# Supplementary material for: No evidence of host-specific egg mimicry in Asian koels
Source: PLoS One. 2021 Jul 9;16(7):e0253985. doi: 10.1371/journal.pone.0253985 (PMC8270166; doi:10.1371/journal.pone.0253985)
Supplement: S1 Data — Egg morphology data comprising data from Asian koel, and three host species. Length and breadth in mm. Location: Jahangirnagar University campus, Bangladesh. Year: 2008–2013 and 2015–2017. (CSV) [file pone.0253985.s005.csv]

Nest Number	Nest_egg_id	Year	Period	Country	Province	Host	Parasitised	Host_ID	Parasite_ID	Egg_Type	Egg_Type2	Length	Width	Volume	Shape	Vol	Surf	Vol2
666	Long-tailed Shrike_666	2010	New	Bangladesh	Dhaka	Long-tailed Shrike	No	LTSTR		Long-tailed Shrike	Long-tailed Shrike	21.43	16.69	3436.36580607773	1.2840023966447	3436.36580607773	1092.8459521829	3044.42318373
499	Long-tailed Shrike_499	2009	New	Bangladesh	Dhaka	Long-tailed Shrike	No	LTSTR		Long-tailed Shrike	Long-tailed Shrike	20.19	17.43	3522.81284001751	1.15834767641997	3522.81284001751	1084.1910319737	3128.24867481
666	Long-tailed Shrike_666	2010	New	Bangladesh	Dhaka	Long-tailed Shrike	No	LTSTR		Long-tailed Shrike	Long-tailed Shrike	22.65	16.55	3572.88322575375	1.36858006042296	3572.88322575375	1138.5490618875	3163.98472875
722	Long-tailed Shrike_722	2009	New	Bangladesh	Dhaka	Long-tailed Shrike	Yes	LTSTR		Long-tailed Shrike	Long-tailed Shrike	20.67	17.4	3594.498299496	1.18793103448276	3594.498299496	1105.584376104	3191.605092
710	Long-tailed Shrike_710	2009	New	Bangladesh	Dhaka	Long-tailed Shrike	No	LTSTR		Long-tailed Shrike	Long-tailed Shrike	22.34	16.74	3603.21947744371	1.33452807646356	3603.21947744371	1138.2521233176	3192.74513784
666	Long-tailed Shrike_666	2010	New	Bangladesh	Dhaka	Long-tailed Shrike	No	LTSTR		Long-tailed Shrike	Long-tailed Shrike	22.26	16.78	3607.04352124166	1.32657926102503	3607.04352124166	1137.4643303352	3196.53341784
689	Long-tailed Shrike_689	2009	New	Bangladesh	Dhaka	Long-tailed Shrike	Yes	LTSTR		Long-tailed Shrike	Long-tailed Shrike	22.62	16.86	3699.4858305575	1.34163701067616	3699.4858305575	1159.8542954856	3279.27559752
710	Long-tailed Shrike_710	2009	New	Bangladesh	Dhaka	Long-tailed Shrike	No	LTSTR		Long-tailed Shrike	Long-tailed Shrike	21.75	17.21	3702.36152346435	1.26380011621151	3702.36152346435	1144.3316440125	3285.42212925
739	Long-tailed Shrike_739	2009	New	Bangladesh	Dhaka	Long-tailed Shrike	No	LTSTR		Long-tailed Shrike	Long-tailed Shrike	21.42	17.38	3716.59757444237	1.23245109321059	3716.59757444237	1140.5001468168	3299.81191848
1742	Long-tailed Shrike_1742	2016	New	Bangladesh	Dhaka	Long-tailed Shrike	No	LTSTR		Long-tailed Shrike	Long-tailed Shrike	21.9	17.2	3723.68068704	1.27325581395349	3723.68068704	1150.7423328	3304.23696
1587	Long-tailed Shrike_1587	2015	New	Bangladesh	Dhaka	Long-tailed Shrike	No	LTSTR		Long-tailed Shrike	Long-tailed Shrike	23.3	16.7	3740.58758268	1.39520958083832	3740.58758268	1179.0694487	3314.04987
1588	Long-tailed Shrike_1588	2015	New	Bangladesh	Dhaka	Long-tailed Shrike	Yes	LTSTR		Long-tailed Shrike	Long-tailed Shrike	21.7	17.4	3773.61456696	1.24712643678161	3773.61456696	1155.3872484	3350.64492
666	Long-tailed Shrike_666	2010	New	Bangladesh	Dhaka	Long-tailed Shrike	No	LTSTR		Long-tailed Shrike	Long-tailed Shrike	22.78	16.98	3777.45799906483	1.34157832744405	3777.45799906483	1176.0640796328	3349.64874312
739	Long-tailed Shrike_739	2009	New	Bangladesh	Dhaka	Long-tailed Shrike	No	LTSTR		Long-tailed Shrike	Long-tailed Shrike	21.21	17.62	3779.65589717722	1.20374574347333	3779.65589717722	1147.0123211148	3358.32446124
1788	Long-tailed Shrike_1788	2016	New	Bangladesh	Dhaka	Long-tailed Shrike	No	LTSTR		Long-tailed Shrike	Long-tailed Shrike	21.3	17.6	3787.31966976	1.21022727272727	3787.31966976	1150.0268736	3364.92288
1742	Long-tailed Shrike_1742	2016	New	Bangladesh	Dhaka	Long-tailed Shrike	No	LTSTR		Long-tailed Shrike	Long-tailed Shrike	21.8	17.4	3791.00449584	1.25287356321839	3791.00449584	1160.1957384	3366.08568
1587	Long-tailed Shrike_1587	2015	New	Bangladesh	Dhaka	Long-tailed Shrike	No	LTSTR		Long-tailed Shrike	Long-tailed Shrike	22.4	17.2	3808.69622784	1.30232558139535	3808.69622784	1174.3950848	3379.67616
499	Long-tailed Shrike_499	2009	New	Bangladesh	Dhaka	Long-tailed Shrike	No	LTSTR		Long-tailed Shrike	Long-tailed Shrike	22.09	17.36	3824.27314135373	1.27246543778802	3824.27314135373	1171.2380817984	3395.19977664
1788	Long-tailed Shrike_1788	2016	New	Bangladesh	Dhaka	Long-tailed Shrike	No	LTSTR		Long-tailed Shrike	Long-tailed Shrike	21.4	17.7	3847.25633904	1.2090395480226	3847.25633904	1161.9114378	3419.24706
1788	Long-tailed Shrike_1788	2016	New	Bangladesh	Dhaka	Long-tailed Shrike	No	LTSTR		Long-tailed Shrike	Long-tailed Shrike	21.9	17.5	3851.087625	1.25142857142857	3851.087625	1172.1356325	3420.50625
670	Long-tailed Shrike_670	2010	New	Bangladesh	Dhaka	Long-tailed Shrike	Yes	LTSTR		Long-tailed Shrike	Long-tailed Shrike	21.59	17.63	3851.62000570039	1.22461712989223	3851.62000570039	1166.3015852357	3422.37380421
499	Long-tailed Shrike_499	2009	New	Bangladesh	Dhaka	Long-tailed Shrike	No	LTSTR		Long-tailed Shrike	Long-tailed Shrike	22.05	17.45	3855.94393298625	1.26361031518625	3855.94393298625	1175.7858816375	3424.28286375
1788	Long-tailed Shrike_1788	2016	New	Bangladesh	Dhaka	Long-tailed Shrike	No	LTSTR		Long-tailed Shrike	Long-tailed Shrike	21.7	17.6	3858.44304384	1.23295454545455	3858.44304384	1169.5459776	3428.11392
657	Long-tailed Shrike_657	2009	New	Bangladesh	Dhaka	Long-tailed Shrike	No	LTSTR		Long-tailed Shrike	Long-tailed Shrike	22.42	17.31	3859.6820118062	1.29520508376661	3859.6820118062	1183.3463976006	3426.09909462
499	Long-tailed Shrike_499	2009	New	Bangladesh	Dhaka	Long-tailed Shrike	No	LTSTR		Long-tailed Shrike	Long-tailed Shrike	21.91	17.53	3865.70361326297	1.249857387336	3865.70361326297	1174.7614203437	3433.81098669
1749	Long-tailed Shrike_1749	2016	New	Bangladesh	Dhaka	Long-tailed Shrike	No	LTSTR		Long-tailed Shrike	Long-tailed Shrike	22	17.5	3868.6725	1.25714285714286	3868.6725	1176.96425	3436.125
1587	Long-tailed Shrike_1587	2015	New	Bangladesh	Dhaka	Long-tailed Shrike	No	LTSTR		Long-tailed Shrike	Long-tailed Shrike	22.6	17.3	3886.29741024	1.30635838150289	3886.29741024	1191.1557582	3449.61654
1742	Long-tailed Shrike_1742	2016	New	Bangladesh	Dhaka	Long-tailed Shrike	No	LTSTR		Long-tailed Shrike	Long-tailed Shrike	22.6	17.3	3886.29741024	1.30635838150289	3886.29741024	1191.1557582	3449.61654
542	Long-tailed Shrike_542	2009	New	Bangladesh	Dhaka	Long-tailed Shrike	No	LTSTR		Long-tailed Shrike	Long-tailed Shrike	22.11	17.53	3900.99072976925	1.26126640045636	3900.99072976925	1184.4306983817	3465.15567849
1587	Long-tailed Shrike_1587	2015	New	Bangladesh	Dhaka	Long-tailed Shrike	No	LTSTR		Long-tailed Shrike	Long-tailed Shrike	22.7	17.3	3903.49341648	1.3121387283237	3903.49341648	1195.8922733	3464.88033
716	Long-tailed Shrike_716	2009	New	Bangladesh	Dhaka	Long-tailed Shrike	No	LTSTR		Long-tailed Shrike	Long-tailed Shrike	22.08	17.55	3904.347121272	1.25811965811966	3904.347121272	1184.420313648	3468.354552
725	Long-tailed Shrike_725	2009	New	Bangladesh	Dhaka	Long-tailed Shrike	No	LTSTR		Long-tailed Shrike	Long-tailed Shrike	22.31	17.46	3905.76123556531	1.27777777777778	3905.76123556531	1188.9991803924	3468.63198996
1588	Long-tailed Shrike_1588	2015	New	Bangladesh	Dhaka	Long-tailed Shrike	Yes	LTSTR		Long-tailed Shrike	Long-tailed Shrike	21.5	17.8	3907.8063396	1.20786516853933	3907.8063396	1173.85571	3474.1506
207	Long-tailed Shrike_207	2008	New	Bangladesh	Dhaka	Long-tailed Shrike	Yes	LTSTR		Long-tailed Shrike	Long-tailed Shrike	22.09	17.56	3910.44546863021	1.25797266514806	3910.44546863021	1185.6237790064	3473.88082224
242	Long-tailed Shrike_242	2008	New	Bangladesh	Dhaka	Long-tailed Shrike	No	LTSTR		Long-tailed Shrike	Long-tailed Shrike	22.09	17.56	3910.44546863021	1.25797266514806	3910.44546863021	1185.6237790064	3473.88082224
1788	Long-tailed Shrike_1788	2016	New	Bangladesh	Dhaka	Long-tailed Shrike	No	LTSTR		Long-tailed Shrike	Long-tailed Shrike	22	17.6	3911.7855744	1.25	3911.7855744	1184.13504	3475.5072
739	Long-tailed Shrike_739	2009	New	Bangladesh	Dhaka	Long-tailed Shrike	No	LTSTR		Long-tailed Shrike	Long-tailed Shrike	20.88	18.1	3920.425526016	1.15359116022099	3920.425526016	1163.709094896	3488.653368
542	Long-tailed Shrike_542	2009	New	Bangladesh	Dhaka	Long-tailed Shrike	No	LTSTR		Long-tailed Shrike	Long-tailed Shrike	22.15	17.56	3921.06686872608	1.26138952164009	3921.06686872608	1188.5267378	3483.3164424
542	Long-tailed Shrike_542	2009	New	Bangladesh	Dhaka	Long-tailed Shrike	No	LTSTR		Long-tailed Shrike	Long-tailed Shrike	22.34	17.49	3924.09569651101	1.27730131503716	3924.09569651101	1192.6190991726	3485.24219934
531	Long-tailed Shrike_531	2009	New	Bangladesh	Dhaka	Long-tailed Shrike	No	LTSTR		Long-tailed Shrike	Long-tailed Shrike	22.09	17.62	3936.47330356646	1.25368898978434	3936.47330356646	1189.9434511148	3497.66088396
542	Long-tailed Shrike_542	2009	New	Bangladesh	Dhaka	Long-tailed Shrike	No	LTSTR		Long-tailed Shrike	Long-tailed Shrike	22.29	17.54	3937.11385706899	1.27080957810718	3937.11385706899	1193.8423168956	3497.35262364
1588	Long-tailed Shrike_1588	2015	New	Bangladesh	Dhaka	Long-tailed Shrike	Yes	LTSTR		Long-tailed Shrike	Long-tailed Shrike	21.9	17.7	3937.14550584	1.23728813559322	3937.14550584	1186.4230173	3499.13601
606	Long-tailed Shrike_606	2009	New	Bangladesh	Dhaka	Long-tailed Shrike	No	LTSTR		Long-tailed Shrike	Long-tailed Shrike	22.38	17.53	3948.62833705273	1.27666856816885	3948.62833705273	1197.4539697578	3507.47101242
485	Long-tailed Shrike_485	2009	New	Bangladesh	Dhaka	Long-tailed Shrike	No	LTSTR		Long-tailed Shrike	Long-tailed Shrike	22.09	17.65	3949.51767510825	1.25155807365439	3949.51767510825	1192.1039730635	3509.58133275
716	Long-tailed Shrike_716	2009	New	Bangladesh	Dhaka	Long-tailed Shrike	No	LTSTR		Long-tailed Shrike	Long-tailed Shrike	22.11	17.65	3953.09351727675	1.25269121813031	3953.09351727675	1193.0771428785	3512.75886225
1601	Long-tailed Shrike_1601	2015	New	Bangladesh	Dhaka	Long-tailed Shrike	Yes	LTSTR		Long-tailed Shrike	Long-tailed Shrike	22.5	17.5	3956.596875	1.28571428571429	3956.596875	1201.0359375	3514.21875
735	Long-tailed Shrike_735	2009	New	Bangladesh	Dhaka	Long-tailed Shrike	No	LTSTR		Long-tailed Shrike	Long-tailed Shrike	22.09	17.69	3966.94173802624	1.24872809496891	3966.94173802624	1194.9853802931	3525.50680899
739	Long-tailed Shrike_739	2009	New	Bangladesh	Dhaka	Long-tailed Shrike	No	LTSTR		Long-tailed Shrike	Long-tailed Shrike	21.59	17.93	3980.06900777317	1.20412716118238	3980.06900777317	1187.4834219677	3539.83808541
1587	Long-tailed Shrike_1587	2015	New	Bangladesh	Dhaka	Long-tailed Shrike	No	LTSTR		Long-tailed Shrike	Long-tailed Shrike	22.9	17.4	3982.29371352	1.31609195402299	3982.29371352	1212.7767636	3535.93404
1601	Long-tailed Shrike_1601	2015	New	Bangladesh	Dhaka	Long-tailed Shrike	Yes	LTSTR		Long-tailed Shrike	Long-tailed Shrike	22.9	17.4	3982.29371352	1.31609195402299	3982.29371352	1212.7767636	3535.93404
725	Long-tailed Shrike_725	2009	New	Bangladesh	Dhaka	Long-tailed Shrike	No	LTSTR		Long-tailed Shrike	Long-tailed Shrike	22.08	17.73	3982.59815119315	1.24534686971235	3982.59815119315	1197.3785745888	3539.86513632
737	Long-tailed Shrike_737	2009	New	Bangladesh	Dhaka	Long-tailed Shrike	No	LTSTR		Long-tailed Shrike	Long-tailed Shrike	22.19	17.69	3984.89982647362	1.2543810062182	3984.89982647362	1199.8611458561	3541.46655009
1749	Long-tailed Shrike_1749	2016	New	Bangladesh	Dhaka	Long-tailed Shrike	No	LTSTR		Long-tailed Shrike	Long-tailed Shrike	22.5	17.6	4000.689792	1.27840909090909	4000.689792	1208.3544	3554.496
1749	Long-tailed Shrike_1749	2016	New	Bangladesh	Dhaka	Long-tailed Shrike	No	LTSTR		Long-tailed Shrike	Long-tailed Shrike	21.8	17.9	4005.72224424	1.21787709497207	4005.72224424	1195.7784614	3562.31838
670	Long-tailed Shrike_670	2009	New	Bangladesh	Dhaka	Long-tailed Shrike	No	LTSTR		Long-tailed Shrike	Long-tailed Shrike	21.26	18.15	4013.2284122205	1.17134986225895	4013.2284122205	1186.388582841	3571.7963985
1749	Long-tailed Shrike_1749	2016	New	Bangladesh	Dhaka	Long-tailed Shrike	No	LTSTR		Long-tailed Shrike	Long-tailed Shrike	22.1	17.8	4016.86140024	1.24157303370787	4016.86140024	1203.4044932	3571.10364
655	Long-tailed Shrike_655	2009	New	Bangladesh	Dhaka	Long-tailed Shrike	Yes	LTSTR		Long-tailed Shrike	Long-tailed Shrike	22.46	17.69	4033.38666528155	1.26964386659129	4033.38666528155	1213.0016785346	3584.55785106
499	Long-tailed Shrike_499	2009	New	Bangladesh	Dhaka	Long-tailed Shrike	No	LTSTR		Long-tailed Shrike	Long-tailed Shrike	21.58	18.06	4034.4752228377	1.19490586932447	4034.4752228377	1196.1748276296	3589.69134888
242	Long-tailed Shrike_242	2008	New	Bangladesh	Dhaka	Long-tailed Shrike	No	LTSTR		Long-tailed Shrike	Long-tailed Shrike	22.18	17.82	4040.21293576877	1.24466891133558	4040.21293576877	1208.7786206232	3592.08923832
737	Long-tailed Shrike_737	2009	New	Bangladesh	Dhaka	Long-tailed Shrike	No	LTSTR		Long-tailed Shrike	Long-tailed Shrike	21.09	18.29	4041.01366799128	1.15308911973756	4041.01366799128	1187.4928269471	3598.10776719
905	Long-tailed Shrike_905	2011	New	Bangladesh	Dhaka	Long-tailed Shrike	No	LTSTR		Long-tailed Shrike	Long-tailed Shrike	22.19	17.82	4042.03449254775	1.24523007856341	4042.03449254774	1209.2698285668	3593.70875556
1749	Long-tailed Shrike_1749	2016	New	Bangladesh	Dhaka	Long-tailed Shrike	No	LTSTR		Long-tailed Shrike	Long-tailed Shrike	22	17.9	4042.4719896	1.22905027932961	4042.4719896	1205.67777	3595.0002
735	Long-tailed Shrike_735	2009	New	Bangladesh	Dhaka	Long-tailed Shrike	No	LTSTR		Long-tailed Shrike	Long-tailed Shrike	23.15	17.49	4066.37490484467	1.32361349342481	4066.37490484467	1231.4005770825	3611.60953065
670	Long-tailed Shrike_670	2009	New	Bangladesh	Dhaka	Long-tailed Shrike	No	LTSTR		Long-tailed Shrike	Long-tailed Shrike	21.09	18.35	4066.80313424175	1.14931880108992	4066.80313424175	1191.6554058015	3621.75353775
670	Long-tailed Shrike_670	2009	New	Bangladesh	Dhaka	Long-tailed Shrike	No	LTSTR		Long-tailed Shrike	Long-tailed Shrike	21.39	18.23	4072.41783837967	1.1733406472847	4072.41783837967	1198.5736434177	3625.38637281
485	Long-tailed Shrike_485	2009	New	Bangladesh	Dhaka	Long-tailed Shrike	No	LTSTR		Long-tailed Shrike	Long-tailed Shrike	23.12	17.53	4079.19066812597	1.3188819167142	4079.19066812597	1232.9691940568	3623.44637208
Museum	Long-tailed Shrike_Museum	2015	New	Bangladesh	Dhaka	Long-tailed Shrike	No	LTSTR		Long-tailed Shrike	Long-tailed Shrike	22.2	17.9	4079.22173496	1.24022346368715	4079.22173496	1215.5576034	3627.68202
631	Long-tailed Shrike_631	2009	New	Bangladesh	Dhaka	Long-tailed Shrike	No	LTSTR		Long-tailed Shrike	Long-tailed Shrike	23.1	17.55	4084.7109828525	1.31623931623932	4084.7109828525	1233.511604325	3628.5774525
1590	Long-tailed Shrike_1590	2015	New	Bangladesh	Dhaka	Long-tailed Shrike	Yes	LTSTR		Long-tailed Shrike	Long-tailed Shrike	23.5	17.4	4086.6332868	1.35057471264368	4086.6332868	1241.21595	3628.5786
1588	Long-tailed Shrike_1588	2015	New	Bangladesh	Dhaka	Long-tailed Shrike	Yes	LTSTR		Long-tailed Shrike	Long-tailed Shrike	22.5	17.8	4089.564774	1.26404494382022	4089.564774	1223.00685	3635.739
661	Long-tailed Shrike_661	2009	New	Bangladesh	Dhaka	Long-tailed Shrike	Yes	LTSTR		Long-tailed Shrike	Long-tailed Shrike	22.48	17.82	4094.85963913805	1.26150392817059	4094.85963913805	1223.4937743072	3640.67475552
657	Long-tailed Shrike_657	2009	New	Bangladesh	Dhaka	Long-tailed Shrike	No	LTSTR		Long-tailed Shrike	Long-tailed Shrike	22.55	17.8	4098.65269572	1.26685393258427	4098.65269572	1225.4516978	3643.81842
1588	Long-tailed Shrike_1588	2015	New	Bangladesh	Dhaka	Long-tailed Shrike	Yes	LTSTR		Long-tailed Shrike	Long-tailed Shrike	22.6	17.8	4107.74061744	1.26966292134831	4107.74061744	1227.8953352	3651.89784
657	Long-tailed Shrike_657	2009	New	Bangladesh	Dhaka	Long-tailed Shrike	No	LTSTR		Long-tailed Shrike	Long-tailed Shrike	22.11	18.03	4120.22780904695	1.22628951747088	4120.22780904695	1220.5058608017	3665.64473649
662	Long-tailed Shrike_662	2009	New	Bangladesh	Dhaka	Long-tailed Shrike	Yes	LTSTR		Long-tailed Shrike	Long-tailed Shrike	22.86	17.75	4132.3361203125	1.28788732394366	4132.3361203125	1236.864640185	3673.1876625
657	Long-tailed Shrike_657	2009	New	Bangladesh	Dhaka	Long-tailed Shrike	No	LTSTR		Long-tailed Shrike	Long-tailed Shrike	23.09	17.69	4146.52262250004	1.30525720746184	4146.52262250004	1243.5265103231	3685.10421999
531	Long-tailed Shrike_531	2009	New	Bangladesh	Dhaka	Long-tailed Shrike	No	LTSTR		Long-tailed Shrike	Long-tailed Shrike	22.51	17.93	4149.66898401917	1.25543781372002	4149.66898401917	1233.0349491537	3690.67880049
631	Long-tailed Shrike_631	2009	New	Bangladesh	Dhaka	Long-tailed Shrike	No	LTSTR		Long-tailed Shrike	Long-tailed Shrike	23.21	17.65	4149.76483654425	1.31501416430595	4149.76483654425	1246.3057534235	3687.52298475
689	Long-tailed Shrike_689	2009	New	Bangladesh	Dhaka	Long-tailed Shrike	Yes	LTSTR		Long-tailed Shrike	Long-tailed Shrike	22.35	18	4151.49462	1.24166666666667	4151.49462	1230.249492	3693.114
1931	Long-tailed Shrike_1931	2017	New	Bangladesh	Dhaka	Long-tailed Shrike	Yes	LTSTR		Long-tailed Shrike	Long-tailed Shrike	23.1	17.7	4152.87950616	1.30508474576271	4152.87950616	1244.7597393	3690.86949
242	Long-tailed Shrike_242	2008	New	Bangladesh	Dhaka	Long-tailed Shrike	No	LTSTR		Long-tailed Shrike	Long-tailed Shrike	22.15	18.09	4154.41682206227	1.22443338861249	4154.41682206227	1226.8413548325	3696.75816165
659	Long-tailed Shrike_659	2009	New	Bangladesh	Dhaka	Long-tailed Shrike	No	LTSTR		Long-tailed Shrike	Long-tailed Shrike	22.08	18.12	4154.64326367437	1.21854304635762	4154.64326367437	1225.5112530432	3697.30801152
242	Long-tailed Shrike_242	2008	New	Bangladesh	Dhaka	Long-tailed Shrike	No	LTSTR		Long-tailed Shrike	Long-tailed Shrike	22.1	18.12	4158.40652750016	1.219646799117	4158.40652750016	1226.51239464	3700.6570224
1590	Long-tailed Shrike_1590	2015	New	Bangladesh	Dhaka	Long-tailed Shrike	Yes	LTSTR		Long-tailed Shrike	Long-tailed Shrike	24.2	17.3	4161.43351008	1.39884393063584	4161.43351008	1266.3753278	3693.83718
761	Long-tailed Shrike_761	2009	New	Bangladesh	Dhaka	Long-tailed Shrike	No	LTSTR		Long-tailed Shrike	Long-tailed Shrike	23.08	17.73	4162.96944427255	1.30174844895657	4162.96944427255	1246.0424424588	3700.18511532
242	Long-tailed Shrike_242	2008	New	Bangladesh	Dhaka	Long-tailed Shrike	No	LTSTR		Long-tailed Shrike	Long-tailed Shrike	22.24	18.09	4171.29707100067	1.2294085129906	4171.29707100067	1231.3338216336	3711.77884944
1810	Long-tailed Shrike_1810	2016	New	Bangladesh	Dhaka	Long-tailed Shrike	Yes	LTSTR		Long-tailed Shrike	Long-tailed Shrike	22	18.2	4175.1742032	1.20879120879121	4175.1742032	1227.26604	3716.5128
733	Long-tailed Shrike_733	2009	New	Bangladesh	Dhaka	Long-tailed Shrike	No	LTSTR		Long-tailed Shrike	Long-tailed Shrike	22.67	17.93	4179.16463206196	1.2643614054657	4179.16463206196	1240.9148169473	3716.91196833
689	Long-tailed Shrike_689	2009	New	Bangladesh	Dhaka	Long-tailed Shrike	Yes	LTSTR		Long-tailed Shrike	Long-tailed Shrike	22.73	17.92	4185.68420641997	1.26841517857143	4185.68420641997	1243.1259717632	3722.59356672
1590	Long-tailed Shrike_1590	2015	New	Bangladesh	Dhaka	Long-tailed Shrike	Yes	LTSTR		Long-tailed Shrike	Long-tailed Shrike	24.1	17.4	4190.97286008	1.38505747126437	4190.97286008	1269.4847556	3721.22316
606	Long-tailed Shrike_606	2009	New	Bangladesh	Dhaka	Long-tailed Shrike	No	LTSTR		Long-tailed Shrike	Long-tailed Shrike	22.32	18.11	4195.29993125774	1.23246824958586	4195.29993125774	1236.7825022376	3733.37200872
761	Long-tailed Shrike_761	2009	New	Bangladesh	Dhaka	Long-tailed Shrike	No	LTSTR		Long-tailed Shrike	Long-tailed Shrike	23.87	17.51	4202.17645321644	1.36322101656196	4202.17645321644	1267.1543420921	3732.45763737
670	Long-tailed Shrike_670	2009	New	Bangladesh	Dhaka	Long-tailed Shrike	No	LTSTR		Long-tailed Shrike	Long-tailed Shrike	22.24	18.16	4202.71740249293	1.22466960352423	4202.71740249293	1236.4236406784	3740.56018944
905	Long-tailed Shrike_905	2011	New	Bangladesh	Dhaka	Long-tailed Shrike	No	LTSTR		Long-tailed Shrike	Long-tailed Shrike	22.29	18.14	4203.15721877923	1.22877618522602	4203.15721877923	1237.4706587196	3740.71662684
631	Long-tailed Shrike_631	2009	New	Bangladesh	Dhaka	Long-tailed Shrike	No	LTSTR		Long-tailed Shrike	Long-tailed Shrike	23.6	17.62	4205.55771680256	1.33938706015891	4205.55771680256	1262.74455944	3736.7495184
606	Long-tailed Shrike_606	2009	New	Bangladesh	Dhaka	Long-tailed Shrike	No	LTSTR		Long-tailed Shrike	Long-tailed Shrike	22.5	18.06	4206.473239752	1.24584717607973	4206.473239752	1242.0859815	3742.72731
1311	Long-tailed Shrike_1311	2013	New	Bangladesh	Dhaka	Long-tailed Shrike	Yes	LTSTR		Long-tailed Shrike	Long-tailed Shrike	22.29	18.17	4216.67372199912	1.22674738580077	4216.67372199912	1239.6569205423	3753.09968031
751	Long-tailed Shrike_751	2009	New	Bangladesh	Dhaka	Long-tailed Shrike	Yes	LTSTR		Long-tailed Shrike	Long-tailed Shrike	22.18	18.22	4218.32601750125	1.21734357848518	4218.32601750125	1237.7706486872	3755.16014712
746	Long-tailed Shrike_746	2009	New	Bangladesh	Dhaka	Long-tailed Shrike	Yes	LTSTR		Long-tailed Shrike	Long-tailed Shrike	22.18	18.23	4222.82504232169	1.21667580910587	4222.82504232169	1238.4964951758	3759.28329822
662	Long-tailed Shrike_662	2010	New	Bangladesh	Dhaka	Long-tailed Shrike	Yes	LTSTR		Long-tailed Shrike	Long-tailed Shrike	24.18	17.47	4237.85541385955	1.38408700629651	4237.85541385955	1278.7033424022	3763.67645862
645	Long-tailed Shrike_645	2010	New	Bangladesh	Dhaka	Long-tailed Shrike	Yes	LTSTR		Long-tailed Shrike	Long-tailed Shrike	23.41	17.77	4241.03363841955	1.31738885762521	4241.03363841955	1265.0341877903	3770.04423039
659	Long-tailed Shrike_659	2009	New	Bangladesh	Dhaka	Long-tailed Shrike	No	LTSTR		Long-tailed Shrike	Long-tailed Shrike	22.01	18.35	4244.20753839075	1.19945504087193	4244.20753839075	1238.5850867315	3779.74373475
485	Long-tailed Shrike_485	2009	New	Bangladesh	Dhaka	Long-tailed Shrike	No	LTSTR		Long-tailed Shrike	Long-tailed Shrike	22.11	18.31	4245.45716039128	1.20753686510104	4245.45716039128	1240.7634832329	3780.38130921
737	Long-tailed Shrike_737	2009	New	Bangladesh	Dhaka	Long-tailed Shrike	No	LTSTR		Long-tailed Shrike	Long-tailed Shrike	22.44	18.2	4258.677687264	1.23296703296703	4258.677687264	1249.367447328	3790.843056
905	Long-tailed Shrike_905	2011	New	Bangladesh	Dhaka	Long-tailed Shrike	No	LTSTR		Long-tailed Shrike	Long-tailed Shrike	22.64	18.13	4264.58400062386	1.24875896304468	4264.58400062386	1254.2076597512	3795.26588616
748	Long-tailed Shrike_748	2009	New	Bangladesh	Dhaka	Long-tailed Shrike	No	LTSTR		Long-tailed Shrike	Long-tailed Shrike	22.92	18.04	4275.77728315162	1.27050997782705	4275.77728315162	1261.4135206464	3804.15195072
725	Long-tailed Shrike_725	2009	New	Bangladesh	Dhaka	Long-tailed Shrike	No	LTSTR		Long-tailed Shrike	Long-tailed Shrike	23.12	17.96	4275.99289821543	1.28730512249443	4275.99289821542	1265.2664998016	3803.38833792
631	Long-tailed Shrike_631	2009	New	Bangladesh	Dhaka	Long-tailed Shrike	No	LTSTR		Long-tailed Shrike	Long-tailed Shrike	22.14	18.37	4278.31797966764	1.20522591181274	4278.31797966765	1246.6330804818	3810.36084066
1401	Long-tailed Shrike_1401	2013	New	Bangladesh	Dhaka	Long-tailed Shrike	Yes	LTSTR		Long-tailed Shrike	Long-tailed Shrike	22.69	18.14	4278.58399704355	1.25082690187431	4278.58399704355	1257.4383145116	3807.84478524
725	Long-tailed Shrike_725	2009	New	Bangladesh	Dhaka	Long-tailed Shrike	No	LTSTR		Long-tailed Shrike	Long-tailed Shrike	23.26	17.91	4278.63783393277	1.29871580122836	4278.63783393277	1268.3516433714	3805.14366306
659	Long-tailed Shrike_659	2009	New	Bangladesh	Dhaka	Long-tailed Shrike	No	LTSTR		Long-tailed Shrike	Long-tailed Shrike	21.09	18.84	4280.29215651475	1.11942675159236	4280.29215651475	1225.7151629616	3817.75937904
485	Long-tailed Shrike_485	2009	New	Bangladesh	Dhaka	Long-tailed Shrike	No	LTSTR		Long-tailed Shrike	Long-tailed Shrike	22.1	18.41	4288.66745250762	1.20043454644215	4288.66745250762	1247.498889455	3820.0586151
670	Long-tailed Shrike_670	2010	New	Bangladesh	Dhaka	Long-tailed Shrike	Yes	LTSTR		Long-tailed Shrike	Long-tailed Shrike	22.53	18.24	4294.0334503895	1.23519736842105	4294.0334503895	1256.8211910144	3822.79523328
1311	Long-tailed Shrike_1311	2013	New	Bangladesh	Dhaka	Long-tailed Shrike	Yes	LTSTR		Long-tailed Shrike	Long-tailed Shrike	22.61	18.23	4304.69225459393	1.24026330224904	4304.69225459393	1260.0965919647	3832.16390319
735	Long-tailed Shrike_735	2009	New	Bangladesh	Dhaka	Long-tailed Shrike	No	LTSTR		Long-tailed Shrike	Long-tailed Shrike	23.01	18.09	4315.71697858478	1.27197346600332	4315.71697858478	1269.6064538391	3840.28917831
606	Long-tailed Shrike_606	2009	New	Bangladesh	Dhaka	Long-tailed Shrike	No	LTSTR		Long-tailed Shrike	Long-tailed Shrike	23.19	18.02	4316.83045179206	1.28690344062153	4316.83045179206	1273.2275844948	3840.43569876
531	Long-tailed Shrike_531	2009	New	Bangladesh	Dhaka	Long-tailed Shrike	No	LTSTR		Long-tailed Shrike	Long-tailed Shrike	23.1	18.06	4318.64585947872	1.27906976744186	4318.64585947872	1271.80403658	3842.5333716
1401	Long-tailed Shrike_1401	2013	New	Bangladesh	Dhaka	Long-tailed Shrike	Yes	LTSTR		Long-tailed Shrike	Long-tailed Shrike	22.74	18.22	4324.83019107206	1.24807903402854	4324.83019107206	1265.8663638648	3849.97032216
725	Long-tailed Shrike_725	2009	New	Bangladesh	Dhaka	Long-tailed Shrike	No	LTSTR		Long-tailed Shrike	Long-tailed Shrike	23.05	18.11	4332.51180176931	1.27277747101049	4332.51180176931	1273.0885263675	3855.47602155
670	Long-tailed Shrike_670	2010	New	Bangladesh	Dhaka	Long-tailed Shrike	Yes	LTSTR		Long-tailed Shrike	Long-tailed Shrike	23.46	17.95	4334.1808420035	1.30696378830084	4334.1808420035	1281.162882483	3855.0240315
751	Long-tailed Shrike_751	2009	New	Bangladesh	Dhaka	Long-tailed Shrike	Yes	LTSTR		Long-tailed Shrike	Long-tailed Shrike	22.58	18.31	4335.7043275276	1.23320589841617	4335.7043275276	1264.4961191846	3860.74219638
1748	Long-tailed Shrike_1748	2016	New	Bangladesh	Dhaka	Long-tailed Shrike	No	LTSTR		Long-tailed Shrike	Long-tailed Shrike	21.1	19	4353.17265	1.11052631578947	4353.17265	1237.393886	3884.721
733	Long-tailed Shrike_733	2009	New	Bangladesh	Dhaka	Long-tailed Shrike	No	LTSTR		Long-tailed Shrike	Long-tailed Shrike	22.82	18.25	4353.9385483125	1.25041095890411	4353.9385483125	1272.101921195	3876.2479875
754	Long-tailed Shrike_754	2009	New	Bangladesh	Dhaka	Long-tailed Shrike	No	LTSTR		Long-tailed Shrike	Long-tailed Shrike	22.94	18.21	4358.21653909379	1.25974739154311	4358.21653909379	1275.1145896194	3879.56900754
724	Long-tailed Shrike_724	2009	New	Bangladesh	Dhaka	Long-tailed Shrike	No	LTSTR		Long-tailed Shrike	Long-tailed Shrike	23.7	17.92	4364.30777352192	1.32254464285714	4364.30777352192	1290.57352704	3881.4547968
655	Long-tailed Shrike_655	2009	New	Bangladesh	Dhaka	Long-tailed Shrike	Yes	LTSTR		Long-tailed Shrike	Long-tailed Shrike	23.82	17.88	4367.39351061773	1.33221476510067	4367.39351061773	1293.3217598688	3883.71151008
606	Long-tailed Shrike_606	2009	New	Bangladesh	Dhaka	Long-tailed Shrike	No	LTSTR		Long-tailed Shrike	Long-tailed Shrike	23.14	18.15	4368.1140855495	1.27493112947658	4368.1140855495	1280.561378811	3887.6466915
733	Long-tailed Shrike_733	2009	New	Bangladesh	Dhaka	Long-tailed Shrike	No	LTSTR		Long-tailed Shrike	Long-tailed Shrike	22.1	18.59	4370.46601400838	1.18881118881119	4370.46601400838	1260.546490775	3895.1234751
608	Long-tailed Shrike_608	2010	New	Bangladesh	Dhaka	Long-tailed Shrike	Yes	LTSTR		Long-tailed Shrike	Long-tailed Shrike	23.03	18.2	4370.648268168	1.26538461538462	4370.648268168	1278.853007432	3890.513172
907	Long-tailed Shrike_907	2011	New	Bangladesh	Dhaka	Long-tailed Shrike	No	LTSTR		Long-tailed Shrike	Long-tailed Shrike	23.81	17.9	4375.057185108	1.33016759776536	4375.057185108	1294.380853766	3890.770671
754	Long-tailed Shrike_754	2009	New	Bangladesh	Dhaka	Long-tailed Shrike	No	LTSTR		Long-tailed Shrike	Long-tailed Shrike	23.19	18.15	4377.55253430825	1.27768595041322	4377.55253430825	1283.0421543885	3896.04696525
748	Long-tailed Shrike_748	2009	New	Bangladesh	Dhaka	Long-tailed Shrike	No	LTSTR		Long-tailed Shrike	Long-tailed Shrike	22.44	18.47	4382.25088892738	1.21494315105577	4382.25088892738	1269.1889387628	3904.15291596
733	Long-tailed Shrike_733	2009	New	Bangladesh	Dhaka	Long-tailed Shrike	No	LTSTR		Long-tailed Shrike	Long-tailed Shrike	23.89	17.89	4384.99132558216	1.33538289547233	4384.99132558216	1297.4901863351	3899.48278119
905	Long-tailed Shrike_905	2011	New	Bangladesh	Dhaka	Long-tailed Shrike	No	LTSTR		Long-tailed Shrike	Long-tailed Shrike	23.29	18.13	4387.02126212587	1.284611141754	4387.02126212587	1286.4836022227	3904.22890851
724	Long-tailed Shrike_724	2009	New	Bangladesh	Dhaka	Long-tailed Shrike	No	LTSTR		Long-tailed Shrike	Long-tailed Shrike	23.85	17.91	4387.16734046847	1.33165829145729	4387.16734046847	1297.0964538675	3901.66278435
670	Long-tailed Shrike_670	2009	New	Bangladesh	Dhaka	Long-tailed Shrike	No	LTSTR		Long-tailed Shrike	Long-tailed Shrike	21.25	19.01	4388.59722404925	1.11783271962125	4388.59722404925	1246.0687869375	3916.45683375
726	Long-tailed Shrike_726	2009	New	Bangladesh	Dhaka	Long-tailed Shrike	No	LTSTR		Long-tailed Shrike	Long-tailed Shrike	23.81	17.93	4389.32112436679	1.32794199665365	4389.32112436679	1296.6974922407	3903.82328919
733	Long-tailed Shrike_733	2009	New	Bangladesh	Dhaka	Long-tailed Shrike	No	LTSTR		Long-tailed Shrike	Long-tailed Shrike	22.74	18.36	4389.61666450061	1.23856209150327	4389.61666450061	1276.2652940064	3909.36292704
1576	Long-tailed Shrike_1576	2015	New	Bangladesh	Dhaka	Long-tailed Shrike	Yes	LTSTR		Long-tailed Shrike	Long-tailed Shrike	22.9	18.3	4392.48555756	1.25136612021858	4392.48555756	1279.8439707	3911.18031
659	Long-tailed Shrike_659	2009	New	Bangladesh	Dhaka	Long-tailed Shrike	No	LTSTR		Long-tailed Shrike	Long-tailed Shrike	22.69	18.39	4393.8758445199	1.23382272974443	4393.8758445199	1275.9675981591	3913.52516199
1924	Long-tailed Shrike_1924	2017	New	Bangladesh	Dhaka	Long-tailed Shrike	Yes	LTSTR		Long-tailed Shrike	Long-tailed Shrike	23.7	18	4402.25604	1.31666666666667	4402.25604	1296.727488	3916.188
724	Long-tailed Shrike_724	2009	New	Bangladesh	Dhaka	Long-tailed Shrike	No	LTSTR		Long-tailed Shrike	Long-tailed Shrike	22.16	18.66	4414.42448533555	1.18756698821008	4414.42448533555	1268.7236709984	3935.16739296
754	Long-tailed Shrike_754	2009	New	Bangladesh	Dhaka	Long-tailed Shrike	No	LTSTR		Long-tailed Shrike	Long-tailed Shrike	23.29	18.19	4415.2741470535	1.2803738317757	4415.2741470535	1291.0334471891	3930.11322819
1924	Long-tailed Shrike_1924	2017	New	Bangladesh	Dhaka	Long-tailed Shrike	Yes	LTSTR		Long-tailed Shrike	Long-tailed Shrike	24.3	17.8	4416.72995592	1.36516853932584	4416.72995592	1310.2588188	3926.59812
207	Long-tailed Shrike_207	2008	New	Bangladesh	Dhaka	Long-tailed Shrike	Yes	LTSTR		Long-tailed Shrike	Long-tailed Shrike	22.76	18.41	4416.74530403047	1.23628462791961	4416.74530403047	1280.9934642764	3934.14181356
724	Long-tailed Shrike_724	2009	New	Bangladesh	Dhaka	Long-tailed Shrike	No	LTSTR		Long-tailed Shrike	Long-tailed Shrike	22.9	18.36	4420.50226987968	1.24727668845316	4420.50226987968	1284.3302868	3936.8694384
724	Long-tailed Shrike_724	2009	New	Bangladesh	Dhaka	Long-tailed Shrike	No	LTSTR		Long-tailed Shrike	Long-tailed Shrike	22.78	18.41	4420.62645104632	1.23737099402499	4420.62645104632	1282.0050462786	3937.59888018
1401	Long-tailed Shrike_1401	2013	New	Bangladesh	Dhaka	Long-tailed Shrike	Yes	LTSTR		Long-tailed Shrike	Long-tailed Shrike	23.14	18.27	4424.39683754468	1.26655719759168	4424.39683754469	1289.6113198878	3939.22353006
608	Long-tailed Shrike_608	2010	New	Bangladesh	Dhaka	Long-tailed Shrike	Yes	LTSTR		Long-tailed Shrike	Long-tailed Shrike	23.2	18.25	4426.4405925	1.27123287671233	4426.4405925	1291.096907	3940.7955
1576	Long-tailed Shrike_1576	2015	New	Bangladesh	Dhaka	Long-tailed Shrike	Yes	LTSTR		Long-tailed Shrike	Long-tailed Shrike	24.1	17.9	4428.34431588	1.3463687150838	4428.34431588	1308.4446951	3938.15931
608	Long-tailed Shrike_608	2010	New	Bangladesh	Dhaka	Long-tailed Shrike	Yes	LTSTR		Long-tailed Shrike	Long-tailed Shrike	23.12	18.3	4434.684108768	1.26338797814208	4434.684108768	1290.873511728	3948.754968
1924	Long-tailed Shrike_1924	2017	New	Bangladesh	Dhaka	Long-tailed Shrike	Yes	LTSTR		Long-tailed Shrike	Long-tailed Shrike	24.4	17.8	4434.90579936	1.37078651685393	4434.90579936	1315.0601552	3942.75696
531	Long-tailed Shrike_531	2009	New	Bangladesh	Dhaka	Long-tailed Shrike	No	LTSTR		Long-tailed Shrike	Long-tailed Shrike	23	18.35	4435.110103725	1.25340599455041	4435.110103725	1288.61361125	3949.754925
542	Long-tailed Shrike_542	2009	New	Bangladesh	Dhaka	Long-tailed Shrike	No	LTSTR		Long-tailed Shrike	Long-tailed Shrike	23.1	18.32	4440.25897894656	1.26091703056769	4440.25897894656	1291.37885184	3953.9674944
748	Long-tailed Shrike_748	2009	New	Bangladesh	Dhaka	Long-tailed Shrike	No	LTSTR		Long-tailed Shrike	Long-tailed Shrike	22.86	18.43	4445.51531224496	1.24036896364623	4445.51531224496	1287.5433929802	3960.01720314
753	Long-tailed Shrike_753	2009	New	Bangladesh	Dhaka	Long-tailed Shrike	Yes	LTSTR		Long-tailed Shrike	Long-tailed Shrike	23.36	18.24	4452.22465162445	1.28070175438597	4452.22465162445	1298.3125303296	3963.62612736
1576	Long-tailed Shrike_1576	2015	New	Bangladesh	Dhaka	Long-tailed Shrike	Yes	LTSTR		Long-tailed Shrike	Long-tailed Shrike	23	18.4	4458.6117504	1.25	4458.6117504	1292.36816	3971.3088
737	Long-tailed Shrike_737	2009	New	Bangladesh	Dhaka	Long-tailed Shrike	No	LTSTR		Long-tailed Shrike	Long-tailed Shrike	23.1	18.36	4459.10927660352	1.25816993464052	4459.10927660352	1294.39354968	3971.2525776
608	Long-tailed Shrike_608	2010	New	Bangladesh	Dhaka	Long-tailed Shrike	Yes	LTSTR		Long-tailed Shrike	Long-tailed Shrike	23.15	18.35	4464.03473483625	1.26158038147139	4464.03473483625	1296.1510159625	3975.51419625
761	Long-tailed Shrike_761	2009	New	Bangladesh	Dhaka	Long-tailed Shrike	No	LTSTR		Long-tailed Shrike	Long-tailed Shrike	23.35	18.27	4464.54909925101	1.27805145046524	4464.54909925101	1300.0964109525	3974.97274965
531	Long-tailed Shrike_531	2009	New	Bangladesh	Dhaka	Long-tailed Shrike	No	LTSTR		Long-tailed Shrike	Long-tailed Shrike	23.05	18.4	4468.30438464	1.25271739130435	4468.30438464	1294.8892544	3979.94208
631	Long-tailed Shrike_631	2009	New	Bangladesh	Dhaka	Long-tailed Shrike	No	LTSTR		Long-tailed Shrike	Long-tailed Shrike	22.91	18.47	4474.03600112863	1.24038982133189	4474.03600112863	1293.0670129433	3985.92438969
905	Long-tailed Shrike_905	2011	New	Bangladesh	Dhaka	Long-tailed Shrike	No	LTSTR		Long-tailed Shrike	Long-tailed Shrike	23.07	18.41	4476.90308277605	1.25312330255296	4476.90308277605	1296.6504765081	3987.72634617
751	Long-tailed Shrike_751	2009	New	Bangladesh	Dhaka	Long-tailed Shrike	Yes	LTSTR		Long-tailed Shrike	Long-tailed Shrike	22.07	18.85	4483.80180035775	1.17082228116711	4483.80180035775	1277.8550646485	3999.40346325
716	Long-tailed Shrike_716	2009	New	Bangladesh	Dhaka	Long-tailed Shrike	No	LTSTR		Long-tailed Shrike	Long-tailed Shrike	23.09	18.42	4485.51230558055	1.25352877307275	4485.51230558055	1298.4127317468	3995.52047676
1931	Long-tailed Shrike_1931	2017	New	Bangladesh	Dhaka	Long-tailed Shrike	Yes	LTSTR		Long-tailed Shrike	Long-tailed Shrike	23.9	18.1	4487.46025248	1.32044198895028	4487.46025248	1314.2560049	3993.23829
659	Long-tailed Shrike_659	2009	New	Bangladesh	Dhaka	Long-tailed Shrike	No	LTSTR		Long-tailed Shrike	Long-tailed Shrike	22.35	18.76	4498.70579115552	1.19136460554371	4498.70579115552	1285.85791908	4011.5607336
748	Long-tailed Shrike_748	2009	New	Bangladesh	Dhaka	Long-tailed Shrike	No	LTSTR		Long-tailed Shrike	Long-tailed Shrike	23.55	18.3	4517.16309522	1.28688524590164	4517.16309522	1312.36168905	4022.196345
608	Long-tailed Shrike_608	2010	New	Bangladesh	Dhaka	Long-tailed Shrike	Yes	LTSTR		Long-tailed Shrike	Long-tailed Shrike	23.1	18.5	4525.38009	1.24864864864865	4525.38009	1304.9516865	4032.04725
726	Long-tailed Shrike_726	2009	New	Bangladesh	Dhaka	Long-tailed Shrike	No	LTSTR		Long-tailed Shrike	Long-tailed Shrike	24.6	17.94	4539.87329672448	1.37123745819398	4539.87329672448	1335.777417	4037.8498056
670	Long-tailed Shrike_670	2010	New	Bangladesh	Dhaka	Long-tailed Shrike	Yes	LTSTR		Long-tailed Shrike	Long-tailed Shrike	23.73	18.31	4556.52186413773	1.29601310759148	4556.52186413773	1322.1014180031	4057.36989903
1571	Long-tailed Shrike_1571	2015	New	Bangladesh	Dhaka	Long-tailed Shrike	No	LTSTR		Long-tailed Shrike	Long-tailed Shrike	22.8	18.7	4560.83602128	1.2192513368984	4560.83602128	1304.6488092	4066.19532
746	Long-tailed Shrike_746	2009	New	Bangladesh	Dhaka	Long-tailed Shrike	Yes	LTSTR		Long-tailed Shrike	Long-tailed Shrike	23.32	18.5	4568.478948	1.26054054054054	4568.478948	1316.08898916	4070.4477
905	Long-tailed Shrike_905	2011	New	Bangladesh	Dhaka	Long-tailed Shrike	No	LTSTR		Long-tailed Shrike	Long-tailed Shrike	22.89	18.7	4578.839321364	1.22406417112299	4578.839321364	1309.274814078	4082.246091
761	Long-tailed Shrike_761	2009	New	Bangladesh	Dhaka	Long-tailed Shrike	No	LTSTR		Long-tailed Shrike	Long-tailed Shrike	23.16	18.61	4589.66167378207	1.24449220849006	4589.66167378207	1316.3140196964	4090.73623236
720	Long-tailed Shrike_720	2009	New	Bangladesh	Dhaka	Long-tailed Shrike	Yes	LTSTR		Long-tailed Shrike	Long-tailed Shrike	23.12	18.67	4610.45575551499	1.23835029459025	4610.45575551499	1318.8098125592	4110.04561368
754	Long-tailed Shrike_754	2009	New	Bangladesh	Dhaka	Long-tailed Shrike	No	LTSTR		Long-tailed Shrike	Long-tailed Shrike	23.42	18.58	4626.67149816653	1.26049515608181	4626.67149816653	1327.2567326888	4123.33372488
1571	Long-tailed Shrike_1571	2015	New	Bangladesh	Dhaka	Long-tailed Shrike	No	LTSTR		Long-tailed Shrike	Long-tailed Shrike	22.7	18.9	4635.56275056	1.2010582010582	4635.56275056	1314.3891789	4135.42017
726	Long-tailed Shrike_726	2009	New	Bangladesh	Dhaka	Long-tailed Shrike	No	LTSTR		Long-tailed Shrike	Long-tailed Shrike	24.1	18.33	4637.39090101794	1.31478450627387	4637.39090101794	1342.061075355	4129.6395699
207	Long-tailed Shrike_207	2008	New	Bangladesh	Dhaka	Long-tailed Shrike	Yes	LTSTR		Long-tailed Shrike	Long-tailed Shrike	22.9	18.82	4638.06787207104	1.21679064824655	4638.06787207104	1318.78837022	4136.6130396
726	Long-tailed Shrike_726	2009	New	Bangladesh	Dhaka	Long-tailed Shrike	No	LTSTR		Long-tailed Shrike	Long-tailed Shrike	23.04	18.78	4647.19300315546	1.22683706070288	4647.19300315546	1323.0078630912	4144.22977536
754	Long-tailed Shrike_754	2009	New	Bangladesh	Dhaka	Long-tailed Shrike	No	LTSTR		Long-tailed Shrike	Long-tailed Shrike	23.4	18.64	4651.74669353472	1.25536480686695	4651.74669353472	1330.82531712	4146.4635264
746	Long-tailed Shrike_746	2009	New	Bangladesh	Dhaka	Long-tailed Shrike	Yes	LTSTR		Long-tailed Shrike	Long-tailed Shrike	24.28	18.29	4652.24333138114	1.32750136686714	4652.24333138114	1347.8428403124	4142.34502548
1796	Long-tailed Shrike_1796	2016	New	Bangladesh	Dhaka	Long-tailed Shrike	Yes	LTSTR		Long-tailed Shrike	Long-tailed Shrike	25.9	17.7	4656.25884024	1.46327683615819	4656.25884024	1378.1826933	4138.24761
1474	Long-tailed Shrike_1474	2013	New	Bangladesh	Dhaka	Long-tailed Shrike	Yes	LTSTR		Long-tailed Shrike	Long-tailed Shrike	23.32	18.69	4660.01390152822	1.24772605671482	4660.01390152822	1330.5579127764	4154.48624052
1571	Long-tailed Shrike_1571	2015	New	Bangladesh	Dhaka	Long-tailed Shrike	No	LTSTR		Long-tailed Shrike	Long-tailed Shrike	23.3	18.7	4660.85435508	1.24598930481283	4660.85435508	1330.2967007	4155.36627
1931	Long-tailed Shrike_1931	2017	New	Bangladesh	Dhaka	Long-tailed Shrike	Yes	LTSTR		Long-tailed Shrike	Long-tailed Shrike	24.9	18.1	4675.22009568	1.37569060773481	4675.22009568	1363.1164119	4160.31939
1585	Long-tailed Shrike_1585	2015	New	Bangladesh	Dhaka	Long-tailed Shrike	No	LTSTR		Long-tailed Shrike	Long-tailed Shrike	23	18.9	4696.8256944	1.21693121693122	4696.8256944	1329.986385	4190.0733
1401	Long-tailed Shrike_1401	2013	New	Bangladesh	Dhaka	Long-tailed Shrike	Yes	LTSTR		Long-tailed Shrike	Long-tailed Shrike	23.05	18.89	4702.20456172869	1.22022233986236	4702.20456172869	1331.8262789475	4194.73975155
753	Long-tailed Shrike_753	2009	New	Bangladesh	Dhaka	Long-tailed Shrike	Yes	LTSTR		Long-tailed Shrike	Long-tailed Shrike	23.42	18.74	4704.33018058906	1.24973319103522	4704.33018058906	1339.4938438184	4194.65493192
1796	Long-tailed Shrike_1796	2016	New	Bangladesh	Dhaka	Long-tailed Shrike	Yes	LTSTR		Long-tailed Shrike	Long-tailed Shrike	24.8	18.2	4706.56001088	1.36263736263736	4706.56001088	1366.2757472	4189.52352
761	Long-tailed Shrike_761	2009	New	Bangladesh	Dhaka	Long-tailed Shrike	No	LTSTR		Long-tailed Shrike	Long-tailed Shrike	23.49	18.74	4718.39094543283	1.25346851654216	4718.39094543283	1343.0783819196	4207.19232924
748	Long-tailed Shrike_748	2009	New	Bangladesh	Dhaka	Long-tailed Shrike	No	LTSTR		Long-tailed Shrike	Long-tailed Shrike	23.53	18.76	4736.2213541785	1.25426439232409	4736.2213541785	1346.6626614896	4223.35678128
1585	Long-tailed Shrike_1585	2015	New	Bangladesh	Dhaka	Long-tailed Shrike	No	LTSTR		Long-tailed Shrike	Long-tailed Shrike	22.4	19.3	4763.96234496	1.16062176165803	4763.96234496	1328.2210592	4255.32576
726	Long-tailed Shrike_726	2009	New	Bangladesh	Dhaka	Long-tailed Shrike	No	LTSTR		Long-tailed Shrike	Long-tailed Shrike	23.39	18.91	4781.37276979526	1.23691168693813	4781.37276979526	1350.9588366689	4265.63268609
1571	Long-tailed Shrike_1571	2015	New	Bangladesh	Dhaka	Long-tailed Shrike	No	LTSTR		Long-tailed Shrike	Long-tailed Shrike	23.7	18.8	4790.20130208	1.26063829787234	4790.20130208	1358.4589728	4272.02928
1748	Long-tailed Shrike_1748	2016	New	Bangladesh	Dhaka	Long-tailed Shrike	No	LTSTR		Long-tailed Shrike	Long-tailed Shrike	22.1	19.5	4795.051365	1.13333333333333	4795.051365	1326.7614555	4285.79775
1474	Long-tailed Shrike_1474	2013	New	Bangladesh	Dhaka	Long-tailed Shrike	Yes	LTSTR		Long-tailed Shrike	Long-tailed Shrike	23.56	18.87	4796.37472931878	1.24854266030737	4796.37472931878	1356.6668931708	4278.47759964
1748	Long-tailed Shrike_1748	2016	New	Bangladesh	Dhaka	Long-tailed Shrike	No	LTSTR		Long-tailed Shrike	Long-tailed Shrike	21.9	19.7	4846.56727104	1.11167512690355	4846.56727104	1330.4050053	4334.57721
1748	Long-tailed Shrike_1748	2016	New	Bangladesh	Dhaka	Long-tailed Shrike	No	LTSTR		Long-tailed Shrike	Long-tailed Shrike	21.9	19.7	4846.56727104	1.11167512690355	4846.56727104	1330.4050053	4334.57721
720	Long-tailed Shrike_720	2009	New	Bangladesh	Dhaka	Long-tailed Shrike	Yes	LTSTR		Long-tailed Shrike	Long-tailed Shrike	23.45	19.02	4847.88991054032	1.232912723449	4847.88991054032	1362.50330139	4326.4735038
624	Long-tailed Shrike_624	2010	New	Bangladesh	Dhaka	Long-tailed Shrike	Yes	LTSTR		Long-tailed Shrike	Long-tailed Shrike	23.25	19.11	4850.76321790515	1.21664050235479	4850.76321790515	1358.9433687375	4330.26532575
1571	Long-tailed Shrike_1571	2015	New	Bangladesh	Dhaka	Long-tailed Shrike	No	LTSTR		Long-tailed Shrike	Long-tailed Shrike	23.6	19	4868.9514	1.24210526315789	4868.9514	1368.758936	4344.996
1585	Long-tailed Shrike_1585	2015	New	Bangladesh	Dhaka	Long-tailed Shrike	No	LTSTR		Long-tailed Shrike	Long-tailed Shrike	23.2	19.2	4884.64515072	1.20833333333333	4884.64515072	1363.1711232	4361.74848
1585	Long-tailed Shrike_1585	2015	New	Bangladesh	Dhaka	Long-tailed Shrike	No	LTSTR		Long-tailed Shrike	Long-tailed Shrike	23	19.3	4891.5684792	1.19170984455959	4891.5684792	1360.176185	4369.3077
229	Long-tailed Shrike_229	2008	New	Bangladesh	Dhaka	Long-tailed Shrike	Yes	LTSTR		Long-tailed Shrike	Long-tailed Shrike	23.06	19.29	4899.40265591399	1.19543805080353	4899.40265591399	1362.6037434006	4376.16747846
229	Long-tailed Shrike_229	2008	New	Bangladesh	Dhaka	Long-tailed Shrike	Yes	LTSTR		Long-tailed Shrike	Long-tailed Shrike	23.1	19.32	4922.71308277056	1.19565217391304	4922.71308277056	1367.00132184	4397.4043344
726	Long-tailed Shrike_726	2009	New	Bangladesh	Dhaka	Long-tailed Shrike	No	LTSTR		Long-tailed Shrike	Long-tailed Shrike	24.8	18.8	5012.53132032	1.31914893617021	5012.53132032	1414.5348608	4470.30912
371	Common Myna_371	2009	New	Bangladesh	Dhaka	Common Myna	No	CMTR		Common Myna	Common Myna	27.71	18.18	5247.5998961255	1.52420242024202	5247.5998961255	1504.8622249092	4670.83428804
1736	Long-tailed Shrike_1736	2016	New	Bangladesh	Dhaka	Long-tailed Shrike	No	LTSTR		Long-tailed Shrike	Long-tailed Shrike	26	19	5364.099	1.36842105263158	5364.099	1491.8306	4786.86
1736	Long-tailed Shrike_1736	2016	New	Bangladesh	Dhaka	Long-tailed Shrike	No	LTSTR		Long-tailed Shrike	Long-tailed Shrike	25.9	19.1	5398.16215428	1.35602094240838	5398.16215428	1495.1560029	4818.77529
1736	Long-tailed Shrike_1736	2016	New	Bangladesh	Dhaka	Long-tailed Shrike	No	LTSTR		Long-tailed Shrike	Long-tailed Shrike	25.7	19.2	5411.00777472	1.33854166666667	5411.00777472	1493.2876032	4831.76448
614	Common Myna_614	2009	New	Bangladesh	Dhaka	Common Myna	No	CMTR		Common Myna	Common Myna	27.87	18.49	5454.11226428977	1.50730124391563	5454.11226428977	1540.0758401289	4859.38117737
614	Common Myna_614	2009	New	Bangladesh	Dhaka	Common Myna	No	CMTR		Common Myna	Common Myna	27.89	18.51	5469.496132601	1.50675310642896	5469.496132601	1542.8263860279	4873.39404039
614	Common Myna_614	2009	New	Bangladesh	Dhaka	Common Myna	No	CMTR		Common Myna	Common Myna	27.94	18.56	5508.07722462413	1.50538793103448	5508.07722462413	1549.7128694784	4908.54211584
1736	Long-tailed Shrike_1736	2016	New	Bangladesh	Dhaka	Long-tailed Shrike	No	LTSTR		Long-tailed Shrike	Long-tailed Shrike	26.8	19.2	5642.60732928	1.39583333333333	5642.60732928	1549.5048192	5038.57152
1593	Common Myna_1593	2015	New	Bangladesh	Dhaka	Common Myna	No	CMTR		Common Myna	Common Myna	24.8	20	5651.424	1.24	5651.424	1511.66912	5059.2
602	Common Myna_602	2009	New	Bangladesh	Dhaka	Common Myna	No	CMTR		Common Myna	Common Myna	26.39	19.37	5652.0821349933	1.36241610738255	5652.0821349933	1543.1590467293	5049.73755741
614	Common Myna_614	2009	New	Bangladesh	Dhaka	Common Myna	No	CMTR		Common Myna	Common Myna	28.05	18.79	5663.56403820339	1.49281532730176	5663.56403820339	1575.6997164975	5050.75848255
1801	Common Myna_1801	2016	New	Bangladesh	Dhaka	Common Myna	Yes	CMTR		Common Myna	Common Myna	26.9	19.2	5663.66183424	1.40104166666667	5663.66183424	1554.5841408	5057.37216
506	Common Myna_506	2009	New	Bangladesh	Dhaka	Common Myna	No	CMTR		Common Myna	Common Myna	26.39	19.45	5697.42824380275	1.35681233933162	5697.42824380275	1550.0046676205	5091.53551725
627	Common Myna_627	2009	New	Bangladesh	Dhaka	Common Myna	No	CMTR		Common Myna	Common Myna	26.39	19.45	5697.42824380275	1.35681233933162	5697.42824380275	1550.0046676205	5091.53551725
648	Common Myna_648	2009	New	Bangladesh	Dhaka	Common Myna	No	CMTR		Common Myna	Common Myna	27.89	18.91	5701.26064769516	1.4748810153358	5701.26064769516	1578.5928120839	5086.29737559
488	Common Myna_488	2009	New	Bangladesh	Dhaka	Common Myna	No	CMTR		Common Myna	Common Myna	27.91	18.95	5728.78979748225	1.47282321899736	5728.78979748225	1583.1658226805	5111.50089525
533	Common Myna_533	2009	New	Bangladesh	Dhaka	Common Myna	No	CMTR		Common Myna	Common Myna	26.34	19.54	5737.75305254323	1.34800409416581	5737.75305254323	1555.1092918296	5129.02794744
408	Common Myna_408	2009	New	Bangladesh	Dhaka	Common Myna	No	CMTR		Common Myna	Common Myna	25.81	19.75	5739.99260821875	1.30683544303797	5739.99260821875	1545.1002349775	5134.43169375
648	Common Myna_648	2009	New	Bangladesh	Dhaka	Common Myna	No	CMTR		Common Myna	Common Myna	27.94	18.97	5746.69743527048	1.47285187137586	5746.69743527048	1586.4458811278	5127.80190846
627	Common Myna_627	2009	New	Bangladesh	Dhaka	Common Myna	No	CMTR		Common Myna	Common Myna	26.94	19.38	5775.65541640858	1.39009287925697	5775.65541640858	1572.2884084392	5160.30430536
509	Common Myna_509	2009	New	Bangladesh	Dhaka	Common Myna	No	CMTR		Common Myna	Common Myna	27.14	19.32	5783.65511109926	1.4047619047619	5783.65511109926	1577.2690086048	5166.47418336
1598	Common Myna_1598	2015	New	Bangladesh	Dhaka	Common Myna	No	CMTR		Common Myna	Common Myna	27	19.4	5800.1065416	1.39175257731959	5800.1065416	1577.10942	5182.4772
1575	Common Myna_1575	2015	New	Bangladesh	Dhaka	Common Myna	No	CMTR		Common Myna	Common Myna	28.8	18.8	5821.00411392	1.53191489361702	5821.00411392	1613.2313088	5191.32672
370	Common Myna_370	2009	New	Bangladesh	Dhaka	Common Myna	No	CMTR		Common Myna	Common Myna	27.52	19.25	5823.499374	1.42961038961039	5823.499374	1590.39408528	5200.9188
681	Common Myna_681	2009	New	Bangladesh	Dhaka	Common Myna	No	CMTR		Common Myna	Common Myna	27.92	19.12	5831.00281038643	1.4602510460251	5831.00281038643	1598.9117315072	5205.48699648
509	Common Myna_509	2009	New	Bangladesh	Dhaka	Common Myna	No	CMTR		Common Myna	Common Myna	26.9	19.5	5836.510485	1.37948717948718	5836.510485	1580.6842155	5216.64975
1593	Common Myna_1593	2015	New	Bangladesh	Dhaka	Common Myna	No	CMTR		Common Myna	Common Myna	25.2	20.2	5854.30003872	1.24752475247525	5854.30003872	1549.8130032	5244.13008
533	Common Myna_533	2009	New	Bangladesh	Dhaka	Common Myna	No	CMTR		Common Myna	Common Myna	26.93	19.52	5854.64203089101	1.37961065573771	5854.64203089101	1583.9765130752	5233.18582272
728	Common Myna_728	2009	New	Bangladesh	Dhaka	Common Myna	No	CMTR		Common Myna	Common Myna	26.34	19.75	5857.8614994375	1.33367088607595	5857.8614994375	1573.078658715	5239.8655875
674	Common Myna_674	2009	New	Bangladesh	Dhaka	Common Myna	No	CMTR		Common Myna	Common Myna	28	19.21	5901.2178971256	1.45757418011452	5901.2178971256	1611.0124562	5269.664148
602	Common Myna_602	2009	New	Bangladesh	Dhaka	Common Myna	No	CMTR		Common Myna	Common Myna	27.43	19.42	5904.26189712029	1.4124613800206	5904.26189712029	1600.8854717492	5275.87424052
607	Common Myna_607	2009	New	Bangladesh	Dhaka	Common Myna	No	CMTR		Common Myna	Common Myna	27.62	19.37	5915.51756606725	1.42591636551368	5915.51756606725	1606.1340037262	5285.09857278
370	Common Myna_370	2009	New	Bangladesh	Dhaka	Common Myna	No	CMTR		Common Myna	Common Myna	26.39	19.85	5926.69270413675	1.32947103274559	5926.69270413675	1584.2910411965	5303.10942525
701	Common Myna_701	2009	New	Bangladesh	Dhaka	Common Myna	Yes	CMTR		Common Myna	Common Myna	26.39	19.85	5926.69270413675	1.32947103274559	5926.69270413675	1584.2910411965	5303.10942525
408	Common Myna_408	2009	New	Bangladesh	Dhaka	Common Myna	No	CMTR		Common Myna	Common Myna	26.39	19.85	5926.69270413675	1.32947103274559	5926.69270413675	1584.2910411965	5303.10942525
1801	Common Myna_1801	2016	New	Bangladesh	Dhaka	Common Myna	Yes	CMTR		Common Myna	Common Myna	24.8	20.5	5928.14736	1.20975609756098	5928.14736	1552.384148	5315.322
681	Common Myna_681	2009	New	Bangladesh	Dhaka	Common Myna	No	CMTR		Common Myna	Common Myna	27.66	19.41	5947.82658378385	1.42503863987635	5947.82658378385	1611.7364995434	5314.63474746
627	Common Myna_627	2009	New	Bangladesh	Dhaka	Common Myna	No	CMTR		Common Myna	Common Myna	27.19	19.61	5964.1071120128	1.3865374808771	5964.1071120128	1605.3094252029	5332.54551549
681	Common Myna_681	2009	New	Bangladesh	Dhaka	Common Myna	No	CMTR		Common Myna	Common Myna	27.96	19.33	5964.38243333906	1.44645628556648	5964.38243333906	1619.8000778052	5328.08385444
412	Common Myna_412	2009	New	Bangladesh	Dhaka	Common Myna	No	CMTR		Common Myna	Common Myna	28.35	19.21	5974.98312083967	1.47579385736596	5974.98312083967	1628.5577992425	5335.53494985
306	Common Myna_306	2009	New	Bangladesh	Dhaka	Common Myna	No	CMTR		Common Myna	Common Myna	28	19.35	5984.9040321	1.44702842377261	5984.9040321	1623.625605	5346.7533
528	Common Myna_528	2009	New	Bangladesh	Dhaka	Common Myna	No	CMTR		Common Myna	Common Myna	27.8	19.43	5989.87907495172	1.43077714873906	5989.87907495172	1620.65915621	5352.5480322
607	Common Myna_607	2009	New	Bangladesh	Dhaka	Common Myna	No	CMTR		Common Myna	Common Myna	27.83	19.42	5990.36123211293	1.43305870236869	5990.36123211293	1621.2904075412	5352.81006612
728	Common Myna_728	2009	New	Bangladesh	Dhaka	Common Myna	No	CMTR		Common Myna	Common Myna	27.69	19.48	5995.97795681914	1.42145790554415	5995.97795681914	1619.5175813232	5358.84304176
602	Common Myna_602	2009	New	Bangladesh	Dhaka	Common Myna	No	CMTR		Common Myna	Common Myna	26.42	19.96	5997.28917941799	1.32364729458918	5997.28917941799	1595.3334142496	5368.14283872
307	Common Myna_307	2009	New	Bangladesh	Dhaka	Common Myna	No	CMTR		Common Myna	Common Myna	27.62	19.51	5998.68807904509	1.41568426447975	5998.68807904509	1618.6101875246	5361.77257662
674	Common Myna_674	2009	New	Bangladesh	Dhaka	Common Myna	No	CMTR		Common Myna	Common Myna	27.64	19.51	6003.03180683585	1.41670937980523	6003.03180683585	1619.6355664004	5365.65510564
612	Common Myna_612	2009	New	Bangladesh	Dhaka	Common Myna	No	CMTR		Common Myna	Common Myna	27.84	19.46	6016.46600630477	1.4306269270298	6016.46600630477	1625.3891332224	5376.81481344
533	Common Myna_533	2009	New	Bangladesh	Dhaka	Common Myna	No	CMTR		Common Myna	Common Myna	27.68	19.53	6023.67091269955	1.41730670762929	6023.67091269955	1623.4724379888	5384.44256112
490	Common Myna_490	2009	New	Bangladesh	Dhaka	Common Myna	No	CMTR		Common Myna	Common Myna	27.59	19.58	6033.91555314346	1.40909090909091	6033.91555314346	1623.3084895412	5394.45098676
658	Common Myna_658	2009	New	Bangladesh	Dhaka	Common Myna	No	CMTR		Common Myna	Common Myna	27.52	19.62	6042.45980539699	1.4026503567788	6042.45980539699	1623.2601537792	5402.77164288
728	Common Myna_728	2009	New	Bangladesh	Dhaka	Common Myna	No	CMTR		Common Myna	Common Myna	27.62	19.59	6046.45736315584	1.40990301174068	6046.45736315584	1625.7450256974	5405.83421022
644	Common Myna_644	2009	New	Bangladesh	Dhaka	Common Myna	No	CMTR		Common Myna	Common Myna	27.93	19.48	6047.94742990099	1.43377823408624	6047.94742990099	1631.7787047408	5405.29021872
643	Common Myna_643	2009	New	Bangladesh	Dhaka	Common Myna	No	CMTR		Common Myna	Common Myna	27.84	19.52	6052.4780594135	1.42622950819672	6052.4780594135	1630.7755819008	5410.02203136
612	Common Myna_612	2009	New	Bangladesh	Dhaka	Common Myna	No	CMTR		Common Myna	Common Myna	27.81	19.54	6057.96933907469	1.42323439099284	6057.96933907469	1631.0340506556	5415.27210396
307	Common Myna_307	2009	New	Bangladesh	Dhaka	Common Myna	No	CMTR		Common Myna	Common Myna	27.89	19.53	6069.37072814995	1.42805939580133	6069.37072814995	1634.2336052847	5425.29273951
469	Common Myna_469	2009	New	Bangladesh	Dhaka	Common Myna	No	CMTR		Common Myna	Common Myna	27.75	19.59	6074.91643112145	1.41653905053599	6074.91643112145	1632.4358509125	5431.27803525
1575	Common Myna_1575	2015	New	Bangladesh	Dhaka	Common Myna	No	CMTR		Common Myna	Common Myna	30.4	18.7	6081.11469504	1.62566844919786	6081.11469504	1680.7736528	5421.59376
626	Common Myna_626	2009	New	Bangladesh	Dhaka	Common Myna	No	CMTR		Common Myna	Common Myna	27.95	19.53	6082.42781827863	1.43113159242191	6082.42781827863	1637.3039216625	5436.96421905
469	Common Myna_469	2009	New	Bangladesh	Dhaka	Common Myna	No	CMTR		Common Myna	Common Myna	26.93	19.92	6089.35090520909	1.35190763052209	6089.35090520909	1618.9026979392	5449.85813952
528	Common Myna_528	2009	New	Bangladesh	Dhaka	Common Myna	No	CMTR		Common Myna	Common Myna	27.95	19.56	6100.55113603104	1.42893660531697	6100.55113603104	1640.00759364	5453.6804712
612	Common Myna_612	2009	New	Bangladesh	Dhaka	Common Myna	No	CMTR		Common Myna	Common Myna	27.9	19.59	6107.75381723562	1.42419601837672	6107.75381723562	1640.144844045	5460.6362949
608	Common Myna_608	2009	New	Bangladesh	Dhaka	Common Myna	No	CMTR		Common Myna	Common Myna	27.93	19.62	6132.48191732333	1.42354740061162	6132.48191732333	1644.3883255212	5483.26351692
438	Common Myna_438	2009	New	Bangladesh	Dhaka	Common Myna	No	CMTR		Common Myna	Common Myna	27.62	19.75	6142.5259914375	1.39848101265823	6142.5259914375	1640.026899035	5494.4983875
601	Common Myna_601	2009	New	Bangladesh	Dhaka	Common Myna	No	CMTR		Common Myna	Common Myna	26.94	20.01	6145.03365995531	1.34632683658171	6145.03365995531	1627.3055089314	5501.25713394
1575	Common Myna_1575	2015	New	Bangladesh	Dhaka	Common Myna	No	CMTR		Common Myna	Common Myna	30.1	18.9	6146.71536528	1.59259259259259	6146.71536528	1685.6153811	5483.53071
728	Common Myna_728	2009	New	Bangladesh	Dhaka	Common Myna	No	CMTR		Common Myna	Common Myna	27.51	19.81	6154.12618178866	1.3886925795053	6154.12618178866	1639.6491215349	5505.91772661
608	Common Myna_608	2009	New	Bangladesh	Dhaka	Common Myna	No	CMTR		Common Myna	Common Myna	27.75	19.73	6159.33332782335	1.40648758236189	6159.33332782335	1644.9835462125	5509.18471725
603	Common Myna_603	2009	New	Bangladesh	Dhaka	Common Myna	No	CMTR		Common Myna	Common Myna	27.64	19.79	6171.11882002807	1.3966649823143	6171.11882002807	1644.6412776036	5520.77189124
1593	Common Myna_1593	2015	New	Bangladesh	Dhaka	Common Myna	No	CMTR		Common Myna	Common Myna	25.6	20.6	6177.26932992	1.24271844660194	6177.26932992	1605.1467264	5540.44416
438	Common Myna_438	2009	New	Bangladesh	Dhaka	Common Myna	No	CMTR		Common Myna	Common Myna	27.53	19.86	6188.75060332378	1.38620342396777	6188.75060332378	1645.1482707756	5537.76950988
469	Common Myna_469	2009	New	Bangladesh	Dhaka	Common Myna	No	CMTR		Common Myna	Common Myna	27.7	19.8	6190.57113048	1.3989898989899	6190.57113048	1648.6597908	5538.34908
627	Common Myna_627	2009	New	Bangladesh	Dhaka	Common Myna	No	CMTR		Common Myna	Common Myna	27.14	20.01	6190.65380590895	1.35632183908046	6190.65380590895	1637.9093161854	5542.09794414
412	Common Myna_412	2009	New	Bangladesh	Dhaka	Common Myna	No	CMTR		Common Myna	Common Myna	27.91	19.73	6194.84660106485	1.41459706031424	6194.84660106486	1653.2698905117	5540.94938589
684	Common Myna_684	2009	New	Bangladesh	Dhaka	Common Myna	Yes	CMTR		Common Myna	Common Myna	27.59	19.85	6196.18990932675	1.38992443324937	6196.18990932675	1647.3937227365	5544.25119525
627	Common Myna_627	2009	New	Bangladesh	Dhaka	Common Myna	No	CMTR		Common Myna	Common Myna	27.09	20.06	6209.18705436221	1.35044865403789	6209.18705436221	1639.6589829564	5559.56789724
515	Common Myna_515	2009	New	Bangladesh	Dhaka	Common Myna	No	CMTR		Common Myna	Common Myna	27.71	19.83	6210.99788506691	1.39737771053959	6210.99788506691	1651.8686892777	5557.15013769
506	Common Myna_506	2009	New	Bangladesh	Dhaka	Common Myna	No	CMTR		Common Myna	Common Myna	27.53	19.91	6218.96953614097	1.38272225012557	6218.96953614097	1649.6053048211	5565.68864643
638	Common Myna_638	2009	New	Bangladesh	Dhaka	Common Myna	Yes	CMTR		Common Myna	Common Myna	27.62	19.88	6221.10145593485	1.38933601609658	6221.10145593485	1651.6428957728	5567.06908128
684	Common Myna_684	2009	New	Bangladesh	Dhaka	Common Myna	Yes	CMTR		Common Myna	Common Myna	27.41	19.96	6222.01727508883	1.37324649298597	6222.01727508883	1647.7469267504	5569.29580656
608	Common Myna_608	2009	New	Bangladesh	Dhaka	Common Myna	No	CMTR		Common Myna	Common Myna	27.76	19.83	6222.20502668558	1.39989914271306	6222.20502668558	1654.4749987272	5567.17747464
677	Common Myna_677	2009	New	Bangladesh	Dhaka	Common Myna	Yes	CMTR		Common Myna	Common Myna	27.62	19.89	6227.1650009074	1.38863750628457	6227.1650009074	1652.5368786654	5572.67116302
701	Common Myna_701	2009	New	Bangladesh	Dhaka	Common Myna	Yes	CMTR		Common Myna	Common Myna	27.52	19.93	6228.81293564045	1.38083291520321	6228.81293564045	1650.8633035328	5574.85021248
607	Common Myna_607	2009	New	Bangladesh	Dhaka	Common Myna	No	CMTR		Common Myna	Common Myna	27.99	19.76	6230.92030356557	1.4164979757085	6230.92030356557	1660.1188578624	5573.74319424
658	Common Myna_658	2009	New	Bangladesh	Dhaka	Common Myna	No	CMTR		Common Myna	Common Myna	27.79	19.84	6235.01632541491	1.40070564516129	6235.01632541491	1656.9366603776	5578.81626624
643	Common Myna_643	2009	New	Bangladesh	Dhaka	Common Myna	No	CMTR		Common Myna	Common Myna	28.01	19.76	6235.37255101363	1.41751012145749	6235.37255101363	1661.1545347904	5577.72586176
618	Common Myna_618	2009	New	Bangladesh	Dhaka	Common Myna	No	CMTR		Common Myna	Common Myna	27.41	19.99	6240.14332544504	1.3711855927964	6240.14332544504	1650.4125347231	5586.04975791
490	Common Myna_490	2009	New	Bangladesh	Dhaka	Common Myna	No	CMTR		Common Myna	Common Myna	27.91	19.81	6243.60820551514	1.40888440181726	6243.60820551514	1660.4821337069	5585.97469101
613	Common Myna_613	2009	New	Bangladesh	Dhaka	Common Myna	No	CMTR		Common Myna	Common Myna	27.4	20	6243.912	1.37	6243.912	1650.77328	5589.6
613	Common Myna_613	2009	New	Bangladesh	Dhaka	Common Myna	No	CMTR		Common Myna	Common Myna	27.93	19.81	6248.08230670147	1.40989399293286	6248.08230670147	1661.5215212211	5589.97753923
1577	Common Myna_1577	2015	New	Bangladesh	Dhaka	Common Myna	No	CMTR		Common Myna	Common Myna	26.7	20.3	6262.35535548	1.31527093596059	6262.35535548	1639.7591133	5611.42953
516	Common Myna_516	2009	New	Bangladesh	Dhaka	Common Myna	No	CMTR		Common Myna	Common Myna	27.66	19.94	6266.58631692941	1.38716148445336	6266.58631692941	1659.1074296136	5608.83494376
488	Common Myna_488	2009	New	Bangladesh	Dhaka	Common Myna	No	CMTR		Common Myna	Common Myna	27.75	19.91	6268.66707693105	1.39377197388247	6268.66707693105	1661.1346789125	5610.16563525
408	Common Myna_408	2009	New	Bangladesh	Dhaka	Common Myna	No	CMTR		Common Myna	Common Myna	27.67	19.95	6274.94295662325	1.38696741854637	6274.94295662325	1660.5280098645	5616.49187925
730	Common Myna_730	2009	New	Bangladesh	Dhaka	Common Myna	Yes	CMTR		Common Myna	Common Myna	27.76	19.92	6277.02863455642	1.39357429718876	6277.02863455642	1662.5562958848	5617.82628864
477	Common Myna_477	2009	New	Bangladesh	Dhaka	Common Myna	No	CMTR		Common Myna	Common Myna	26.83	20.29	6286.84672153073	1.32232626909808	6286.84672153073	1645.9061942729	5633.19704553
469	Common Myna_469	2009	New	Bangladesh	Dhaka	Common Myna	No	CMTR		Common Myna	Common Myna	28	19.85	6288.2681211	1.41057934508816	6288.2681211	1668.775605	5626.6413
533	Common Myna_533	2009	New	Bangladesh	Dhaka	Common Myna	No	CMTR		Common Myna	Common Myna	27.84	19.91	6288.99788907245	1.39829231541939	6288.99788907245	1665.8436863904	5628.36076704
307	Common Myna_307	2009	New	Bangladesh	Dhaka	Common Myna	No	CMTR		Common Myna	Common Myna	27.82	19.92	6290.59569932851	1.39658634538153	6290.59569932851	1665.6975109632	5629.96856448
626	Common Myna_626	2009	New	Bangladesh	Dhaka	Common Myna	No	CMTR		Common Myna	Common Myna	27.91	19.89	6292.54797883148	1.40321769733534	6292.54797883148	1667.6984852541	5631.18219261
643	Common Myna_643	2009	New	Bangladesh	Dhaka	Common Myna	No	CMTR		Common Myna	Common Myna	28	19.86	6294.4067160576	1.4098690835851	6294.4067160576	1669.6802472	5632.311888
616	Common Myna_616	2009	New	Bangladesh	Dhaka	Common Myna	Yes	CMTR		Common Myna	Common Myna	27.69	19.98	6297.78145452394	1.38588588588589	6297.78145452394	1664.2674733932	5637.46812876
509	Common Myna_509	2009	New	Bangladesh	Dhaka	Common Myna	No	CMTR		Common Myna	Common Myna	27.83	19.93	6298.97761623814	1.39638735574511	6298.97761623814	1667.1210983933	5637.64830717
509	Common Myna_509	2009	New	Bangladesh	Dhaka	Common Myna	No	CMTR		Common Myna	Common Myna	27.63	20.01	6302.42316349537	1.3808095952024	6302.42316349537	1663.7966347761	5642.15792913
412	Common Myna_412	2009	New	Bangladesh	Dhaka	Common Myna	No	CMTR		Common Myna	Common Myna	28.15	19.82	6303.45767176944	1.42028254288597	6303.45767176944	1673.84921397	5639.6983506
603	Common Myna_603	2009	New	Bangladesh	Dhaka	Common Myna	No	CMTR		Common Myna	Common Myna	27.83	19.94	6305.1011279879	1.39568706118355	6305.1011279879	1668.0214036244	5643.30717588
643	Common Myna_643	2009	New	Bangladesh	Dhaka	Common Myna	No	CMTR		Common Myna	Common Myna	28.11	19.84	6306.81212333261	1.41683467741935	6306.81212333261	1673.5890548736	5643.05596416
644	Common Myna_644	2009	New	Bangladesh	Dhaka	Common Myna	No	CMTR		Common Myna	Common Myna	28.03	19.87	6307.29868962134	1.41066935078007	6307.29868962134	1672.1476281617	5644.02603057
371	Common Myna_371	2009	New	Bangladesh	Dhaka	Common Myna	No	CMTR		Common Myna	Common Myna	27.91	19.93	6317.08463058594	1.40040140491721	6317.08463058593	1671.3082016597	5653.85426709
674	Common Myna_674	2009	New	Bangladesh	Dhaka	Common Myna	No	CMTR		Common Myna	Common Myna	27.91	19.93	6317.08463058594	1.40040140491721	6317.08463058593	1671.3082016597	5653.85426709
1801	Common Myna_1801	2016	New	Bangladesh	Dhaka	Common Myna	Yes	CMTR		Common Myna	Common Myna	26.2	20.6	6322.04907984	1.27184466019417	6322.04907984	1638.3632376	5670.29832
370	Common Myna_370	2009	New	Bangladesh	Dhaka	Common Myna	No	CMTR		Common Myna	Common Myna	27.75	20	6323.67	1.3875	6323.67	1669.218	5661
150	Common Myna_150	2008	New	Bangladesh	Dhaka	Common Myna	No	CMTR		Common Myna	Common Myna	27.49	20.1	6325.222900248	1.36766169154229	6325.222900248	1664.435617014	5664.179799
486	Common Myna_486	2009	New	Bangladesh	Dhaka	Common Myna	No	CMTR		Common Myna	Common Myna	27.52	20.09	6326.02652959066	1.36983573917372	6326.02652959066	1665.1338897984	5664.72040512
648	Common Myna_648	2009	New	Bangladesh	Dhaka	Common Myna	No	CMTR		Common Myna	Common Myna	28	19.93	6337.4550217272	1.40491721023583	6337.4550217272	1676.0145458	5672.085972
679	Common Myna_679	2009	New	Bangladesh	Dhaka	Common Myna	Yes	CMTR		Common Myna	Common Myna	27.79	20.01	6338.91928025828	1.3888055972014	6338.91928025828	1672.2213346209	5674.83057729
626	Common Myna_626	2009	New	Bangladesh	Dhaka	Common Myna	No	CMTR		Common Myna	Common Myna	28.01	19.94	6345.88151616749	1.40471414242728	6345.88151616749	1677.4426444556	5679.80718636
601	Common Myna_601	2009	New	Bangladesh	Dhaka	Common Myna	No	CMTR		Common Myna	Common Myna	27.69	20.06	6346.71057716093	1.38035892323031	6346.71057716093	1671.4422315084	5682.70339884
516	Common Myna_516	2009	New	Bangladesh	Dhaka	Common Myna	No	CMTR		Common Myna	Common Myna	27.83	20.01	6348.04330944901	1.39080459770115	6348.04330944901	1674.3253324941	5682.99873933
626	Common Myna_626	2009	New	Bangladesh	Dhaka	Common Myna	No	CMTR		Common Myna	Common Myna	27.98	19.96	6351.4061786569	1.40180360721443	6351.4061786569	1677.6830249696	5685.11115168
479	Common Myna_479	2009	New	Bangladesh	Dhaka	Common Myna	No	CMTR		Common Myna	Common Myna	27.8	20.03	6353.48116310292	1.38791812281578	6353.48116310292	1674.54739901	5688.2263602
515	Common Myna_515	2009	New	Bangladesh	Dhaka	Common Myna	No	CMTR		Common Myna	Common Myna	27.66	20.09	6358.20835059875	1.3768043802887	6358.20835059875	1672.5467417946	5693.53802346
612	Common Myna_612	2009	New	Bangladesh	Dhaka	Common Myna	No	CMTR		Common Myna	Common Myna	27.89	20.01	6361.7293532351	1.39380309845077	6361.7293532351	1677.4796964879	5695.25098239
1573	Common Myna_1573	2015	New	Bangladesh	Dhaka	Common Myna	No	CMTR		Common Myna	Common Myna	27.4	20.2	6365.38972464	1.35643564356436	6365.38972464	1668.5540168	5701.95096
602	Common Myna_602	2009	New	Bangladesh	Dhaka	Common Myna	No	CMTR		Common Myna	Common Myna	27.92	20.01	6368.57237512815	1.39530234882559	6368.57237512815	1679.0561437176	5701.37710392
306	Common Myna_306	2009	New	Bangladesh	Dhaka	Common Myna	No	CMTR		Common Myna	Common Myna	27.95	20	6369.246	1.3975	6369.246	1679.72792	5701.8
701	Common Myna_701	2009	New	Bangladesh	Dhaka	Common Myna	Yes	CMTR		Common Myna	Common Myna	27.7	20.1	6373.54217304	1.37810945273632	6373.54217304	1675.5603411	5707.44927
523	Common Myna_523	2009	New	Bangladesh	Dhaka	Common Myna	No	CMTR		Common Myna	Common Myna	27.74	20.09	6376.59796260337	1.38078646092583	6376.59796260337	1676.7778484786	5710.00523394
490	Common Myna_490	2009	New	Bangladesh	Dhaka	Common Myna	No	CMTR		Common Myna	Common Myna	28.1	19.96	6378.64594782912	1.40781563126253	6378.64594782912	1683.96288488	5709.4933296
1591	Common Myna_1591	2015	New	Bangladesh	Dhaka	Common Myna	Yes	CMTR		Common Myna	Common Myna	27.2	20.3	6379.62792768	1.33990147783251	6379.62792768	1666.7115248	5716.51248
1577	Common Myna_1577	2015	New	Bangladesh	Dhaka	Common Myna	No	CMTR		Common Myna	Common Myna	28	20	6380.64	1.4	6380.64	1682.352	5712
603	Common Myna_603	2009	New	Bangladesh	Dhaka	Common Myna	No	CMTR		Common Myna	Common Myna	27.91	20.04	6384.78973727597	1.39271457085828	6384.78973727597	1681.2402176976	5716.43733456
613	Common Myna_613	2009	New	Bangladesh	Dhaka	Common Myna	No	CMTR		Common Myna	Common Myna	28	20.01	6386.8204335096	1.39930034982509	6386.8204335096	1683.2576082	5717.713428
480	Common Myna_480	2009	New	Bangladesh	Dhaka	Common Myna	No	CMTR		Common Myna	Common Myna	27.82	20.08	6388.82472965069	1.38545816733068	6388.82472965069	1680.1044785408	5720.77304448
601	Common Myna_601	2009	New	Bangladesh	Dhaka	Common Myna	No	CMTR		Common Myna	Common Myna	27.75	20.11	6391.19961873405	1.37991049229239	6391.19961873405	1679.1046354125	5723.44224525
608	Common Myna_608	2009	New	Bangladesh	Dhaka	Common Myna	No	CMTR		Common Myna	Common Myna	28.02	20.01	6391.38244810497	1.40029985007496	6391.38244810497	1684.3074300486	5721.79750902
613	Common Myna_613	2009	New	Bangladesh	Dhaka	Common Myna	No	CMTR		Common Myna	Common Myna	28.02	20.01	6391.38244810497	1.40029985007496	6391.38244810497	1684.3074300486	5721.79750902
488	Common Myna_488	2009	New	Bangladesh	Dhaka	Common Myna	No	CMTR		Common Myna	Common Myna	28.19	19.95	6392.86743575025	1.41303258145363	6392.86743575025	1687.7569485105	5722.04214225
523	Common Myna_523	2009	New	Bangladesh	Dhaka	Common Myna	No	CMTR		Common Myna	Common Myna	27.76	20.11	6393.50275373179	1.38040775733466	6393.50275373179	1679.6337956744	5725.50474696
658	Common Myna_658	2009	New	Bangladesh	Dhaka	Common Myna	No	CMTR		Common Myna	Common Myna	28.01	20.02	6395.28686942746	1.3991008991009	6395.28686942746	1684.6885042988	5725.47379404
306	Common Myna_306	2009	New	Bangladesh	Dhaka	Common Myna	No	CMTR		Common Myna	Common Myna	28.15	19.97	6396.19818459759	1.40961442163245	6396.19818459759	1687.4868122325	5725.38512085
601	Common Myna_601	2009	New	Bangladesh	Dhaka	Common Myna	No	CMTR		Common Myna	Common Myna	27.83	20.09	6397.28627610857	1.38526630164261	6397.28627610857	1681.5336631709	5728.53084573
638	Common Myna_638	2009	New	Bangladesh	Dhaka	Common Myna	Yes	CMTR		Common Myna	Common Myna	26.78	20.51	6407.4870544918	1.30570453437348	6407.4870544918	1662.4149651746	5745.29151378
408	Common Myna_408	2009	New	Bangladesh	Dhaka	Common Myna	No	CMTR		Common Myna	Common Myna	26.81	20.51	6414.66497128174	1.30716723549488	6414.66497128174	1664.0529190019	5751.72761331
412	Common Myna_412	2009	New	Bangladesh	Dhaka	Common Myna	No	CMTR		Common Myna	Common Myna	28.32	19.94	6416.11440692122	1.42026078234704	6416.11440692122	1693.6269219264	5742.66831552
142	Common Myna_142	2008	New	Bangladesh	Dhaka	Common Myna	No	CMTR		Common Myna	Common Myna	28.63	19.83	6417.20929085044	1.44377206253152	6417.20929085044	1699.6089248733	5741.65313757
166	AK-Common Myna_355	2008	New	Bangladesh	Dhaka	Common Myna	Yes	CMTR	AKSC	AK-Common Myna	Asian Koel	29.05	19.7	6428.89402848	1.4746192893401	6428.89402848	1709.11198395	5749.747395
1593	Common Myna_1593	2015	New	Bangladesh	Dhaka	Common Myna	No	CMTR		Common Myna	Common Myna	26.9	20.5	6430.12758	1.31219512195122	6430.12758	1668.0866195	5765.40975
36	AK-Common Myna_357	2008	New	Bangladesh	Dhaka	Common Myna	Yes	CMTR	AKSC	AK-Common Myna	Asian Koel	29.01	19.73	6439.00035460019	1.4703497212367	6439.00035460019	1709.8666049607	5759.33148279
1573	Common Myna_1573	2015	New	Bangladesh	Dhaka	Common Myna	No	CMTR		Common Myna	Common Myna	27.2	20.4	6440.59869696	1.33333333333333	6440.59869696	1675.5600384	5772.97152
516	Common Myna_516	2009	New	Bangladesh	Dhaka	Common Myna	No	CMTR		Common Myna	Common Myna	28.12	20.06	6445.26910183334	1.40179461615155	6445.26910183334	1694.0993960976	5770.95050832
490	Common Myna_490	2009	New	Bangladesh	Dhaka	Common Myna	No	CMTR		Common Myna	Common Myna	28.01	20.12	6457.2944187865	1.39214711729622	6457.2944187865	1693.7516271728	5782.81418544
166	AK-Common Myna_361	2008	New	Bangladesh	Dhaka	Common Myna	Yes	CMTR	AKSC	AK-Common Myna	Asian Koel	29.11	19.73	6461.19615037613	1.47541814495692	6461.19615037613	1714.9795614597	5779.18440069
1573	Common Myna_1573	2015	New	Bangladesh	Dhaka	Common Myna	No	CMTR		Common Myna	Common Myna	26.8	20.6	6466.82882976	1.30097087378641	6466.82882976	1671.3780336	5800.15248
516	Common Myna_516	2009	New	Bangladesh	Dhaka	Common Myna	No	CMTR		Common Myna	Common Myna	28.09	20.11	6469.50620865728	1.39681750372949	6469.50620865728	1697.0653980659	5793.56730339
Museum	Common Myna_Museum	2015	New	Bangladesh	Dhaka	Common Myna	No	CMTR		Common Myna	Common Myna	27.4	20.4	6487.95604032	1.34313725490196	6487.95604032	1686.3599616	5815.41984
371	Common Myna_371	2009	New	Bangladesh	Dhaka	Common Myna	No	CMTR		Common Myna	Common Myna	27.61	20.34	6500.51450692301	1.35742379547689	6500.51450692301	1692.2953333836	5825.57073516
142	Common Myna_142	2008	New	Bangladesh	Dhaka	Common Myna	No	CMTR		Common Myna	Common Myna	28.39	20.05	6500.87404386975	1.41596009975062	6500.87404386975	1707.3573828845	5820.55399725
679	Common Myna_679	2009	New	Bangladesh	Dhaka	Common Myna	Yes	CMTR		Common Myna	Common Myna	28.26	20.12	6514.9282497289	1.40457256461233	6514.9282497289	1706.9358004128	5834.42802144
Museum	Common Myna_Museum	2015	New	Bangladesh	Dhaka	Common Myna	No	CMTR		Common Myna	Common Myna	27.8	20.3	6520.35501432	1.36945812807882	6520.35501432	1698.8722058	5842.61202
618	Common Myna_618	2009	New	Bangladesh	Dhaka	Common Myna	No	CMTR		Common Myna	Common Myna	27.83	20.29	6521.16825420053	1.37161163134549	6521.16825420053	1699.5724123829	5843.15593653
150	Common Myna_150	2008	New	Bangladesh	Dhaka	Common Myna	No	CMTR		Common Myna	Common Myna	27.66	20.36	6524.68691699827	1.35854616895874	6524.68691699827	1696.7735751264	5847.60325536
741	Common Myna_741	2009	New	Bangladesh	Dhaka	Common Myna	Yes	CMTR		Common Myna	Common Myna	27.15	20.56	6526.69282689408	1.32052529182879	6526.69282689408	1687.0041288	5853.1038624
220	Common Myna_220	2008	New	Bangladesh	Dhaka	Common Myna	Yes	CMTR		Common Myna	Common Myna	28.85	19.93	6529.84204917249	1.44756648268941	6529.84204917249	1720.2467842175	5844.27429615
483	Common Myna_483	2009	New	Bangladesh	Dhaka	Common Myna	No	CMTR		Common Myna	Common Myna	28.1	20.21	6534.26755439562	1.39040079168728	6534.26755439562	1706.687319755	5853.4123971
528	Common Myna_528	2009	New	Bangladesh	Dhaka	Common Myna	No	CMTR		Common Myna	Common Myna	28.91	19.94	6549.78345706541	1.44984954864594	6549.78345706541	1724.2852577636	5862.30723876
741	Common Myna_741	2009	New	Bangladesh	Dhaka	Common Myna	Yes	CMTR		Common Myna	Common Myna	28.23	20.19	6551.92539062988	1.39821693907875	6551.92539062988	1711.7474717709	5868.85922253
483	Common Myna_483	2009	New	Bangladesh	Dhaka	Common Myna	No	CMTR		Common Myna	Common Myna	28.16	20.23	6560.7716114519	1.39199209095403	6560.7716114519	1711.6902209792	5877.52644864
438	Common Myna_438	2009	New	Bangladesh	Dhaka	Common Myna	No	CMTR		Common Myna	Common Myna	28	20.3	6567.2640432	1.37931034482759	6567.2640432	1709.54826	5884.6452
234	Common Myna_234	2008	New	Bangladesh	Dhaka	Common Myna	Yes	CMTR		Common Myna	Common Myna	27.64	20.45	6575.866127019	1.35158924205379	6575.866127019	1703.780511498	5895.149721
638	Common Myna_638	2009	New	Bangladesh	Dhaka	Common Myna	Yes	CMTR		Common Myna	Common Myna	26.42	20.94	6580.2231303097	1.26170009551098	6580.2231303097	1679.8963637304	5908.21572312
523	Common Myna_523	2009	New	Bangladesh	Dhaka	Common Myna	No	CMTR		Common Myna	Common Myna	27.82	20.39	6581.15799467116	1.36439431093673	6581.15799467116	1708.0645920234	5898.77394522
483	Common Myna_483	2009	New	Bangladesh	Dhaka	Common Myna	No	CMTR		Common Myna	Common Myna	28.32	20.26	6617.00461445223	1.39782823297137	6617.00461445223	1722.9179399616	5928.46564032
186	Common Myna_186	2008	New	Bangladesh	Dhaka	Common Myna	No	CMTR		Common Myna	Common Myna	29.07	19.99	6618.05787926623	1.45422711355678	6618.05787926623	1737.2454289569	5924.35120257
214	Common Myna_214	2008	New	Bangladesh	Dhaka	Common Myna	No	CMTR		Common Myna	Common Myna	28.89	20.07	6628.15175347301	1.43946188340807	6628.15175347301	1735.3507414923	5934.88711611
197	Common Myna_197	2008	New	Bangladesh	Dhaka	Common Myna	No	CMTR		Common Myna	Common Myna	29.07	20.02	6637.30772203699	1.45204795204795	6637.30772203699	1740.0533842692	5942.14649028
175	Common Myna_175	2008	New	Bangladesh	Dhaka	Common Myna	No	CMTR		Common Myna	Common Myna	29.62	19.83	6639.11069490011	1.49369641956631	6639.11069490011	1750.4716166598	5940.19440918
104	Common Myna_104	2008	New	Bangladesh	Dhaka	Common Myna	No	CMTR		Common Myna	Common Myna	28.91	20.09	6645.546038171	1.4390243902439	6645.546038171	1738.2581936321	5950.83818721
142	Common Myna_142	2008	New	Bangladesh	Dhaka	Common Myna	No	CMTR		Common Myna	Common Myna	28.76	20.15	6649.352038953	1.4272952853598	6649.352038953	1735.985763746	5955.375621
1794	Common Myna_1794	2016	New	Bangladesh	Dhaka	Common Myna	Yes	CMTR		Common Myna	Common Myna	28.9	20.1	6649.65230328	1.43781094527363	6649.65230328	1738.6676679	5954.70339
1754	Common Myna_1754	2016	New	Bangladesh	Dhaka	Common Myna	Yes	CMTR		Common Myna	Common Myna	27.7	20.6	6683.99845464	1.34466019417476	6683.99845464	1720.5220116	5994.93372
1577	Common Myna_1577	2015	New	Bangladesh	Dhaka	Common Myna	No	CMTR		Common Myna	Common Myna	28.5	20.3	6684.5366154	1.40394088669951	6684.5366154	1736.1417675	5989.72815
515	Common Myna_515	2009	New	Bangladesh	Dhaka	Common Myna	No	CMTR		Common Myna	Common Myna	29.62	19.92	6697.60764249139	1.48694779116466	6697.60764249139	1759.0269499392	5994.23683968
112	Common Myna_112	2008	New	Bangladesh	Dhaka	Common Myna	Yes	CMTR		Common Myna	Common Myna	28.87	20.19	6700.46355038911	1.42991579990094	6700.46355038911	1745.4809237709	6001.91164557
730	Common Myna_730	2009	New	Bangladesh	Dhaka	Common Myna	Yes	CMTR		Common Myna	Common Myna	28.46	20.36	6713.39803534963	1.39783889980354	6713.39803534963	1739.5443646304	6016.73133216
175	Common Myna_175	2008	New	Bangladesh	Dhaka	Common Myna	No	CMTR		Common Myna	Common Myna	30.03	19.81	6717.86293126549	1.51590106007067	6717.86293126548	1769.4577701801	6010.27660233
1573	Common Myna_1573	2015	New	Bangladesh	Dhaka	Common Myna	No	CMTR		Common Myna	Common Myna	27.6	20.7	6722.55561456	1.33333333333333	6722.55561456	1724.0666508	6031.42524
148	Common Myna_148	2008	New	Bangladesh	Dhaka	Common Myna	No	CMTR		Common Myna	Common Myna	29.06	20.18	6738.09439578854	1.4400396432111	6738.09439578854	1754.5153347032	6035.42850744
1775	Common Myna_1775	2016	New	Bangladesh	Dhaka	Common Myna	Yes	CMTR		Common Myna	Common Myna	26.7	21.1	6748.54838604	1.2654028436019	6748.54838604	1709.5631661	6062.42457
151	Common Myna_151	2008	New	Bangladesh	Dhaka	Common Myna	No	CMTR		Common Myna	Common Myna	28.32	20.49	6763.17300197098	1.38213762811127	6763.17300197098	1744.0120576944	6063.83453232
479	Common Myna_479	2009	New	Bangladesh	Dhaka	Common Myna	No	CMTR		Common Myna	Common Myna	28.09	20.61	6784.47280082198	1.36293061620573	6784.47280082198	1742.5888385859	6085.24262739
190	Common Myna_190	2008	New	Bangladesh	Dhaka	Common Myna	Yes	CMTR		Common Myna	Common Myna	29.49	20.1	6785.406450648	1.46716417910448	6785.406450648	1769.406741414	6076.269999
197	Common Myna_197	2008	New	Bangladesh	Dhaka	Common Myna	No	CMTR		Common Myna	Common Myna	29.49	20.1	6785.406450648	1.46716417910448	6785.406450648	1769.406741414	6076.269999
483	Common Myna_483	2009	New	Bangladesh	Dhaka	Common Myna	No	CMTR		Common Myna	Common Myna	29.26	20.19	6790.97899149239	1.44923229321446	6790.97899149239	1765.9269456906	6082.99046586
191	Common Myna_191	2008	New	Bangladesh	Dhaka	Common Myna	No	CMTR		Common Myna	Common Myna	29.02	20.28	6793.52454522893	1.43096646942801	6793.52454522893	1761.7796328288	6087.00257568
1770	Common Myna_1770	2016	New	Bangladesh	Dhaka	Common Myna	Yes	CMTR		Common Myna	Common Myna	27.9	20.7	6795.62687124	1.34782608695652	6795.62687124	1740.4501833	6096.98421
1582	Common Myna_1582	2015	New	Bangladesh	Dhaka	Common Myna	No	CMTR		Common Myna	Common Myna	28.7	20.4	6795.77877216	1.40686274509804	6795.77877216	1756.0184544	6091.33392
148	Common Myna_148	2008	New	Bangladesh	Dhaka	Common Myna	No	CMTR		Common Myna	Common Myna	28.93	20.32	6798.33781284557	1.42372047244094	6798.33781284557	1760.7698949632	6092.08588032
146	Common Myna_146	2008	New	Bangladesh	Dhaka	Common Myna	Yes	CMTR		Common Myna	Common Myna	29.55	20.11	6805.76391832761	1.46941819990055	6805.76391832761	1773.4722784425	6094.69255305
1770	Common Myna_1770	2016	New	Bangladesh	Dhaka	Common Myna	Yes	CMTR		Common Myna	Common Myna	28.8	20.4	6819.45744384	1.41176470588235	6819.45744384	1761.3379584	6112.55808
1724	AK-House Crow_409	2016	New	Bangladesh	Dhaka	House Crow	Yes	HCSP	AKSC	AK-House Crow	Asian Koel	26.8	21.2	6836.01475968	1.26415094339623	6836.01475968	1723.9792512	6142.94592
143	Common Myna_143	2008	New	Bangladesh	Dhaka	Common Myna	No	CMTR		Common Myna	Common Myna	29.49	20.18	6837.79778843098	1.4613478691774	6837.79778843098	1776.9966558492	6124.73457276
618	Common Myna_618	2009	New	Bangladesh	Dhaka	Common Myna	No	CMTR		Common Myna	Common Myna	28.29	20.62	6839.19369650678	1.37196896217265	6839.19369650678	1754.3279477628	6134.51800476
514	Common Myna_514	2009	New	Bangladesh	Dhaka	Common Myna	Yes	CMTR		Common Myna	Common Myna	28.02	20.73	6844.00167806519	1.35166425470333	6844.00167806519	1749.7216712358	6140.96908758
480	Common Myna_480	2009	New	Bangladesh	Dhaka	Common Myna	No	CMTR		Common Myna	Common Myna	28.03	20.73	6846.44421970618	1.35214664737096	6846.44421970618	1750.2671013753	6143.16072537
234	Common Myna_234	2008	New	Bangladesh	Dhaka	Common Myna	Yes	CMTR		Common Myna	Common Myna	29.01	20.37	6849.64404672295	1.42415316642121	6849.64404672295	1769.6803791303	6139.03292919
1775	Common Myna_1775	2016	New	Bangladesh	Dhaka	Common Myna	Yes	CMTR		Common Myna	Common Myna	25.7	21.7	6857.40531672	1.18433179723502	6857.40531672	1703.7596807	6171.95523
234	Common Myna_234	2008	New	Bangladesh	Dhaka	Common Myna	Yes	CMTR		Common Myna	Common Myna	28.75	20.48	6859.379441664	1.40380859375	6859.379441664	1766.117376	6149.89824
257	Common Myna_257	2008	New	Bangladesh	Dhaka	Common Myna	Yes	CMTR		Common Myna	Common Myna	30.09	20.01	6863.55095872514	1.50374812593703	6863.55095872514	1791.7866494019	6144.49989459
175	Common Myna_175	2008	New	Bangladesh	Dhaka	Common Myna	No	CMTR		Common Myna	Common Myna	29.89	20.08	6864.19738207258	1.48854581673307	6864.19738207258	1788.2192643392	6146.43804096
190	AK-Common Myna_419	2008	New	Bangladesh	Dhaka	Common Myna	Yes	CMTR	AKSC	AK-Common Myna	Asian Koel	30.11	20.01	6868.1129733205	1.50474762618691	6868.1129733205	1792.8137206809	6148.58397561
197	Common Myna_197	2008	New	Bangladesh	Dhaka	Common Myna	No	CMTR		Common Myna	Common Myna	30.18	19.99	6870.75977971292	1.50975487743872	6870.75977971292	1794.4724881134	6150.56481918
20	AK-Common Myna_421	2008	New	Bangladesh	Dhaka	Common Myna	Yes	CMTR	AKSC	AK-Common Myna	Asian Koel	29.03	20.4	6873.918388704	1.42303921568627	6873.918388704	1773.551759904	6161.373648
1594	Common Myna_1594	2015	New	Bangladesh	Dhaka	Common Myna	No	CMTR		Common Myna	Common Myna	28.5	20.6	6877.0381212	1.38349514563107	6877.0381212	1763.82453	6168.0726
139	Common Myna_139	2008	New	Bangladesh	Dhaka	Common Myna	No	CMTR		Common Myna	Common Myna	27.9	20.83	6878.41790914386	1.33941430628901	6878.41790914386	1752.249376485	6173.8051581
477	Common Myna_477	2009	New	Bangladesh	Dhaka	Common Myna	No	CMTR		Common Myna	Common Myna	27.9	20.83	6878.41790914386	1.33941430628901	6878.41790914386	1752.249376485	6173.8051581
175	Common Myna_175	2008	New	Bangladesh	Dhaka	Common Myna	No	CMTR		Common Myna	Common Myna	30.19	20	6879.6972	1.5095	6879.6972	1795.9523808	6158.76
480	Common Myna_480	2009	New	Bangladesh	Dhaka	Common Myna	No	CMTR		Common Myna	Common Myna	27.96	20.81	6880.41537595855	1.34358481499279	6880.41537595855	1753.7229954084	6175.20676356
186	Common Myna_186	2008	New	Bangladesh	Dhaka	Common Myna	No	CMTR		Common Myna	Common Myna	30.14	20.02	6881.61179023718	1.50549450549451	6881.61179023719	1795.3200393128	6160.86326856
479	Common Myna_479	2009	New	Bangladesh	Dhaka	Common Myna	No	CMTR		Common Myna	Common Myna	28.15	20.74	6882.17199093792	1.3572806171649	6882.17199093792	1757.72247677	6175.4140194
20	AK-Common Myna_429	2008	New	Bangladesh	Dhaka	Common Myna	Yes	CMTR	AKSC	AK-Common Myna	Asian Koel	28.21	20.72	6883.98180546585	1.36148648648649	6883.98180546586	1759.1589357888	6176.64675264
444	Common Myna_444	2009	New	Bangladesh	Dhaka	Common Myna	No	CMTR		Common Myna	Common Myna	27.69	20.94	6896.53211499908	1.32234957020057	6896.53211499907	1750.6335846636	6192.22155084
160	Common Myna_160	2008	New	Bangladesh	Dhaka	Common Myna	No	CMTR		Common Myna	Common Myna	29.72	20.19	6897.74079381934	1.47201584943041	6897.74079381934	1789.9354040724	6178.62189492
250	Common Myna_250	2008	New	Bangladesh	Dhaka	Common Myna	Yes	CMTR		Common Myna	Common Myna	30.11	20.07	6908.05293517039	1.50024912805182	6908.05293517039	1798.6064462793	6185.51232489
142	Common Myna_142	2008	New	Bangladesh	Dhaka	Common Myna	No	CMTR		Common Myna	Common Myna	30.02	20.11	6914.01126322148	1.49278965688712	6914.01126322148	1797.8209256846	6191.63013342
218	Common Myna_218	2008	New	Bangladesh	Dhaka	Common Myna	No	CMTR		Common Myna	Common Myna	29.83	20.18	6916.63302912499	1.47819623389495	6916.63302912499	1794.7007337108	6195.34867092
160	Common Myna_160	2008	New	Bangladesh	Dhaka	Common Myna	No	CMTR		Common Myna	Common Myna	29.98	20.13	6918.10227031849	1.48931942374565	6918.10227031849	1797.6781397058	6195.68535762
250	Common Myna_250	2008	New	Bangladesh	Dhaka	Common Myna	Yes	CMTR		Common Myna	Common Myna	30.12	20.1	6930.364269024	1.49850746268657	6930.364269024	1802.019715416	6206.078412
486	Common Myna_486	2009	New	Bangladesh	Dhaka	Common Myna	No	CMTR		Common Myna	Common Myna	27.54	21.09	6954.48634799221	1.30583214793741	6954.48634799221	1755.8094004326	6247.22677974
191	Common Myna_191	2008	New	Bangladesh	Dhaka	Common Myna	No	CMTR		Common Myna	Common Myna	28.94	20.56	6956.99780516813	1.40758754863813	6956.99780516813	1783.7435062784	6238.99910784
213	Common Myna_213	2008	New	Bangladesh	Dhaka	Common Myna	No	CMTR		Common Myna	Common Myna	28.94	20.56	6956.99780516813	1.40758754863813	6956.99780516813	1783.7435062784	6238.99910784
648	Common Myna_648	2010	New	Bangladesh	Dhaka	Common Myna	Yes	CMTR		Common Myna	Common Myna	29.55	20.35	6963.89162126625	1.45208845208845	6963.89162126625	1796.2972421625	6241.03313625
191	Common Myna_191	2008	New	Bangladesh	Dhaka	Common Myna	No	CMTR		Common Myna	Common Myna	28.28	20.83	6972.10245414295	1.35765722515603	6972.10245414295	1773.0708124388	6257.89282692
199	Common Myna_199	2008	New	Bangladesh	Dhaka	Common Myna	No	CMTR		Common Myna	Common Myna	28.28	20.83	6972.10245414295	1.35765722515603	6972.10245414295	1773.0708124388	6257.89282692
213	Common Myna_213	2008	New	Bangladesh	Dhaka	Common Myna	No	CMTR		Common Myna	Common Myna	28.28	20.83	6972.10245414295	1.35765722515603	6972.10245414295	1773.0708124388	6257.89282692
482	Common Myna_482	2009	New	Bangladesh	Dhaka	Common Myna	No	CMTR		Common Myna	Common Myna	27.67	21.08	6980.91105672173	1.31261859582543	6980.91105672173	1762.1627502288	6270.76532688
307	Common Myna_307	2009	New	Bangladesh	Dhaka	Common Myna	No	CMTR		Common Myna	Common Myna	28.11	20.91	6981.75572396524	1.34433285509326	6981.75572396524	1771.0807761369	6268.14576441
1572	Common Myna_1572	2015	New	Bangladesh	Dhaka	Common Myna	Yes	CMTR		Common Myna	Common Myna	29.5	20.4	6985.2081456	1.44607843137255	6985.2081456	1798.41912	6261.1272
1591	Common Myna_1591	2015	New	Bangladesh	Dhaka	Common Myna	Yes	CMTR		Common Myna	Common Myna	27.9	21	6987.38481	1.32857142857143	6987.38481	1767.695454	6274.989
1770	Common Myna_1770	2016	New	Bangladesh	Dhaka	Common Myna	Yes	CMTR		Common Myna	Common Myna	27.4	21.2	6989.05986624	1.29245283018868	6989.05986624	1757.8358208	6280.47456
112	Common Myna_112	2008	New	Bangladesh	Dhaka	Common Myna	Yes	CMTR		Common Myna	Common Myna	29.5	20.41	6991.8368697099	1.4453699167075	6991.8368697099	1799.369938925	6267.2670645
201	Common Myna_201	2008	New	Bangladesh	Dhaka	Common Myna	Yes	CMTR		Common Myna	Common Myna	27.99	20.98	6997.02240479386	1.33412774070543	6997.02240479386	1770.8549145012	6283.24569396
479	Common Myna_479	2009	New	Bangladesh	Dhaka	Common Myna	No	CMTR		Common Myna	Common Myna	27.82	21.06	7005.88700561318	1.32098765432099	7005.88700561318	1768.7045807496	6292.80154152
486	Common Myna_486	2009	New	Bangladesh	Dhaka	Common Myna	No	CMTR		Common Myna	Common Myna	27.73	21.1	7008.885645876	1.31421800947867	7008.885645876	1767.316483766	6296.293383
1775	Common Myna_1775	2016	New	Bangladesh	Dhaka	Common Myna	Yes	CMTR		Common Myna	Common Myna	27.5	21.2	7014.567384	1.29716981132075	7014.567384	1763.4584	6303.396
146	Common Myna_146	2008	New	Bangladesh	Dhaka	Common Myna	Yes	CMTR		Common Myna	Common Myna	30.35	20.15	7016.96225251125	1.50620347394541	7016.96225251125	1818.7357306625	6284.61926625
603	Common Myna_603	2009	New	Bangladesh	Dhaka	Common Myna	No	CMTR		Common Myna	Common Myna	28.01	21.02	7027.85624592586	1.3325404376784	7027.85624592586	1775.6096365388	6311.73429804
178	Common Myna_178	2008	New	Bangladesh	Dhaka	Common Myna	No	CMTR		Common Myna	Common Myna	28.95	20.67	7031.62022673357	1.40058055152395	7031.62022673357	1794.5821275525	6308.11638405
148	Common Myna_148	2008	New	Bangladesh	Dhaka	Common Myna	No	CMTR		Common Myna	Common Myna	29.39	20.52	7038.60184172679	1.432261208577	7038.60184172678	1803.9871056528	6311.38211856
1807	Common Myna_1807	2016	New	Bangladesh	Dhaka	Common Myna	Yes	CMTR		Common Myna	Common Myna	28.4	20.9	7047.26190432	1.35885167464115	7047.26190432	1786.0873316	6326.75604
215	Common Myna_215	2008	New	Bangladesh	Dhaka	Common Myna	No	CMTR		Common Myna	Common Myna	29.12	20.64	7053.0651044905	1.41085271317829	7053.0651044905	1800.9033928704	6326.75377152
140	Common Myna_140	2008	New	Bangladesh	Dhaka	Common Myna	No	CMTR		Common Myna	Common Myna	29.5	20.51	7058.2848434469	1.43832276938079	7058.2848434469	1808.881859925	6328.8312045
142	Common Myna_142	2008	New	Bangladesh	Dhaka	Common Myna	No	CMTR		Common Myna	Common Myna	29.5	20.51	7058.2848434469	1.43832276938079	7058.2848434469	1808.881859925	6328.8312045
186	Common Myna_186	2008	New	Bangladesh	Dhaka	Common Myna	No	CMTR		Common Myna	Common Myna	29.54	20.5	7061.188428	1.4409756097561	7061.188428	1810.05236342	6331.23435
483	Common Myna_483	2009	New	Bangladesh	Dhaka	Common Myna	No	CMTR		Common Myna	Common Myna	29.54	20.5	7061.188428	1.4409756097561	7061.188428	1810.05236342	6331.23435
1596	Common Myna_1596	2015	New	Bangladesh	Dhaka	Common Myna	Yes	CMTR		Common Myna	Common Myna	31	20	7064.28	1.55	7064.28	1837.308	6324
215	Common Myna_215	2008	New	Bangladesh	Dhaka	Common Myna	No	CMTR		Common Myna	Common Myna	29.07	20.68	7067.37661130477	1.40570599613153	7067.37661130477	1801.9806436368	6340.39444368
220	Common Myna_220	2008	New	Bangladesh	Dhaka	Common Myna	Yes	CMTR		Common Myna	Common Myna	29.07	20.68	7067.37661130477	1.40570599613153	7067.37661130477	1801.9806436368	6340.39444368
104	Common Myna_104	2008	New	Bangladesh	Dhaka	Common Myna	No	CMTR		Common Myna	Common Myna	30.11	20.31	7068.89023447408	1.48252092565239	7068.89023447408	1821.8022797529	6334.33136121
480	Common Myna_480	2009	New	Bangladesh	Dhaka	Common Myna	No	CMTR		Common Myna	Common Myna	28.1	21.05	7069.9046577525	1.33491686460808	7069.9046577525	1783.337297075	6350.1019275
104	Common Myna_104	2008	New	Bangladesh	Dhaka	Common Myna	No	CMTR		Common Myna	Common Myna	29.09	20.68	7072.23892751482	1.40667311411992	7072.23892751482	1803.0567663152	6344.75660016
1596	Common Myna_1596	2015	New	Bangladesh	Dhaka	Common Myna	Yes	CMTR		Common Myna	Common Myna	30.2	20.3	7083.26336088	1.48768472906404	7083.26336088	1825.5271538	6347.01018
477	Common Myna_477	2009	New	Bangladesh	Dhaka	Common Myna	No	CMTR		Common Myna	Common Myna	27.65	21.25	7085.01223828125	1.30117647058824	7085.01223828125	1776.3982709375	6367.70859375
1795	Common Myna_1795	2016	New	Bangladesh	Dhaka	Common Myna	Yes	CMTR		Common Myna	Common Myna	28.3	21	7087.56237	1.34761904761905	7087.56237	1789.805766	6364.953
482	Common Myna_482	2009	New	Bangladesh	Dhaka	Common Myna	No	CMTR		Common Myna	Common Myna	27.92	21.15	7089.269685246	1.32009456264775	7089.269685246	1782.456074604	6369.514542
493	Common Myna_493	2009	New	Bangladesh	Dhaka	Common Myna	No	CMTR		Common Myna	Common Myna	28.26	21.02	7090.58256015226	1.34443387250238	7090.58256015226	1789.4379483288	6368.06894904
191	Common Myna_191	2008	New	Bangladesh	Dhaka	Common Myna	No	CMTR		Common Myna	Common Myna	28.92	20.78	7096.82300918669	1.39172281039461	7096.82300918669	1803.2682301008	6368.82845328
213	Common Myna_213	2008	New	Bangladesh	Dhaka	Common Myna	No	CMTR		Common Myna	Common Myna	28.92	20.78	7096.82300918669	1.39172281039461	7096.82300918669	1803.2682301008	6368.82845328
514	Common Myna_514	2009	New	Bangladesh	Dhaka	Common Myna	Yes	CMTR		Common Myna	Common Myna	27.71	21.25	7100.38658671875	1.304	7100.38658671875	1779.7725316625	6381.52640625
527	Common Myna_527	2009	New	Bangladesh	Dhaka	Common Myna	No	CMTR		Common Myna	Common Myna	27.71	21.25	7100.38658671875	1.304	7100.38658671875	1779.7725316625	6381.52640625
Museum	Common Myna_Museum	2015	New	Bangladesh	Dhaka	Common Myna	No	CMTR		Common Myna	Common Myna	29.2	20.7	7112.26898352	1.41062801932367	7112.26898352	1810.8599292	6381.07308
476	Common Myna_476	2009	New	Bangladesh	Dhaka	Common Myna	Yes	CMTR		Common Myna	Common Myna	28.53	20.96	7118.87315319706	1.3611641221374	7118.87315319706	1798.7694460416	6392.26107648
186	Common Myna_186	2008	New	Bangladesh	Dhaka	Common Myna	No	CMTR		Common Myna	Common Myna	30.18	20.36	7119.12693980506	1.48231827111984	7119.12693980506	1830.3013840416	6380.35669728
514	Common Myna_514	2009	New	Bangladesh	Dhaka	Common Myna	Yes	CMTR		Common Myna	Common Myna	27.7	21.29	7123.66657527546	1.30108031939878	7123.66657527546	1782.830678295	6403.2619407
476	AK-Common Myna_483	2009	New	Bangladesh	Dhaka	Common Myna	Yes	CMTR	AKSC	AK-Common Myna	Asian Koel	27.58	21.34	7125.02986288262	1.29240862230553	7125.02986288262	1780.5750454184	6405.50343048
197	Common Myna_197	2008	New	Bangladesh	Dhaka	Common Myna	No	CMTR		Common Myna	Common Myna	30.21	20.36	7126.20360674323	1.48379174852652	7126.20360674323	1831.8698182704	6386.69900016
148	Common Myna_148	2008	New	Bangladesh	Dhaka	Common Myna	No	CMTR		Common Myna	Common Myna	29.61	20.58	7131.46531147142	1.43877551020408	7131.46531147142	1821.4024444812	6395.86553004
763	Common Myna_763	2009	New	Bangladesh	Dhaka	Common Myna	No	CMTR		Common Myna	Common Myna	28.09	21.15	7132.43500926075	1.32813238770686	7132.43500926075	1791.9355708035	6408.29740275
684	Common Myna_684	2009	New	Bangladesh	Dhaka	Common Myna	Yes	CMTR		Common Myna	Common Myna	28.07	21.16	7133.87191848711	1.3265595463138	7133.8719184871	1791.7362283856	6409.79168592
218	Common Myna_218	2008	New	Bangladesh	Dhaka	Common Myna	No	CMTR		Common Myna	Common Myna	29.62	20.59	7140.58225075264	1.43856240893638	7140.58225075264	1822.8901020374	6404.24478822
1591	Common Myna_1591	2015	New	Bangladesh	Dhaka	Common Myna	Yes	CMTR		Common Myna	Common Myna	28	21.2	7142.1049728	1.32075471698113	7142.1049728	1791.4848	6418.0032
186	Common Myna_186	2008	New	Bangladesh	Dhaka	Common Myna	No	CMTR		Common Myna	Common Myna	30.21	20.39	7146.54144568712	1.4816086316822	7146.54144568712	1834.7815508151	6405.53417991
218	Common Myna_218	2008	New	Bangladesh	Dhaka	Common Myna	No	CMTR		Common Myna	Common Myna	29.87	20.51	7146.81248385624	1.45636274987811	7146.81248385624	1828.4867579321	6408.20976537
1594	Common Myna_1594	2015	New	Bangladesh	Dhaka	Common Myna	No	CMTR		Common Myna	Common Myna	28.3	21.1	7152.95577996	1.34123222748815	7152.95577996	1799.0153501	6425.71593
763	Common Myna_763	2009	New	Bangladesh	Dhaka	Common Myna	No	CMTR		Common Myna	Common Myna	28.11	21.18	7157.09497142966	1.3271954674221	7157.09497142966	1795.7984481252	6431.06550564
1565	Common Myna_1565	2015	New	Bangladesh	Dhaka	Common Myna	No	CMTR		Common Myna	Common Myna	28.1	21.2	7167.61249056	1.32547169811321	7167.61249056	1797.0727808	6440.92464
Museum	Common Myna_Museum	2015	New	Bangladesh	Dhaka	Common Myna	No	CMTR		Common Myna	Common Myna	28.1	21.2	7167.61249056	1.32547169811321	7167.61249056	1797.0727808	6440.92464
250	Common Myna_250	2008	New	Bangladesh	Dhaka	Common Myna	Yes	CMTR		Common Myna	Common Myna	29.38	20.73	7176.18734124037	1.41726965750121	7176.18734124037	1823.3825503998	6439.03182702
493	Common Myna_493	2009	New	Bangladesh	Dhaka	Common Myna	No	CMTR		Common Myna	Common Myna	28.19	21.2	7190.569256544	1.32971698113208	7190.569256544	1802.097033248	6461.553936
1777	Common Myna_1777	2016	New	Bangladesh	Dhaka	Common Myna	Yes	CMTR		Common Myna	Common Myna	27.7	21.4	7194.95735256	1.29439252336449	7194.95735256	1792.7919764	6469.60092
214	Common Myna_214	2008	New	Bangladesh	Dhaka	Common Myna	No	CMTR		Common Myna	Common Myna	29.78	20.62	7199.40573637229	1.44422890397672	7199.40573637229	1834.2828889592	6457.61563032
1574	Common Myna_1574	2015	New	Bangladesh	Dhaka	Common Myna	No	CMTR		Common Myna	Common Myna	28.5	21.1	7203.5067042	1.35071090047393	7203.5067042	1810.0935675	6471.12735
143	Common Myna_143	2008	New	Bangladesh	Dhaka	Common Myna	No	CMTR		Common Myna	Common Myna	30.28	20.45	7203.951748413	1.48068459657702	7203.951748413	1844.282283942	6458.217567
479	Common Myna_479	2009	New	Bangladesh	Dhaka	Common Myna	No	CMTR		Common Myna	Common Myna	28.04	21.31	7224.20138482985	1.31581417175035	7224.20138482985	1803.7836040604	6494.04187644
215	Common Myna_215	2008	New	Bangladesh	Dhaka	Common Myna	No	CMTR		Common Myna	Common Myna	29.99	20.59	7229.77926063712	1.45653229723167	7229.77926063712	1842.5536123661	6484.24379469
493	Common Myna_493	2009	New	Bangladesh	Dhaka	Common Myna	No	CMTR		Common Myna	Common Myna	28.54	21.15	7246.6961610645	1.34940898345154	7246.6961610645	1816.948103301	6510.9579165
1565	Common Myna_1565	2015	New	Bangladesh	Dhaka	Common Myna	No	CMTR		Common Myna	Common Myna	28.2	21.3	7258.83674688	1.32394366197183	7258.83674688	1811.8488438	6524.96958
1777	Common Myna_1777	2016	New	Bangladesh	Dhaka	Common Myna	Yes	CMTR		Common Myna	Common Myna	28.2	21.3	7258.83674688	1.32394366197183	7258.83674688	1811.8488438	6524.96958
684	AK-Common Myna_507	2009	New	Bangladesh	Dhaka	Common Myna	Yes	CMTR	AKSC	AK-Common Myna	Asian Koel	26.36	22.06	7260.50309413363	1.19492293744334	7260.50309413363	1773.6926913104	6542.24190096
765	AK-Long-tailed Shrike_508	2009	New	Bangladesh	Dhaka	Long-tailed Shrike	Yes	LTSTR	AKSC	AK-Long-tailed Shrike	Asian Koel	26.32	22.08	7262.17468939469	1.19202898550725	7262.17468939469	1773.0566289408	6544.16437248
506	Common Myna_506	2009	New	Bangladesh	Dhaka	Common Myna	No	CMTR		Common Myna	Common Myna	27.83	21.46	7267.93183547482	1.29683131407269	7267.93183547482	1805.6120954036	6536.46315828
213	Common Myna_213	2008	New	Bangladesh	Dhaka	Common Myna	No	CMTR		Common Myna	Common Myna	29.24	20.92	7269.13451640039	1.39770554493308	7269.13451640039	1833.8276155328	6526.35817536
214	Common Myna_214	2008	New	Bangladesh	Dhaka	Common Myna	No	CMTR		Common Myna	Common Myna	29.24	20.92	7269.13451640039	1.39770554493308	7269.13451640039	1833.8276155328	6526.35817536
1591	Common Myna_1591	2015	New	Bangladesh	Dhaka	Common Myna	Yes	CMTR		Common Myna	Common Myna	28.5	21.2	7269.6425616	1.34433962264151	7269.6425616	1819.36704	6532.6104
139	Common Myna_139	2008	New	Bangladesh	Dhaka	Common Myna	No	CMTR		Common Myna	Common Myna	29.25	20.95	7291.79775601875	1.39618138424821	7291.79775601875	1837.2135234375	6547.32804375
260	Common Myna_260	2008	New	Bangladesh	Dhaka	Common Myna	Yes	CMTR		Common Myna	Common Myna	29.28	20.94	7292.54100134247	1.39828080229226	7292.54100134247	1837.8993305664	6547.78790208
619	Common Myna_619	2009	New	Bangladesh	Dhaka	Common Myna	Yes	CMTR		Common Myna	Common Myna	27.81	21.51	7295.43313202254	1.2928870292887	7295.43313202254	1809.0250651719	6562.23812631
166	Common Myna_166	2008	New	Bangladesh	Dhaka	Common Myna	Yes	CMTR		Common Myna	Common Myna	29.52	20.9	7325.182092096	1.41244019138756	7325.182092096	1847.126921904	6576.261912
445	Common Myna_445	2009	New	Bangladesh	Dhaka	Common Myna	Yes	CMTR		Common Myna	Common Myna	27.98	21.5	7333.439085	1.30139534883721	7333.439085	1817.77730354	6596.21505
619	Common Myna_619	2009	New	Bangladesh	Dhaka	Common Myna	Yes	CMTR		Common Myna	Common Myna	27.98	21.53	7353.21840137737	1.29958197863446	7353.21840137737	1820.5215682298	6614.63593482
140	Common Myna_140	2008	New	Bangladesh	Dhaka	Common Myna	No	CMTR		Common Myna	Common Myna	28.6	21.29	7355.12144595228	1.34335368717708	7355.12144595228	1833.30372225	6611.3101626
478	Common Myna_478	2009	New	Bangladesh	Dhaka	Common Myna	No	CMTR		Common Myna	Common Myna	28.6	21.29	7355.12144595228	1.34335368717708	7355.12144595228	1833.30372225	6611.3101626
40	AK-Common Myna_521	2008	New	Bangladesh	Dhaka	Common Myna	Yes	CMTR	AKSC	AK-Common Myna	Asian Koel	28.1	21.51	7371.50920567542	1.30636913063691	7371.50920567542	1825.505528355	6630.6685131
1795	Common Myna_1795	2016	New	Bangladesh	Dhaka	Common Myna	Yes	CMTR		Common Myna	Common Myna	27.9	21.6	7378.30954368	1.29166666666667	7378.30954368	1822.3592544	6638.68224
20	AK-Common Myna_523	2008	New	Bangladesh	Dhaka	Common Myna	Yes	CMTR	AKSC	AK-Common Myna	Asian Koel	28.1	21.53	7384.75472046834	1.30515559684162	7384.75472046834	1827.342031955	6643.0046379
260	Common Myna_260	2008	New	Bangladesh	Dhaka	Common Myna	Yes	CMTR		Common Myna	Common Myna	29.85	20.87	7386.52231216431	1.4302827024437	7386.52231216431	1862.0838691275	6630.70046715
9	AK-House Crow_525	1898	Old	India	Bihar	House Crow	Yes	HCSP	AKSC	AK-House Crow	Asian Koel	27.95	21.6	7391.53232064	1.29398148148148	7391.53232064	1825.2146016	6650.57952
684	Common Myna_684	2009	New	Bangladesh	Dhaka	Common Myna	Yes	CMTR		Common Myna	Common Myna	28.07	21.57	7403.36635807738	1.30134445989801	7403.36635807738	1829.3080252797	6660.59272893
1582	Common Myna_1582	2015	New	Bangladesh	Dhaka	Common Myna	No	CMTR		Common Myna	Common Myna	29.6	21	7413.13944	1.40952380952381	7413.13944	1861.033104	6657.336
1918	Common Myna_1918	2017	New	Bangladesh	Dhaka	Common Myna	Yes	CMTR		Common Myna	Common Myna	29.6	21	7413.13944	1.40952380952381	7413.13944	1861.033104	6657.336
166	Common Myna_166	2008	New	Bangladesh	Dhaka	Common Myna	Yes	CMTR		Common Myna	Common Myna	30.12	20.82	7418.83976105011	1.44668587896254	7418.83976105011	1871.7620501232	6658.65623088
482	Common Myna_482	2009	New	Bangladesh	Dhaka	Common Myna	No	CMTR		Common Myna	Common Myna	28.35	21.49	7423.73977324203	1.31921824104235	7423.73977324203	1837.8226778625	6677.22591585
26	AK-Common Myna_531	2008	New	Bangladesh	Dhaka	Common Myna	Yes	CMTR	AKSC	AK-Common Myna	Asian Koel	28.2	21.55	7424.338679955	1.30858468677494	7424.338679955	1834.86184155	6679.036755
20	AK-Common Myna_532	2008	New	Bangladesh	Dhaka	Common Myna	Yes	CMTR	AKSC	AK-Common Myna	Asian Koel	28.21	21.55	7426.97142416775	1.30904872389791	7426.97142416775	1835.4298239095	6681.40520775
140	Common Myna_140	2008	New	Bangladesh	Dhaka	Common Myna	No	CMTR		Common Myna	Common Myna	27.96	21.66	7433.89599050611	1.29085872576177	7433.89599050611	1831.2749945424	6689.97119376
478	Common Myna_478	2009	New	Bangladesh	Dhaka	Common Myna	No	CMTR		Common Myna	Common Myna	27.96	21.66	7433.89599050611	1.29085872576177	7433.89599050611	1831.2749945424	6689.97119376
1770	Common Myna_1770	2016	New	Bangladesh	Dhaka	Common Myna	Yes	CMTR		Common Myna	Common Myna	29.2	21.2	7448.19518592	1.37735849056604	7448.19518592	1858.1599872	6693.06048
214	Common Myna_214	2008	New	Bangladesh	Dhaka	Common Myna	No	CMTR		Common Myna	Common Myna	30.25	20.85	7471.63755545625	1.45083932853717	7471.63755545625	1881.6519046875	6706.68136875
250	AK-Common Myna_537	2008	New	Bangladesh	Dhaka	Common Myna	Yes	CMTR	AKSC	AK-Common Myna	Asian Koel	29.66	21.09	7489.83533338595	1.4063537221432	7489.83533338595	1872.9344827746	6728.13167346
220	AK-Common Myna_538	2008	New	Bangladesh	Dhaka	Common Myna	Yes	CMTR	AKSC	AK-Common Myna	Asian Koel	29.61	21.11	7490.92240159666	1.40265277119848	7490.92240159666	1872.1190941299	6729.53490531
1800	Common Myna_1800	2016	New	Bangladesh	Dhaka	Common Myna	Yes	CMTR		Common Myna	Common Myna	27.7	21.9	7523.14135716	1.2648401826484	7523.14135716	1838.1677619	6775.45047
506	Common Myna_506	2009	New	Bangladesh	Dhaka	Common Myna	No	CMTR		Common Myna	Common Myna	28.23	21.69	7525.77112991057	1.3015214384509	7525.77112991057	1849.4827145109	6773.29760853
15	AK-House Crow_541	1908	Old	India	Uttar Pradesh	House Crow	Yes	HCSP	AKSC	AK-House Crow	Asian Koel	28.9	21.43	7526.99699924886	1.34857676154923	7526.99699924886	1863.186443435	6768.8105811
527	Common Myna_527	2009	New	Bangladesh	Dhaka	Common Myna	No	CMTR		Common Myna	Common Myna	27.91	21.83	7533.47156103239	1.27851580393953	7533.47156103239	1843.9528079157	6783.24469749
257	AK-Common Myna_543	2008	New	Bangladesh	Dhaka	Common Myna	Yes	CMTR	AKSC	AK-Common Myna	Asian Koel	29.61	21.18	7539.01039146326	1.39801699716714	7539.01039146327	1878.8318211852	6774.23869164
451	Common Myna_451	2009	New	Bangladesh	Dhaka	Common Myna	Yes	CMTR		Common Myna	Common Myna	28.8	21.5	7548.3576	1.33953488372093	7548.3576	1864.144944	6789.528
112	Common Myna_112	2008	New	Bangladesh	Dhaka	Common Myna	Yes	CMTR		Common Myna	Common Myna	29.01	21.42	7548.83623217002	1.35434173669468	7548.83623217002	1868.4043521948	6788.23451964
678	Common Myna_678	2009	New	Bangladesh	Dhaka	Common Myna	Yes	CMTR		Common Myna	Common Myna	28.3	21.73	7571.32218623502	1.30234698573401	7571.32218623502	1857.185404385	6815.1601257
1582	Common Myna_1582	2015	New	Bangladesh	Dhaka	Common Myna	No	CMTR		Common Myna	Common Myna	30.2	21.1	7633.18956024	1.43127962085308	7633.18956024	1903.3315346	6857.12442
616	AK-Common Myna_548	2009	New	Bangladesh	Dhaka	Common Myna	Yes	CMTR	AKSC	AK-Common Myna	Asian Koel	30.12	21.15	7647.879760731	1.42411347517731	7647.879760731	1903.847307534	6871.410387
763	Common Myna_763	2009	New	Bangladesh	Dhaka	Common Myna	No	CMTR		Common Myna	Common Myna	28.89	21.62	7653.78930893415	1.33626271970398	7653.78930893414	1880.5048789068	6886.98436716
17	AK-House Crow_550	1910	Old	Bangladesh	Dhaka	House Crow	Yes	HCSP	AKSC	AK-House Crow	Asian Koel	28.56	21.76	7661.26404875059	1.3125	7661.26404875059	1874.8523372544	6896.77664256
1456	AK-Common Myna_551	2013	New	Bangladesh	Dhaka	Common Myna	Yes	CMTR	AKSC	AK-Common Myna	Asian Koel	28.8	21.67	7664.06050838208	1.32902630364559	7664.06050838208	1880.1048024	6897.3217632
35	AK-House Crow_552	1900	Old	India	Bihar	House Crow	Yes	HCSP	AKSC	AK-House Crow	Asian Koel	28.79	21.68	7668.2284058857	1.3279520295203	7668.22840588569	1880.4759601472	6901.29189696
1800	AK-Common Myna_553	2016	New	Bangladesh	Dhaka	Common Myna	Yes	CMTR	AKSC	AK-Common Myna	Asian Koel	29	21.6	7669.2106368	1.34259259259259	7669.2106368	1884.8376	6900.4224
638	AK-Common Myna_554	2009	New	Bangladesh	Dhaka	Common Myna	Yes	CMTR	AKSC	AK-Common Myna	Asian Koel	30.15	21.17	7669.49605559199	1.42418516769013	7669.49605559199	1907.4320783325	6891.26909085
250	Common Myna_250	2008	New	Bangladesh	Dhaka	Common Myna	Yes	CMTR		Common Myna	Common Myna	30.01	21.23	7675.7555556897	1.4135657089025	7675.7555556897	1905.6086233107	6898.20600579
26	AK-Common Myna_556	2008	New	Bangladesh	Dhaka	Common Myna	Yes	CMTR	AKSC	AK-Common Myna	Asian Koel	29.89	21.28	7679.8976475433	1.40460526315789	7679.8976475433	1903.8625743872	6903.02328576
19	AK-House Crow_557	1910	Old	India	West Bengal	House Crow	Yes	HCSP	AKSC	AK-House Crow	Asian Koel	28.6	21.78	7685.61511221504	1.31313131313131	7685.61511221504	1879.00821108	6919.1374824
518	Common Myna_518	2009	New	Bangladesh	Dhaka	Common Myna	No	CMTR		Common Myna	Common Myna	28.53	21.86	7721.26619731258	1.30512351326624	7721.26619731258	1882.4616247356	6953.00053788
1795	Common Myna_1795	2016	New	Bangladesh	Dhaka	Common Myna	Yes	CMTR		Common Myna	Common Myna	28.7	21.8	7726.16772648	1.31651376146789	7726.16772648	1886.6026508	6956.08788
487	Common Myna_487	2009	New	Bangladesh	Dhaka	Common Myna	No	CMTR		Common Myna	Common Myna	27.91	22.12	7727.82887448634	1.26175406871609	7727.82887448634	1870.5076716368	6964.66541904
518	Common Myna_518	2009	New	Bangladesh	Dhaka	Common Myna	No	CMTR		Common Myna	Common Myna	28.47	21.9	7732.268391276	1.3	7732.268391276	1882.735625394	6963.793317
476	AK-Common Myna_562	2009	New	Bangladesh	Dhaka	Common Myna	Yes	CMTR	AKSC	AK-Common Myna	Asian Koel	28.29	21.99	7744.44624961102	1.28649386084584	7744.44624961102	1880.6872489911	6976.75676679
250	AK-Common Myna_563	2008	New	Bangladesh	Dhaka	Common Myna	Yes	CMTR	AKSC	AK-Common Myna	Asian Koel	30.15	21.28	7746.70170871296	1.41682330827068	7746.70170871296	1918.15477056	6963.0696576
684	AK-Common Myna_564	2009	New	Bangladesh	Dhaka	Common Myna	Yes	CMTR	AKSC	AK-Common Myna	Asian Koel	30.15	21.28	7746.70170871296	1.41682330827068	7746.70170871296	1918.15477056	6963.0696576
61	AK-Jungle Crow_565	1907	Old	India	West Bengal	Jungle Crow	Yes	JCLE	AKSC	AK-Jungle Crow	Asian Koel	27.61	22.28	7751.8098142151	1.23922800718133	7751.80981421511	1867.4280471792	6989.83551024
648	Common Myna_648	2010	New	Bangladesh	Dhaka	Common Myna	Yes	CMTR		Common Myna	Common Myna	30.42	21.19	7752.3143159812	1.43558282208589	7752.3143159812	1924.1129988054	6966.12557862
476	Common Myna_476	2009	New	Bangladesh	Dhaka	Common Myna	Yes	CMTR		Common Myna	Common Myna	29.56	21.51	7754.51288682439	1.37424453742445	7754.51288682439	1907.7287066244	6975.18011556
257	AK-Common Myna_568	2008	New	Bangladesh	Dhaka	Common Myna	Yes	CMTR	AKSC	AK-Common Myna	Asian Koel	30.66	21.11	7756.55794775257	1.45239223117006	7756.55794775257	1929.2638145214	6968.17089486
250	AK-Common Myna_569	2008	New	Bangladesh	Dhaka	Common Myna	Yes	CMTR	AKSC	AK-Common Myna	Asian Koel	30.19	21.28	7756.97925658522	1.4187030075188	7756.97925658522	1920.3500970752	6972.30756096
26	AK-Common Myna_570	2008	New	Bangladesh	Dhaka	Common Myna	Yes	CMTR	AKSC	AK-Common Myna	Asian Koel	30.18	21.29	7761.45333002937	1.41756693283232	7761.45333002936	1920.7774057614	6976.55037438
476	Common Myna_476	2009	New	Bangladesh	Dhaka	Common Myna	Yes	CMTR		Common Myna	Common Myna	28.86	21.82	7783.00780306234	1.32263978001833	7783.00780306234	1897.6353283368	7007.70797064
17	AK-House Crow_572	1910	Old	Bangladesh	Dhaka	House Crow	Yes	HCSP	AKSC	AK-House Crow	Asian Koel	27.95	22.2	7792.99947972	1.25900900900901	7792.99947972	1880.1963882	7025.18778
257	AK-Common Myna_573	2008	New	Bangladesh	Dhaka	Common Myna	Yes	CMTR	AKSC	AK-Common Myna	Asian Koel	30.47	21.23	7793.41125564362	1.43523316062176	7793.41125564362	1930.7713496093	7003.94325213
684	Common Myna_684	2009	New	Bangladesh	Dhaka	Common Myna	Yes	CMTR		Common Myna	Common Myna	28.91	21.82	7796.49187756522	1.32493125572869	7796.49187756522	1900.4940298148	7019.84883684
220	AK-Common Myna_575	2008	New	Bangladesh	Dhaka	Common Myna	Yes	CMTR	AKSC	AK-Common Myna	Asian Koel	30.66	21.18	7806.35118548678	1.44759206798867	7806.35118548678	1936.1839338072	7014.45992184
1474	AK-Long-tailed Shrike_576	2013	New	Bangladesh	Dhaka	Long-tailed Shrike	Yes	LTSTR	AKSC	AK-Long-tailed Shrike	Asian Koel	29.21	21.73	7814.78166289487	1.34422457432122	7814.78166289488	1909.0486276787	7034.30485059
20	Common Myna_20	2008	New	Bangladesh	Dhaka	Common Myna	Yes	CMTR		Common Myna	Common Myna	29.81	21.53	7834.14726751464	1.38457965629354	7834.14726751464	1923.6173559647	7047.25865679
38	Common Myna_38	2008	New	Bangladesh	Dhaka	Common Myna	No	CMTR		Common Myna	Common Myna	28.05	22.23	7841.28468561867	1.26180836707153	7841.28468561867	1888.8403794975	7069.39042095
26	AK-Common Myna_579	2008	New	Bangladesh	Dhaka	Common Myna	Yes	CMTR	AKSC	AK-Common Myna	Asian Koel	30.29	21.37	7846.40231359944	1.41740758072064	7846.40231359944	1934.6492905103	7054.69908351
146	AK-Common Myna_580	2008	New	Bangladesh	Dhaka	Common Myna	Yes	CMTR	AKSC	AK-Common Myna	Asian Koel	29.36	21.74	7861.89379089485	1.35050597976081	7861.89379089485	1918.5063684896	7076.93663136
1591	AK-Common Myna_581	2015	New	Bangladesh	Dhaka	Common Myna	Yes	CMTR	AKSC	AK-Common Myna	Asian Koel	27.3	22.6	7878.49649496	1.20796460176991	7878.49649496	1877.8526676	7111.31148
140	Common Myna_140	2008	New	Bangladesh	Dhaka	Common Myna	No	CMTR		Common Myna	Common Myna	28.53	22.09	7878.83597218463	1.29153463105478	7878.83597218463	1903.9348978479	7100.08224543
478	Common Myna_478	2009	New	Bangladesh	Dhaka	Common Myna	No	CMTR		Common Myna	Common Myna	28.53	22.09	7878.83597218463	1.29153463105478	7878.83597218463	1903.9348978479	7100.08224543
523	Common Myna_523	2009	New	Bangladesh	Dhaka	Common Myna	No	CMTR		Common Myna	Common Myna	28.36	22.16	7879.84895081779	1.27978339350181	7879.84895081779	1900.5462802944	7102.57641216
56	AK-Jungle Crow_585	1921	Old	Sri Lanka	Western Province	Jungle Crow	Yes	JCCU	AKSC	AK-Jungle Crow	Asian Koel	28.61	22.06	7880.23495914883	1.29691749773345	7880.23495914883	1905.7762905404	7100.66543196
19	AK-House Crow_586	1910	Old	India	West Bengal	House Crow	Yes	HCSP	AKSC	AK-House Crow	Asian Koel	28.77	22	7882.761348	1.30772727272727	7882.761348	1909.40782032	7101.5868
1	AK-House Crow_587	1890	Old	India	Tamil Nadu	House Crow	Yes	HCSP	AKSC	AK-House Crow	Asian Koel	28.42	22.15	7889.6457671535	1.28306997742664	7889.6457671535	1903.121653139	7111.1806395
19	AK-House Crow_588	1910	Old	India	West Bengal	House Crow	Yes	HCSP	AKSC	AK-House Crow	Asian Koel	28.59	22.09	7895.4055536193	1.29425079221367	7895.4055536193	1907.4236197041	7115.01406929
116	AK-House Crow_589	1889	Old	India	Madhya Pradesh	House Crow	Yes	HCSP	AKSC	AK-House Crow	Asian Koel	29.67	21.67	7895.57900290613	1.36917397323489	7895.57900290613	1929.2922635877	7105.67835813
38	Common Myna_38	2008	New	Bangladesh	Dhaka	Common Myna	No	CMTR		Common Myna	Common Myna	28.11	22.29	7899.02503707728	1.26110363391655	7899.02503707728	1897.9107214041	7122.80670201
445	AK-Common Myna_591	2009	New	Bangladesh	Dhaka	Common Myna	Yes	CMTR	AKSC	AK-Common Myna	Asian Koel	29.34	21.82	7912.45491828999	1.34463794683776	7912.45491828998	1925.0176129128	7124.26028616
1777	Common Myna_1777	2016	New	Bangladesh	Dhaka	Common Myna	Yes	CMTR		Common Myna	Common Myna	29.4	21.8	7914.61084176	1.34862385321101	7914.61084176	1926.5157912	7125.74856
505	Common Myna_505	2009	New	Bangladesh	Dhaka	Common Myna	Yes	CMTR		Common Myna	Common Myna	27.46	22.59	7917.91163698619	1.21558211598052	7917.91163698619	1886.6014631406	7146.66081726
28	AK-Common Myna_594	2008	New	Bangladesh	Dhaka	Common Myna	Yes	CMTR	AKSC	AK-Common Myna	Asian Koel	28.96	21.98	7920.90319842662	1.31756141947225	7920.90319842662	1918.4792286912	7135.49505984
1456	AK-Common Myna_595	2013	New	Bangladesh	Dhaka	Common Myna	Yes	CMTR	AKSC	AK-Common Myna	Asian Koel	29.04	21.95	7921.872637074	1.32300683371298	7921.872637074	1920.239738868	7135.687746
1777	AK-Common Myna_596	2016	New	Bangladesh	Dhaka	Common Myna	Yes	CMTR	AKSC	AK-Common Myna	Asian Koel	29.7	21.7	7924.70575512	1.36866359447005	7924.70575512	1933.8760287	7132.57083
28	AK-Common Myna_597	2008	New	Bangladesh	Dhaka	Common Myna	Yes	CMTR	AKSC	AK-Common Myna	Asian Koel	29.38	21.83	7930.25419072489	1.34585432890518	7930.25419072489	1928.2503236958	7140.51340782
1456	AK-Common Myna_598	2013	New	Bangladesh	Dhaka	Common Myna	Yes	CMTR	AKSC	AK-Common Myna	Asian Koel	29.69	21.72	7936.14283330118	1.36694290976059	7936.14283330118	1935.2426873328	7143.31851696
140	Common Myna_140	2008	New	Bangladesh	Dhaka	Common Myna	No	CMTR		Common Myna	Common Myna	28.69	22.13	7950.72946620343	1.29643018526887	7950.72946620343	1916.9898412167	7165.78134711
478	Common Myna_478	2009	New	Bangladesh	Dhaka	Common Myna	No	CMTR		Common Myna	Common Myna	28.69	22.13	7950.72946620343	1.29643018526887	7950.72946620343	1916.9898412167	7165.78134711
482	Common Myna_482	2009	New	Bangladesh	Dhaka	Common Myna	No	CMTR		Common Myna	Common Myna	28.69	22.13	7950.72946620343	1.29643018526887	7950.72946620343	1916.9898412167	7165.78134711
486	Common Myna_486	2009	New	Bangladesh	Dhaka	Common Myna	No	CMTR		Common Myna	Common Myna	28.69	22.13	7950.72946620343	1.29643018526887	7950.72946620343	1916.9898412167	7165.78134711
518	Common Myna_518	2009	New	Bangladesh	Dhaka	Common Myna	No	CMTR		Common Myna	Common Myna	28.66	22.15	7956.2719101555	1.29390519187359	7956.2719101555	1917.121004231	7171.2328335
30	AK-House Crow_604	1939	Old	India	Bihar	House Crow	Yes	HCSP	AKSC	AK-House Crow	Asian Koel	30.66	21.41	7970.99635280365	1.43204110228865	7970.99635280365	1958.9457973134	7167.63136446
139	Common Myna_139	2008	New	Bangladesh	Dhaka	Common Myna	No	CMTR		Common Myna	Common Myna	28.62	22.19	7972.87467712756	1.28977016674178	7972.87467712756	1918.5401851434	7187.11195482
477	Common Myna_477	2009	New	Bangladesh	Dhaka	Common Myna	No	CMTR		Common Myna	Common Myna	28.62	22.19	7972.87467712756	1.28977016674178	7972.87467712756	1918.5401851434	7187.11195482
527	Common Myna_527	2009	New	Bangladesh	Dhaka	Common Myna	No	CMTR		Common Myna	Common Myna	28.62	22.19	7972.87467712756	1.28977016674178	7972.87467712756	1918.5401851434	7187.11195482
1576	AK-Long-tailed Shrike_608	2015	New	Bangladesh	Dhaka	Long-tailed Shrike	Yes	LTSTR	AKSC	AK-Long-tailed Shrike	Asian Koel	29.1	22	7973.17884	1.32272727272727	7973.17884	1928.436048	7183.044
104	Common Myna_104	2008	New	Bangladesh	Dhaka	Common Myna	No	CMTR		Common Myna	Common Myna	29.59	21.82	7979.87529080439	1.35609532538955	7979.87529080439	1939.2250622228	7184.96461716
493	Common Myna_493	2009	New	Bangladesh	Dhaka	Common Myna	No	CMTR		Common Myna	Common Myna	29.02	22.09	8014.15422056776	1.31371661385242	8014.15422056776	1932.3628270034	7222.02547362
476	AK-Common Myna_611	2009	New	Bangladesh	Dhaka	Common Myna	Yes	CMTR	AKSC	AK-Common Myna	Asian Koel	28.86	22.16	8018.77435545139	1.30234657039711	8018.77435545139	1929.7049401344	7227.79814016
177	Common Myna_177	2008	New	Bangladesh	Dhaka	Common Myna	No	CMTR		Common Myna	Common Myna	29.75	21.82	8023.0243292136	1.36342804766269	8023.0243292136	1948.29836285	7223.815389
178	Common Myna_178	2008	New	Bangladesh	Dhaka	Common Myna	No	CMTR		Common Myna	Common Myna	29.75	21.82	8023.0243292136	1.36342804766269	8023.0243292136	1948.29836285	7223.815389
1714	AK-House Crow_614	2016	New	Bangladesh	Dhaka	House Crow	Yes	HCSP	AKSC	AK-House Crow	Asian Koel	28.8	22.2	8029.99588608	1.2972972972973	8029.99588608	1929.9848832	7238.83392
619	AK-Common Myna_615	2009	New	Bangladesh	Dhaka	Common Myna	Yes	CMTR	AKSC	AK-Common Myna	Asian Koel	30.75	21.49	8052.20451595035	1.43089809213588	8052.20451595035	1971.8364668625	7242.49371825
1596	AK-Common Myna_616	2015	New	Bangladesh	Dhaka	Common Myna	Yes	CMTR	AKSC	AK-Common Myna	Asian Koel	28.9	22.2	8057.87781624	1.3018018018018	8057.87781624	1935.8136708	7263.96876
444	Common Myna_444	2009	New	Bangladesh	Dhaka	Common Myna	No	CMTR		Common Myna	Common Myna	28.48	22.37	8058.49373429741	1.27313366115333	8058.49373429741	1927.1737318752	7268.45538912
104	Common Myna_104	2008	New	Bangladesh	Dhaka	Common Myna	No	CMTR		Common Myna	Common Myna	29.11	22.14	8074.15762881629	1.31481481481481	8074.15762881629	1942.3248099156	7277.25535956
701	AK-Common Myna_619	2009	New	Bangladesh	Dhaka	Common Myna	Yes	CMTR	AKSC	AK-Common Myna	Asian Koel	30.43	21.64	8076.18877013895	1.40619223659889	8076.18877013895	1968.9384500624	7267.52678928
535	Common Myna_535	2009	New	Bangladesh	Dhaka	Common Myna	Yes	CMTR		Common Myna	Common Myna	28.71	22.32	8088.5861137129	1.28629032258065	8088.5861137129	1936.0220920128	7294.43651904
1800	AK-Common Myna_621	2016	New	Bangladesh	Dhaka	Common Myna	Yes	CMTR	AKSC	AK-Common Myna	Asian Koel	29.1	22.2	8113.64167656	1.31081081081081	8113.64167656	1947.4531308	7314.23844
260	AK-Common Myna_622	2008	New	Bangladesh	Dhaka	Common Myna	Yes	CMTR	AKSC	AK-Common Myna	Asian Koel	28.4	22.49	8119.19991417912	1.26278345931525	8119.19991417912	1933.64562482	7326.0086484
207	AK-Long-tailed Shrike_623	2008	New	Bangladesh	Dhaka	Long-tailed Shrike	Yes	LTSTR	AKSC	AK-Long-tailed Shrike	Asian Koel	28.4	22.49	8119.19991417912	1.26278345931525	8119.19991417912	1933.64562482	7326.0086484
1777	AK-Common Myna_624	2016	New	Bangladesh	Dhaka	Common Myna	Yes	CMTR	AKSC	AK-Common Myna	Asian Koel	29.4	22.1	8126.18902368	1.33031674208145	8126.18902368	1955.2690794	7323.21954
27	AK-House Crow_625	1923	Old	India	Maharashtra	House Crow	Yes	HCSP	AKSC	AK-House Crow	Asian Koel	30.76	21.59	8127.38012959433	1.42473367299676	8127.38012959433	1982.3297044716	7312.43118156
638	AK-Common Myna_626	2009	New	Bangladesh	Dhaka	Common Myna	Yes	CMTR	AKSC	AK-Common Myna	Asian Koel	30.32	21.76	8133.38676323943	1.39338235294118	8133.38676323943	1974.5973641216	7321.78808832
250	Common Myna_250	1923	Old	India	Bihar	Common Myna	Yes	CMTR		Common Myna	Common Myna	29.95	21.9	8134.22684646	1.3675799086758	8134.22684646	1967.40672465	7325.802945
476	Common Myna_476	2009	New	Bangladesh	Dhaka	Common Myna	Yes	CMTR		Common Myna	Common Myna	28.34	22.54	8136.81599170003	1.25732031943212	8136.81599170003	1934.7388247096	7343.07299544
46	AK-House Crow_629	1920	Old	Pakistan	Sindh	House Crow	Yes	HCZU	AKSC	AK-House Crow	Asian Koel	29.94	21.92	8145.85187998311	1.36587591240876	8145.8518799831	1968.7861463808	7336.73903616
48	AK-House Crow_630	1920	Old	Pakistan	Sindh	House Crow	Yes	HCZU	AKSC	AK-House Crow	Asian Koel	31.21	21.47	8157.97322950621	1.45365626455519	8157.97322950621	1995.1251552363	7337.16074139
711	Common Myna_711	2009	New	Bangladesh	Dhaka	Common Myna	No	CMTR		Common Myna	Common Myna	27.49	22.93	8158.11570242382	1.19886611426079	8158.11570242382	1919.2961280767	7371.45171951
26	Common Myna_26	2008	New	Bangladesh	Dhaka	Common Myna	Yes	CMTR		Common Myna	Common Myna	29.5	22.11	8160.9502422789	1.33423790140208	8160.9502422789	1961.995355925	7354.7798445
1456	AK-Common Myna_633	2013	New	Bangladesh	Dhaka	Common Myna	Yes	CMTR	AKSC	AK-Common Myna	Asian Koel	28.78	22.4	8164.456280064	1.28482142857143	8164.456280064	1947.677889024	7364.732928
476	AK-Common Myna_634	2009	New	Bangladesh	Dhaka	Common Myna	Yes	CMTR	AKSC	AK-Common Myna	Asian Koel	28.83	22.39	8171.59995677651	1.28762840553819	8171.59995677651	1949.6774389689	7370.94219993
1456	AK-Common Myna_635	2013	New	Bangladesh	Dhaka	Common Myna	Yes	CMTR	AKSC	AK-Common Myna	Asian Koel	29	22.33	8177.3514069786	1.2987012987013	8177.3514069786	1953.97448015	7374.721431
1777	AK-Common Myna_636	2016	New	Bangladesh	Dhaka	Common Myna	Yes	CMTR	AKSC	AK-Common Myna	Asian Koel	31.2	21.5	8177.3874	1.45116279069767	8177.3874	1997.595444	7355.322
1918	AK-Common Myna_637	2017	New	Bangladesh	Dhaka	Common Myna	Yes	CMTR	AKSC	AK-Common Myna	Asian Koel	28.2	22.7	8207.79058152	1.24229074889868	8207.79058152	1941.2437542	7410.90078
619	AK-Common Myna_638	2010	New	Bangladesh	Dhaka	Common Myna	Yes	CMTR	AKSC	AK-Common Myna	Asian Koel	28.37	22.65	8222.24449224225	1.25253863134658	8222.24449224225	1946.7895137615	7422.76864575
1723	AK-House Crow_639	2016	New	Bangladesh	Dhaka	House Crow	Yes	HCSP	AKSC	AK-House Crow	Asian Koel	28.6	22.6	8253.66299472	1.26548672566372	8253.66299472	1955.8465784	7449.94536
701	AK-Common Myna_640	2009	New	Bangladesh	Dhaka	Common Myna	Yes	CMTR	AKSC	AK-Common Myna	Asian Koel	31.22	21.61	8263.68599656832	1.4447015270708	8263.68599656832	2009.7727026566	7435.54161462
767	Common Myna_767	2009	New	Bangladesh	Dhaka	Common Myna	Yes	CMTR		Common Myna	Common Myna	27.69	23	8265.872043	1.20391304347826	8265.872043	1937.94191292	7470.4851
51	AK-Jungle Crow_642	1899	Old	India	Maharashtra	Jungle Crow	Yes	JCCU	AKSC	AK-Jungle Crow	Asian Koel	29.93	22.1	8272.681546896	1.35429864253394	8272.681546896	1985.749374206	7455.236763
20	Common Myna_20	2008	New	Bangladesh	Dhaka	Common Myna	Yes	CMTR		Common Myna	Common Myna	29.85	22.14	8279.40931707888	1.34823848238482	8279.40931707888	1985.04920835	7462.2491406
26	Common Myna_26	2008	New	Bangladesh	Dhaka	Common Myna	Yes	CMTR		Common Myna	Common Myna	29.85	22.14	8279.40931707888	1.34823848238482	8279.40931707888	1985.04920835	7462.2491406
250	Common Myna_250	2008	New	Bangladesh	Dhaka	Common Myna	Yes	CMTR		Common Myna	Common Myna	30.21	22.01	8284.57351299053	1.37255792821445	8284.57351299052	1992.9437485239	7463.81706471
505	Common Myna_505	2009	New	Bangladesh	Dhaka	Common Myna	Yes	CMTR		Common Myna	Common Myna	28.42	22.72	8285.87717804851	1.25088028169014	8285.87717804851	1956.3284690432	7481.88284928
684	AK-Common Myna_647	2009	New	Bangladesh	Dhaka	Common Myna	Yes	CMTR	AKSC	AK-Common Myna	Asian Koel	31.12	21.69	8296.20961965346	1.43476256339327	8296.20961965346	2012.2905603384	7466.70285432
27	Common Myna_27	2008	New	Bangladesh	Dhaka	Common Myna	No	CMTR		Common Myna	Common Myna	29.9	22.16	8307.73919708928	1.34927797833935	8307.73919708928	1989.8722688	7488.2593344
28	Common Myna_28	2008	New	Bangladesh	Dhaka	Common Myna	Yes	CMTR		Common Myna	Common Myna	29.9	22.16	8307.73919708928	1.34927797833935	8307.73919708928	1989.8722688	7488.2593344
535	AK-Common Myna_650	2009	New	Bangladesh	Dhaka	Common Myna	Yes	CMTR	AKSC	AK-Common Myna	Asian Koel	30.78	21.83	8308.14240947965	1.40998625744388	8308.14240947965	2007.3407760738	7480.76932242
61	AK-Jungle Crow_651	1907	Old	India	West Bengal	Jungle Crow	Yes	JCLE	AKSC	AK-Jungle Crow	Asian Koel	28.61	22.69	8320.05378042842	1.26090788893786	8320.05378042842	1964.9055293951	7512.02501871
487	Common Myna_487	2009	New	Bangladesh	Dhaka	Common Myna	No	CMTR		Common Myna	Common Myna	28.42	22.79	8335.15330037872	1.247038174638	8335.15330037872	1962.8772814014	7528.05702222
36	Common Myna_36	2008	New	Bangladesh	Dhaka	Common Myna	Yes	CMTR		Common Myna	Common Myna	29.93	22.19	8337.81059002193	1.34880576836413	8337.81059002194	1994.5235281979	7516.08178923
25	Common Myna_25	2008	New	Bangladesh	Dhaka	Common Myna	No	CMTR		Common Myna	Common Myna	29.39	22.41	8344.68435570836	1.31146809460062	8344.68435570836	1984.4591336289	7527.54699009
1777	AK-Common Myna_655	2016	New	Bangladesh	Dhaka	Common Myna	Yes	CMTR	AKSC	AK-Common Myna	Asian Koel	30.2	22.1	8347.30981344	1.36651583710407	8347.30981344	2001.2121506	7522.49082
520	AK-House Crow_656	2009	New	Bangladesh	Dhaka	House Crow	Yes	HCSP	AKSC	AK-House Crow	Asian Koel	28.59	22.74	8349.59013780211	1.25725593667546	8349.59013780211	1968.4094819076	7539.89420484
534	Common Myna_534	2009	New	Bangladesh	Dhaka	Common Myna	Yes	CMTR		Common Myna	Common Myna	28.7	22.7	8353.31878332	1.26431718061674	8353.31878332	1971.2328377	7542.29973
28	AK-Common Myna_658	2008	New	Bangladesh	Dhaka	Common Myna	Yes	CMTR	AKSC	AK-Common Myna	Asian Koel	29.45	22.42	8368.91781515712	1.3135593220339	8368.91781515712	1988.93491139	7549.6477998
56	AK-Jungle Crow_659	1921	Old	Sri Lanka	Western Province	Jungle Crow	Yes	JCCU	AKSC	AK-Jungle Crow	Asian Koel	28.52	22.81	8378.63498975162	1.25032880315651	8378.63498975162	1970.7774845516	7567.81083372
112	AK-House Crow_660	1893	Old	India	Gujarat	House Crow	Yes	HCSP	AKSC	AK-House Crow	Asian Koel	30.21	22.14	8379.26148974717	1.36449864498645	8379.26148974717	2005.7148136476	7552.24611516
711	Common Myna_711	2009	New	Bangladesh	Dhaka	Common Myna	No	CMTR		Common Myna	Common Myna	27.86	23.09	8379.42720506111	1.20658293633608	8379.42720506111	1956.6480440486	7575.28809366
27	AK-House Crow_662	1923	Old	India	Maharashtra	House Crow	Yes	HCSP	AKSC	AK-House Crow	Asian Koel	28.44	22.85	8383.392463023	1.24463894967177	8383.392463023	1969.701625314	7573.073589
505	Common Myna_505	2009	New	Bangladesh	Dhaka	Common Myna	Yes	CMTR		Common Myna	Common Myna	27.71	23.18	8396.99727041751	1.19542709232097	8396.99727041751	1955.6739981092	7593.35256804
250	Common Myna_250	1923	Old	India	Bihar	Common Myna	Yes	CMTR		Common Myna	Common Myna	30.64	22.01	8402.49362588645	1.39209450249886	8402.49362588645	2017.3668952104	7570.05477864
205	AK-Jungle Crow_665	1921	Old	Sri Lanka	North Western Province	Jungle Crow	Yes	JCCU	AKSC	AK-Jungle Crow	Asian Koel	28.47	22.87	8406.39706578196	1.24486226497595	8406.39706578196	1973.3893185357	7594.33887693
679	AK-Common Myna_666	2009	New	Bangladesh	Dhaka	Common Myna	Yes	CMTR	AKSC	AK-Common Myna	Asian Koel	31.31	21.79	8421.32786961134	1.43689765947682	8421.32786961134	2032.9322034281	7581.71934921
19	AK-House Crow_667	1910	Old	India	West Bengal	House Crow	Yes	HCSP	AKSC	AK-House Crow	Asian Koel	30.38	22.14	8426.4139046183	1.37217705510388	8426.4139046183	2015.4464422344	7594.74468648
59	AK-Jungle Crow_668	1921	Old	Sri Lanka	Western Province	Jungle Crow	Yes	JCCU	AKSC	AK-Jungle Crow	Asian Koel	29.05	22.66	8426.49074267616	1.2819947043248	8426.49074267616	1988.32017923	7607.3977518
451	Common Myna_451	2009	New	Bangladesh	Dhaka	Common Myna	Yes	CMTR		Common Myna	Common Myna	30.5	22.1	8430.2301096	1.38009049773756	8430.2301096	2018.3416175	7597.21755
1777	AK-Common Myna_670	2016	New	Bangladesh	Dhaka	Common Myna	Yes	CMTR	AKSC	AK-Common Myna	Asian Koel	31.6	21.7	8431.67346336	1.45622119815668	8431.67346336	2039.8729988	7588.86324
604	Common Myna_604	2009	New	Bangladesh	Dhaka	Common Myna	Yes	CMTR		Common Myna	Common Myna	28.5	22.9	8436.5402688	1.24454148471616	8436.5402688	1978.0189875	7622.29935
678	AK-Common Myna_672	2009	New	Bangladesh	Dhaka	Common Myna	Yes	CMTR	AKSC	AK-Common Myna	Asian Koel	31.29	21.82	8438.33382390231	1.43400549954171	8438.33382390231	2034.8519846508	7597.75406796
38	Common Myna_38	2008	New	Bangladesh	Dhaka	Common Myna	No	CMTR		Common Myna	Common Myna	28.31	23	8450.951157	1.23086956521739	8450.951157	1975.84356692	7637.7549
673	AK-Common Myna_674	2010	New	Bangladesh	Dhaka	Common Myna	Yes	CMTR	AKSC	AK-Common Myna	Asian Koel	28.42	22.96	8455.38330596198	1.23780487804878	8455.38330596198	1978.7948746496	7640.78566272
116	AK-House Crow_675	1889	Old	India	Madhya Pradesh	House Crow	Yes	HCSP	AKSC	AK-House Crow	Asian Koel	30.55	22.14	8473.56631948944	1.37985546522132	8473.56631948944	2025.16066701	7637.2432578
146	AK-Common Myna_676	2008	New	Bangladesh	Dhaka	Common Myna	Yes	CMTR	AKSC	AK-Common Myna	Asian Koel	29.4	22.61	8491.77425237148	1.30030959752322	8491.77425237148	2004.28933845	7665.1142274
61	AK-Jungle Crow_677	1907	Old	India	West Bengal	Jungle Crow	Yes	JCLE	AKSC	AK-Jungle Crow	Asian Koel	29.84	22.44	8494.34029470259	1.32976827094474	8494.34029470259	2013.6740950656	7663.28010624
260	AK-Common Myna_678	2008	New	Bangladesh	Dhaka	Common Myna	Yes	CMTR	AKSC	AK-Common Myna	Asian Koel	28.49	22.99	8497.56107940478	1.23923444976077	8497.56107940478	1985.8630793771	7679.63479899
26	AK-Common Myna_679	2008	New	Bangladesh	Dhaka	Common Myna	Yes	CMTR	AKSC	AK-Common Myna	Asian Koel	29.63	22.53	8499.91715819638	1.31513537505548	8499.91715819638	2010.1196835153	7670.50948017
767	Common Myna_767	2009	New	Bangladesh	Dhaka	Common Myna	Yes	CMTR		Common Myna	Common Myna	28.62	22.94	8500.60071871546	1.24760244115083	8500.60071871546	1989.0476229384	7681.15683432
112	AK-House Crow_681	1893	Old	India	Gujarat	House Crow	Yes	HCSP	AKSC	AK-House Crow	Asian Koel	30.24	22.3	8504.919331776	1.35605381165919	8504.919331776	2023.181429472	7669.405296
19	AK-House Crow_682	1910	Old	India	West Bengal	House Crow	Yes	HCSP	AKSC	AK-House Crow	Asian Koel	30.36	22.26	8509.14762782515	1.36388140161725	8509.14762782515	2026.1526992784	7672.24147536
250	AK-Common Myna_683	1923	Old	India	Bihar	Common Myna	Yes	CMTR	AKMA	AK-Common Myna	Asian Koel	32.25	21.58	8513.4452522184	1.49443929564412	8513.4452522184	2063.20731435	7659.541539
59	AK-Jungle Crow_684	1921	Old	Sri Lanka	Western Province	Jungle Crow	Yes	JCCU	AKSC	AK-Jungle Crow	Asian Koel	29.95	22.44	8525.65321133856	1.33467023172906	8525.65321133856	2020.09172772	7691.5294632
177	Common Myna_177	2008	New	Bangladesh	Dhaka	Common Myna	No	CMTR		Common Myna	Common Myna	28.82	22.9	8531.266334976	1.25851528384279	8531.266334976	1997.356099244	7707.883062
178	Common Myna_178	2008	New	Bangladesh	Dhaka	Common Myna	No	CMTR		Common Myna	Common Myna	28.82	22.9	8531.266334976	1.25851528384279	8531.266334976	1997.356099244	7707.883062
677	AK-Common Myna_687	2009	New	Bangladesh	Dhaka	Common Myna	Yes	CMTR	AKSC	AK-Common Myna	Asian Koel	31.22	21.97	8531.54316891349	1.42102867546655	8531.54316891349	2046.0930541142	7685.34182598
1707	AK-House Crow_688	2016	New	Bangladesh	Dhaka	House Crow	Yes	HCSP	AKSC	AK-House Crow	Asian Koel	30.9	22.1	8540.79050448	1.39819004524887	8540.79050448	2041.0967499	7696.85319
673	AK-Common Myna_689	2010	New	Bangladesh	Dhaka	Common Myna	Yes	CMTR	AKSC	AK-Common Myna	Asian Koel	31.84	21.76	8541.12910757069	1.46323529411765	8541.12910757069	2059.2653778944	7688.84342784
28	Common Myna_28	2008	New	Bangladesh	Dhaka	Common Myna	Yes	CMTR		Common Myna	Common Myna	29.76	22.56	8559.14288608051	1.31914893617021	8559.14288608051	2020.6719258624	7724.69415936
250	Common Myna_250	1923	Old	India	Bihar	Common Myna	Yes	CMTR		Common Myna	Common Myna	30.23	22.38	8561.03761919779	1.35075960679178	8561.03761919779	2030.4824718708	7721.97671412
535	Common Myna_535	2009	New	Bangladesh	Dhaka	Common Myna	Yes	CMTR		Common Myna	Common Myna	28.59	23.05	8570.31518697975	1.24034707158351	8570.31518697975	1997.5928933745	7746.86862225
730	AK-Common Myna_693	2009	New	Bangladesh	Dhaka	Common Myna	Yes	CMTR	AKSC	AK-Common Myna	Asian Koel	28.19	23.22	8570.86553945318	1.21403962101637	8570.86553945318	1989.0119817828	7751.57016996
12	AK-House Crow_694	1905	Old	India	Assam	House Crow	Yes	HCSP	AKSC	AK-House Crow	Asian Koel	29.86	22.55	8580.5650545615	1.32416851441242	8580.5650545615	2025.569939547	7743.7811715
1795	AK-Common Myna_695	2016	New	Bangladesh	Dhaka	Common Myna	Yes	CMTR	AKSC	AK-Common Myna	Asian Koel	31.1	22.1	8596.07070192	1.40723981900452	8596.07070192	2052.4382489	7746.67101
662	AK-Long-tailed Shrike_696	2010	New	Bangladesh	Dhaka	Long-tailed Shrike	Yes	LTSTR	AKSC	AK-Long-tailed Shrike	Asian Koel	31.59	21.94	8609.91519161779	1.43983591613491	8609.91519161779	2063.7883102356	7755.20082324
1784	AK-House Crow_697	2016	New	Bangladesh	Dhaka	House Crow	Yes	HCSP	AKSC	AK-House Crow	Asian Koel	29.6	22.7	8615.26954656	1.30396475770925	8615.26954656	2024.8242008	7778.81784
662	AK-Long-tailed Shrike_698	2010	New	Bangladesh	Dhaka	Long-tailed Shrike	Yes	LTSTR	AKSC	AK-Long-tailed Shrike	Asian Koel	30.93	22.19	8616.38762276574	1.39387111311402	8616.38762276574	2051.8289591079	7767.20380023
445	AK-Common Myna_699	2009	New	Bangladesh	Dhaka	Common Myna	Yes	CMTR	AKSC	AK-Common Myna	Asian Koel	28.92	22.99	8625.81489703006	1.25793823401479	8625.81489703006	2011.9475763684	7795.54364292
534	Common Myna_534	2009	New	Bangladesh	Dhaka	Common Myna	Yes	CMTR		Common Myna	Common Myna	28.9	23	8627.07483	1.25652173913043	8627.07483	2011.687962	7796.931
61	AK-Jungle Crow_701	1907	Old	India	West Bengal	Jungle Crow	Yes	JCLE	AKSC	AK-Jungle Crow	Asian Koel	29.91	22.61	8639.08054042282	1.32286598850066	8639.08054042282	2034.3670481589	7798.08049461
1725	AK-House Crow_702	2016	New	Bangladesh	Dhaka	House Crow	Yes	HCSP	AKSC	AK-House Crow	Asian Koel	29.7	22.7	8644.37518692	1.30837004405286	8644.37518692	2030.7479247	7805.09763
53	AK-Jungle Crow_703	1920	Old	Sri Lanka	North Western Province	Jungle Crow	Yes	JCCU	AKSC	AK-Jungle Crow	Asian Koel	29.19	22.91	8648.06576492162	1.27411610650371	8648.06576492162	2020.5939662349	7813.65891789
160	Common Myna_160	2008	New	Bangladesh	Dhaka	Common Myna	No	CMTR		Common Myna	Common Myna	30.52	22.39	8650.61500800622	1.36310853059402	8650.61500800622	2048.2605921764	7803.02309892
673	AK-Common Myna_705	2010	New	Bangladesh	Dhaka	Common Myna	Yes	CMTR	AKSC	AK-Common Myna	Asian Koel	29.36	22.85	8654.585186862	1.28490153172867	8654.585186862	2025.025117604	7818.053466
1714	AK-House Crow_706	2016	New	Bangladesh	Dhaka	House Crow	Yes	HCSP	AKSC	AK-House Crow	Asian Koel	29	23	8656.9263	1.26086956521739	8656.9263	2017.7417	7823.91
751	AK-Long-tailed Shrike_707	2009	New	Bangladesh	Dhaka	Long-tailed Shrike	Yes	LTSTR	AKSC	AK-Long-tailed Shrike	Asian Koel	29.42	22.84	8664.95897327578	1.28809106830123	8664.95897327577	2027.6498277344	7827.17499552
61	AK-Jungle Crow_708	1907	Old	India	West Bengal	Jungle Crow	Yes	JCLE	AKSC	AK-Jungle Crow	Asian Koel	31.02	22.23	8671.53835821359	1.39541160593792	8671.53835821359	2060.9819459658	7817.91411258
444	Common Myna_444	2009	New	Bangladesh	Dhaka	Common Myna	No	CMTR		Common Myna	Common Myna	28.59	23.21	8685.27300259892	1.23179663937958	8685.27300259892	2012.6800239249	7854.79061169
50	AK-House Crow_710	1927	Old	Pakistan	Sindh	House Crow	Yes	HCZU	AKSC	AK-House Crow	Asian Koel	29.3	22.92	8687.95790148288	1.2783595113438	8687.95790148288	2028.1662756	7849.9523952
25	AK-House Crow_711	1912	Old	India	Bihar	House Crow	Yes	HCSP	AKSC	AK-House Crow	Asian Koel	29.58	22.83	8704.73354348077	1.29566360052562	8704.73354348077	2036.2374260298	7862.85322362
1576	AK-Long-tailed Shrike_712	2015	New	Bangladesh	Dhaka	Long-tailed Shrike	Yes	LTSTR	AKSC	AK-Long-tailed Shrike	Asian Koel	30.2	22.6	8715.40637904	1.33628318584071	8715.40637904	2050.4129336	7866.72552
61	AK-Jungle Crow_713	1907	Old	India	West Bengal	Jungle Crow	Yes	JCLE	AKSC	AK-Jungle Crow	Asian Koel	30.6	22.45	8718.171740685	1.3630289532294	8718.171740685	2058.85939455	7865.463015
1456	AK-Common Myna_714	2013	New	Bangladesh	Dhaka	Common Myna	Yes	CMTR	AKSC	AK-Common Myna	Asian Koel	29.64	22.83	8722.39020381238	1.29829172141919	8722.39020381238	2039.8155532092	7878.80221596
28	AK-House Crow_715	1920	Old	India	Karnataka	House Crow	Yes	HCSP	AKSC	AK-House Crow	Asian Koel	30.51	22.49	8722.42216132412	1.35660293463762	8722.42216132412	2057.6169929601	7870.30013601
604	Common Myna_604	2009	New	Bangladesh	Dhaka	Common Myna	Yes	CMTR		Common Myna	Common Myna	28.52	23.3	8728.821685728	1.22403433476395	8728.821685728	2016.857892248	7896.443628
248	AK-Jungle Crow_717	1915	Old	Thailand	Pathum Thani	Jungle Crow	Yes	JCLE	AKMA	AK-Jungle Crow	Asian Koel	31.22	22.24	8735.02346194329	1.40377697841727	8735.02346194329	2073.3943887104	7875.40035072
1754	AK-Common Myna_718	2016	New	Bangladesh	Dhaka	Common Myna	Yes	CMTR	AKSC	AK-Common Myna	Asian Koel	30.8	22.4	8737.50011904	1.375	8737.50011904	2065.4273024	7881.64608
722	AK-Long-tailed Shrike_719	2009	New	Bangladesh	Dhaka	Long-tailed Shrike	Yes	LTSTR	AKSC	AK-Long-tailed Shrike	Asian Koel	29.02	23.11	8742.88847566688	1.2557334487235	8742.88847566688	2029.4559278546	7904.37389442
662	AK-Long-tailed Shrike_720	2010	New	Bangladesh	Dhaka	Long-tailed Shrike	Yes	LTSTR	AKSC	AK-Long-tailed Shrike	Asian Koel	31.37	22.2	8746.561491192	1.41306306306306	8746.561491192	2077.868166552	7884.799308
28	AK-House Crow_721	1920	Old	India	Karnataka	House Crow	Yes	HCSP	AKSC	AK-House Crow	Asian Koel	30.29	22.61	8748.83816681402	1.33967271118974	8748.83816681402	2056.6738955399	7897.15339959
662	AK-Long-tailed Shrike_722	2010	New	Bangladesh	Dhaka	Long-tailed Shrike	Yes	LTSTR	AKSC	AK-Long-tailed Shrike	Asian Koel	30.84	22.4	8748.847521792	1.37678571428571	8748.847521792	2067.733871616	7891.881984
487	Common Myna_487	2009	New	Bangladesh	Dhaka	Common Myna	No	CMTR		Common Myna	Common Myna	28.53	23.34	8760.76971344438	1.22236503856041	8760.76971344438	2021.2444448604	7926.35740668
103	AK-House Crow_724	1911	Old	India	Uttar Pradesh	House Crow	Yes	HCSP	AKSC	AK-House Crow	Asian Koel	30.74	22.46	8765.58369503405	1.3686553873553	8765.58369503405	2067.9651330104	7908.48951384
82	AK-Jungle Crow_725	1914	Old	Thailand	Bangkok	Jungle Crow	Yes	JCAN	AKMA	AK-Jungle Crow	Asian Koel	29.67	22.88	8768.10702295757	1.29676573426573	8768.10702295757	2046.4654349568	7921.36021248
27	AK-House Crow_726	1923	Old	India	Maharashtra	House Crow	Yes	HCSP	AKSC	AK-House Crow	Asian Koel	29.95	22.77	8769.02771225547	1.3153271848924	8769.02771225547	2052.3870029025	7919.41431105
160	Common Myna_160	2008	New	Bangladesh	Dhaka	Common Myna	No	CMTR		Common Myna	Common Myna	30.65	22.5	8769.961125	1.36222222222222	8769.961125	2066.74405875	7913.446875
451	AK-Common Myna_728	2009	New	Bangladesh	Dhaka	Common Myna	Yes	CMTR	AKSC	AK-Common Myna	Asian Koel	29.9	22.8	8776.63234656	1.31140350877193	8776.63234656	2052.3589632	7927.04016
177	Common Myna_177	2008	New	Bangladesh	Dhaka	Common Myna	No	CMTR		Common Myna	Common Myna	29.73	22.87	8778.43992854576	1.29995627459554	8778.43992854576	2049.0746355927	7930.44238887
178	Common Myna_178	2008	New	Bangladesh	Dhaka	Common Myna	No	CMTR		Common Myna	Common Myna	29.73	22.87	8778.43992854576	1.29995627459554	8778.43992854576	2049.0746355927	7930.44238887
27	AK-House Crow_731	1923	Old	India	Maharashtra	House Crow	Yes	HCSP	AKSC	AK-House Crow	Asian Koel	29.86	22.83	8787.13129169493	1.30792816469558	8787.13129169493	2052.9162268062	7937.28185454
476	AK-Common Myna_732	2009	New	Bangladesh	Dhaka	Common Myna	Yes	CMTR	AKSC	AK-Common Myna	Asian Koel	30.51	22.59	8797.35921501998	1.35059760956175	8797.35921501998	2067.5586276441	7940.44506681
505	Common Myna_505	2009	New	Bangladesh	Dhaka	Common Myna	Yes	CMTR		Common Myna	Common Myna	28.59	23.37	8800.93398181181	1.22336328626444	8800.93398181181	2027.7839882673	7963.45914321
445	AK-Common Myna_734	2009	New	Bangladesh	Dhaka	Common Myna	Yes	CMTR	AKSC	AK-Common Myna	Asian Koel	29.61	22.95	8802.03512589975	1.29019607843137	8802.03512589975	2049.6769088355	7953.78712275
229	AK-Jungle Crow_735	1918	Old	Thailand	Bangkok	Jungle Crow	Yes	JCLE	AKMA	AK-Jungle Crow	Asian Koel	31.38	22.27	8802.65181435923	1.40907049842838	8802.65181435923	2085.5519849862	7937.13102102
720	AK-Long-tailed Shrike_736	2009	New	Bangladesh	Dhaka	Long-tailed Shrike	Yes	LTSTR	AKSC	AK-Long-tailed Shrike	Asian Koel	29.49	23	8803.198503	1.28217391304348	8803.198503	2047.31458572	7956.1071
50	House Crow_50	1927	Old	Pakistan	Sindh	House Crow	Yes	HCZU		House Crow	House Crow	29.21	23.12	8807.46645572122	1.26340830449827	8807.46645572122	2041.9597187648	7963.01241024
1777	AK-Common Myna_738	2016	New	Bangladesh	Dhaka	Common Myna	Yes	CMTR	AKSC	AK-Common Myna	Asian Koel	31.6	22.2	8810.68993056	1.42342342342342	8810.68993056	2090.9084208	7942.60944
730	AK-Common Myna_739	2009	New	Bangladesh	Dhaka	Common Myna	Yes	CMTR	AKSC	AK-Common Myna	Asian Koel	28.02	23.66	8832.67790979975	1.18427726120034	8832.67790979975	2019.3673803576	7999.59108312
604	AK-Common Myna_740	2009	New	Bangladesh	Dhaka	Common Myna	Yes	CMTR	AKSC	AK-Common Myna	Asian Koel	30.9	22.5	8841.49425	1.37333333333333	8841.49425	2081.2378275	7977.99375
49	AK-House Crow_741	1927	Old	Pakistan	Sindh	House Crow	Yes	HCZU	AKSC	AK-House Crow	Asian Koel	29.31	23.13	8844.98308449918	1.26718547341115	8844.98308449917	2048.9925259737	7997.18716089
661	AK-Long-tailed Shrike_742	2009	New	Bangladesh	Dhaka	Long-tailed Shrike	Yes	LTSTR	AKSC	AK-Long-tailed Shrike	Asian Koel	30.74	22.57	8848.55401758032	1.36198493575543	8848.55401758032	2078.9708494838	7986.14437926
445	AK-Common Myna_743	2009	New	Bangladesh	Dhaka	Common Myna	Yes	CMTR	AKSC	AK-Common Myna	Asian Koel	30.72	22.58	8850.35267968205	1.36049601417183	8850.35267968205	2078.8072009728	7988.02219008
1795	AK-Common Myna_744	2016	New	Bangladesh	Dhaka	Common Myna	Yes	CMTR	AKSC	AK-Common Myna	Asian Koel	29.2	23.2	8863.22391552	1.25862068965517	8863.22391552	2049.0392192	8015.47008
25	Common Myna_25	2008	New	Bangladesh	Dhaka	Common Myna	No	CMTR		Common Myna	Common Myna	30.75	22.59	8866.56164738985	1.36122177954847	8866.56164738985	2081.5552958625	8002.90677825
26	Common Myna_26	2008	New	Bangladesh	Dhaka	Common Myna	Yes	CMTR		Common Myna	Common Myna	30.75	22.59	8866.56164738985	1.36122177954847	8866.56164738985	2081.5552958625	8002.90677825
11	AK-House Crow_747	1903	Old	India	Madhya Pradesh	House Crow	Yes	HCSP	AKSC	AK-House Crow	Asian Koel	31.98	22.14	8870.20133869959	1.44444444444444	8870.20133869959	2106.1855141704	7994.73124008
371	Common Myna_371	2009	New	Bangladesh	Dhaka	Common Myna	No	CMTR		Common Myna	Common Myna	28.51	23.5	8870.5344015	1.2131914893617	8870.5344015	2035.08881729	8029.770225
655	AK-Long-tailed Shrike_749	2009	New	Bangladesh	Dhaka	Long-tailed Shrike	Yes	LTSTR	AKSC	AK-Long-tailed Shrike	Asian Koel	30.83	22.59	8889.62912484647	1.36476316954405	8889.62912484647	2086.2129870009	8023.72734873
50	AK-House Crow_750	1927	Old	Pakistan	Sindh	House Crow	Yes	HCZU	AKSC	AK-House Crow	Asian Koel	29.25	23.22	8893.1471099328	1.25968992248062	8893.1471099328	2054.01165255	8043.044607
616	AK-Common Myna_751	2009	New	Bangladesh	Dhaka	Common Myna	Yes	CMTR	AKSC	AK-Common Myna	Asian Koel	29.97	22.93	8894.09703898298	1.30702136938509	8894.09703898298	2069.2664159463	8036.46446103
106	AK-House Crow_752	1943	Old	Sri Lanka	North Western Province	House Crow	Yes	HCPR	AKSC	AK-House Crow	Asian Koel	29.23	23.23	8894.43871664596	1.25828669823504	8894.43871664596	2053.7539605593	8044.46953017
43	AK-House Crow_753	1886	Old	Pakistan	Sindh	House Crow	Yes	HCZU	AKSC	AK-House Crow	Asian Koel	29.67	23.06	8901.49753656231	1.28664353859497	8901.49753656231	2063.9815241556	8046.48726612
534	AK-Common Myna_754	2009	New	Bangladesh	Dhaka	Common Myna	Yes	CMTR	AKSC	AK-Common Myna	Asian Koel	31.12	22.5	8904.4434	1.38311111111111	8904.4434	2093.9607036	8034.795
26	AK-Common Myna_755	2008	New	Bangladesh	Dhaka	Common Myna	Yes	CMTR	AKSC	AK-Common Myna	Asian Koel	30.57	22.71	8905.15148151462	1.34610303830911	8905.15148151462	2083.0208230611	8040.81153987
26	AK-Common Myna_756	2008	New	Bangladesh	Dhaka	Common Myna	Yes	CMTR	AKSC	AK-Common Myna	Asian Koel	29.59	23.1	8907.183965988	1.28095238095238	8907.183965988	2063.044999554	8052.655149
1713	AK-House Crow_757	2016	New	Bangladesh	Dhaka	House Crow	Yes	HCSP	AKSC	AK-House Crow	Asian Koel	29.6	23.1	8910.19416672	1.28138528138528	8910.19416672	2063.6492184	8055.37656
226	AK-Jungle Crow_758	1920	Old	Thailand	Bangkok	Jungle Crow	Yes	JCLE	AKMA	AK-Jungle Crow	Asian Koel	32.41	22.04	8911.28075503277	1.47050816696915	8911.28075503277	2119.8653512176	8029.20206256
673	AK-Common Myna_759	2010	New	Bangladesh	Dhaka	Common Myna	Yes	CMTR	AKSC	AK-Common Myna	Asian Koel	32.02	22.18	8912.28225121805	1.44364292155095	8912.28225121805	2112.5702081528	8033.68108248
1311	AK-Long-tailed Shrike_760	2013	New	Bangladesh	Dhaka	Long-tailed Shrike	Yes	LTSTR	AKSC	AK-Long-tailed Shrike	Asian Koel	30.52	22.74	8913.23858012314	1.34212840809147	8913.23858012314	2083.0724076624	8048.88321552
25	AK-House Crow_761	1912	Old	India	Bihar	House Crow	Yes	HCSP	AKSC	AK-House Crow	Asian Koel	29.96	22.96	8913.55678559539	1.30487804878049	8913.55678559539	2071.6132204544	8054.81838336
445	AK-Common Myna_762	2009	New	Bangladesh	Dhaka	Common Myna	Yes	CMTR	AKSC	AK-Common Myna	Asian Koel	29.2	23.28	8922.17616012288	1.25429553264605	8922.17616012288	2056.7302656	8070.8444928
711	Common Myna_711	2009	New	Bangladesh	Dhaka	Common Myna	No	CMTR		Common Myna	Common Myna	28.63	23.52	8922.46954275533	1.2172619047619	8922.46954275533	2044.4498118912	8077.29898752
26	AK-Common Myna_764	2008	New	Bangladesh	Dhaka	Common Myna	Yes	CMTR	AKSC	AK-Common Myna	Asian Koel	30.49	22.78	8934.69178095754	1.33845478489903	8934.69178095754	2085.2882604332	8069.28472716
711	Common Myna_711	2009	New	Bangladesh	Dhaka	Common Myna	No	CMTR		Common Myna	Common Myna	28.51	23.59	8936.03881977698	1.20856295040271	8936.03881977698	2043.5788646441	8091.39262281
417	AK-House Crow_766	2009	New	Bangladesh	Dhaka	House Crow	Yes	HCSP	AKSC	AK-House Crow	Asian Koel	31.02	22.59	8944.41438380596	1.37317397078353	8944.41438380596	2097.2592428634	8073.17620362
753	AK-Long-tailed Shrike_767	2009	New	Bangladesh	Dhaka	Long-tailed Shrike	Yes	LTSTR	AKSC	AK-Long-tailed Shrike	Asian Koel	29.35	23.25	8945.76746109375	1.26236559139785	8945.76746109375	2063.0041258125	8091.40978125
661	AK-Long-tailed Shrike_768	2009	New	Bangladesh	Dhaka	Long-tailed Shrike	Yes	LTSTR	AKSC	AK-Long-tailed Shrike	Asian Koel	30.85	22.66	8948.61409334112	1.36142983230362	8948.61409334112	2094.40772783	8078.7683526
371	Common Myna_371	2009	New	Bangladesh	Dhaka	Common Myna	No	CMTR		Common Myna	Common Myna	28.46	23.63	8949.49987465328	1.20440118493441	8949.49987465328	2044.2206414522	8104.61735274
476	AK-Common Myna_770	2009	New	Bangladesh	Dhaka	Common Myna	Yes	CMTR	AKSC	AK-Common Myna	Asian Koel	30.43	22.83	8954.86956484516	1.33289531318441	8954.86956484516	2086.7190683793	8088.79728177
226	AK-Jungle Crow_771	1920	Old	Thailand	Bangkok	Jungle Crow	Yes	JCLE	AKMA	AK-Jungle Crow	Asian Koel	31.98	22.25	8955.4266579375	1.43730337078652	8955.4266579375	2117.549967585	8074.3703625
673	AK-Common Myna_772	2010	New	Bangladesh	Dhaka	Common Myna	Yes	CMTR	AKSC	AK-Common Myna	Asian Koel	32.07	22.22	8957.28347455075	1.44329432943294	8957.28347455075	2119.5280806612	8075.27359188
61	AK-Jungle Crow_773	1907	Old	India	West Bengal	Jungle Crow	Yes	JCLE	AKSC	AK-Jungle Crow	Asian Koel	29.25	23.31	8959.64514489135	1.25482625482626	8959.64514489135	2062.6786191375	8105.51462175
46	AK-House Crow_774	1920	Old	Pakistan	Sindh	House Crow	Yes	HCZU	AKSC	AK-House Crow	Asian Koel	30.74	22.72	8962.27531503206	1.35299295774648	8962.27531503206	2093.9924315648	8092.64879616
505	Common Myna_505	2009	New	Bangladesh	Dhaka	Common Myna	Yes	CMTR		Common Myna	Common Myna	28.52	23.63	8968.36740776921	1.20694033008887	8968.36740776921	2047.9803875948	8121.70368588
417	AK-House Crow_776	2009	New	Bangladesh	Dhaka	House Crow	Yes	HCSP	AKSC	AK-House Crow	Asian Koel	30.92	22.68	8984.18546824781	1.36331569664903	8984.18546824781	2100.5064618048	8111.39894208
1795	AK-Common Myna_777	2016	New	Bangladesh	Dhaka	Common Myna	Yes	CMTR	AKSC	AK-Common Myna	Asian Koel	29.6	23.2	8984.63794176	1.27586206896552	8984.63794176	2073.3724928	8125.27104
648	AK-Common Myna_778	2010	New	Bangladesh	Dhaka	Common Myna	Yes	CMTR	AKSC	AK-Common Myna	Asian Koel	30.74	22.76	8992.71388380557	1.3506151142355	8992.71388380557	2098.0008734624	8121.16912224
205	AK-Jungle Crow_779	1921	Old	Sri Lanka	North Western Province	Jungle Crow	Yes	JCCU	AKSC	AK-Jungle Crow	Asian Koel	29.52	23.25	8997.58280925	1.26967741935484	8997.58280925	2073.36656502	8138.27655
655	AK-Long-tailed Shrike_780	2009	New	Bangladesh	Dhaka	Long-tailed Shrike	Yes	LTSTR	AKSC	AK-Long-tailed Shrike	Asian Koel	30.79	22.75	8999.71445953125	1.35340659340659	8999.71445953125	2099.9331987725	8127.23218125
645	AK-Long-tailed Shrike_781	2010	New	Bangladesh	Dhaka	Long-tailed Shrike	Yes	LTSTR	AKSC	AK-Long-tailed Shrike	Asian Koel	30.78	22.76	9004.4155284169	1.35237258347979	9004.4155284169	2100.3497673696	8131.73668128
25	AK-House Crow_782	1912	Old	India	Bihar	House Crow	Yes	HCSP	AKSC	AK-House Crow	Asian Koel	29.9	23.11	9008.00707865058	1.29381220250974	9008.00707865058	2082.727219625	8144.0654529
604	AK-Common Myna_783	2009	New	Bangladesh	Dhaka	Common Myna	Yes	CMTR	AKSC	AK-Common Myna	Asian Koel	30.69	22.8	9008.523301536	1.34605263157895	9008.523301536	2099.067249312	8136.483696
505	AK-Common Myna_784	2009	New	Bangladesh	Dhaka	Common Myna	Yes	CMTR	AKSC	AK-Common Myna	Asian Koel	31.01	22.69	9017.99607588554	1.36668135742618	9017.99607588554	2106.7690183631	8142.18440511
907	AK-Long-tailed Shrike_785	2011	New	Bangladesh	Dhaka	Long-tailed Shrike	Yes	LTSTR	AKSC	AK-Long-tailed Shrike	Asian Koel	31.01	22.7	9025.659075636	1.36607929515419	9025.659075636	2107.778471078	8149.362879
1794	AK-Common Myna_786	2016	New	Bangladesh	Dhaka	Common Myna	Yes	CMTR	AKSC	AK-Common Myna	Asian Koel	30	23.1	9030.602196	1.2987012987013	9030.602196	2087.76645	8164.233
11	AK-House Crow_787	1903	Old	India	Madhya Pradesh	House Crow	Yes	HCSP	AKSC	AK-House Crow	Asian Koel	31.62	22.49	9039.75708754732	1.40595820364607	9039.75708754732	2121.7409390814	8156.63357262
50	AK-House Crow_788	1927	Old	Pakistan	Sindh	House Crow	Yes	HCZU	AKSC	AK-House Crow	Asian Koel	32.15	22.3	9042.10173666	1.44170403587444	9042.10173666	2132.34498845	8153.815485
450	AK-House Crow_789	2009	New	Bangladesh	Dhaka	House Crow	Yes	HCSP	AKSC	AK-House Crow	Asian Koel	31.12	22.68	9042.29792276429	1.37213403880071	9042.29792276429	2112.1733985408	8163.86594688
648	AK-Common Myna_790	2010	New	Bangladesh	Dhaka	Common Myna	Yes	CMTR	AKSC	AK-Common Myna	Asian Koel	31.09	22.7	9048.943587924	1.36960352422908	9048.943587924	2112.448296918	8170.386711
53	AK-Jungle Crow_791	1920	Old	Sri Lanka	North Western Province	Jungle Crow	Yes	JCCU	AKSC	AK-Jungle Crow	Asian Koel	29.04	23.52	9050.24504092262	1.23469387755102	9050.24504092262	2069.9191231488	8192.97110016
535	AK-Common Myna_792	2009	New	Bangladesh	Dhaka	Common Myna	Yes	CMTR	AKSC	AK-Common Myna	Asian Koel	31.69	22.5	9067.538925	1.40844444444444	9067.538925	2126.78672715	8181.961875
1754	AK-Common Myna_793	2016	New	Bangladesh	Dhaka	Common Myna	Yes	CMTR	AKSC	AK-Common Myna	Asian Koel	30.2	23.1	9090.80621064	1.30735930735931	9090.80621064	2099.7873666	8218.66122
505	AK-Common Myna_794	2009	New	Bangladesh	Dhaka	Common Myna	Yes	CMTR	AKSC	AK-Common Myna	Asian Koel	30.76	22.89	9097.88250990881	1.34381826124945	9097.88250990881	2112.2180862636	8219.55096396
229	AK-Jungle Crow_795	1918	Old	Thailand	Bangkok	Jungle Crow	Yes	JCLE	AKMA	AK-Jungle Crow	Asian Koel	31.5	22.62	9106.0892801424	1.39257294429708	9106.0892801424	2128.1347269	8219.888586
26	AK-Common Myna_796	2008	New	Bangladesh	Dhaka	Common Myna	Yes	CMTR	AKSC	AK-Common Myna	Asian Koel	30.52	23.01	9118.30182260307	1.32637983485441	9118.30182260307	2109.9859908036	8241.15234852
450	AK-House Crow_797	2009	New	Bangladesh	Dhaka	House Crow	Yes	HCSP	AKSC	AK-House Crow	Asian Koel	30.96	22.84	9118.52922544589	1.35551663747811	9118.52922544589	2118.9777987456	8236.89115776
1800	AK-Common Myna_798	2016	New	Bangladesh	Dhaka	Common Myna	Yes	CMTR	AKSC	AK-Common Myna	Asian Koel	29.8	23.3	9120.57805872	1.27896995708155	9120.57805872	2095.2889878	8250.84222
1769	AK-Common Myna_799	2016	New	Bangladesh	Dhaka	Common Myna	Yes	CMTR	AKSC	AK-Common Myna	Asian Koel	30.3	23.1	9120.90821796	1.31168831168831	9120.90821796	2105.7884001	8245.87533
30	AK-House Crow_800	1939	Old	India	Bihar	House Crow	Yes	HCSP	AKSC	AK-House Crow	Asian Koel	29.89	23.28	9133.0084050025	1.28393470790378	9133.0084050025	2098.8013284672	8261.55965376
1590	AK-Long-tailed Shrike_801	2015	New	Bangladesh	Dhaka	Long-tailed Shrike	Yes	LTSTR	AKSC	AK-Long-tailed Shrike	Asian Koel	30.1	23.2	9136.40547456	1.29741379310345	9136.40547456	2103.6471008	8262.52224
645	AK-Long-tailed Shrike_802	2010	New	Bangladesh	Dhaka	Long-tailed Shrike	Yes	LTSTR	AKSC	AK-Long-tailed Shrike	Asian Koel	31.61	22.62	9137.88832207306	1.3974358974359	9137.88832207306	2134.4966412588	8248.59295884
208	AK-House Crow_803	1917	Old	Sri Lanka	North Western Province	House Crow	Yes	HCPR	AKSC	AK-House Crow	Asian Koel	30.06	23.22	9139.41887605401	1.29457364341085	9139.41887605401	2103.2028821448	8265.77507304
669	AK-Long-tailed Shrike_804	2010	New	Bangladesh	Dhaka	Long-tailed Shrike	Yes	LTSTR	AKSC	AK-Long-tailed Shrike	Asian Koel	29.83	23.32	9144.85598296301	1.27915951972556	9144.85598296301	2099.0748579152	8273.33331792
1576	AK-Long-tailed Shrike_805	2015	New	Bangladesh	Dhaka	Long-tailed Shrike	Yes	LTSTR	AKSC	AK-Long-tailed Shrike	Asian Koel	31.7	22.6	9148.29080184	1.40265486725664	9148.29080184	2137.6396676	8257.45692
741	AK-Common Myna_806	2009	New	Bangladesh	Dhaka	Common Myna	Yes	CMTR	AKSC	AK-Common Myna	Asian Koel	30.69	23	9161.416143	1.33434782608696	9161.416143	2119.10362092	8279.8551
61	AK-Jungle Crow_807	1907	Old	India	West Bengal	Jungle Crow	Yes	JCLE	AKSC	AK-Jungle Crow	Asian Koel	30.09	23.24	9163.72154332051	1.2947504302926	9163.72154332051	2106.9907652976	8288.28375984
677	AK-Common Myna_808	2009	New	Bangladesh	Dhaka	Common Myna	Yes	CMTR	AKSC	AK-Common Myna	Asian Koel	30.25	23.19	9174.31479756495	1.30444156964209	9174.31479756495	2111.7074017875	8296.54078275
25	AK-House Crow_809	1912	Old	India	Bihar	House Crow	Yes	HCSP	AKSC	AK-House Crow	Asian Koel	30.76	22.99	9174.62193058937	1.33797303175294	9174.62193058937	2122.2590238476	8291.52567276
684	AK-Common Myna_810	2009	New	Bangladesh	Dhaka	Common Myna	Yes	CMTR	AKSC	AK-Common Myna	Asian Koel	29.94	23.32	9178.57821421094	1.28387650085763	9178.57821421094	2105.7708199968	8303.84175456
907	AK-Long-tailed Shrike_811	2011	New	Bangladesh	Dhaka	Long-tailed Shrike	Yes	LTSTR	AKSC	AK-Long-tailed Shrike	Asian Koel	31.86	22.58	9178.78373615462	1.41098317094774	9178.78373615462	2144.7968779512	8284.45270104
1590	AK-Long-tailed Shrike_812	2015	New	Bangladesh	Dhaka	Long-tailed Shrike	Yes	LTSTR	AKSC	AK-Long-tailed Shrike	Asian Koel	30.5	23.1	9181.1122326	1.32034632034632	9181.1122326	2117.7716175	8300.30355
662	AK-Long-tailed Shrike_813	2010	New	Bangladesh	Dhaka	Long-tailed Shrike	Yes	LTSTR	AKSC	AK-Long-tailed Shrike	Asian Koel	31.84	22.6	9188.693347968	1.40884955752212	9188.693347968	2145.710259584	8293.925184
535	AK-Common Myna_814	2009	New	Bangladesh	Dhaka	Common Myna	Yes	CMTR	AKSC	AK-Common Myna	Asian Koel	30.73	23.05	9211.81481972325	1.33318872017354	9211.81481972325	2126.5002769955	8326.73217075
1717	AK-House Crow_815	2016	New	Bangladesh	Dhaka	House Crow	Yes	HCSP	AKSC	AK-House Crow	Asian Koel	30.1	23.3	9212.39595864	1.29184549356223	9212.39595864	2113.5210747	8333.90439
535	AK-Common Myna_816	2009	New	Bangladesh	Dhaka	Common Myna	Yes	CMTR	AKSC	AK-Common Myna	Asian Koel	30.88	23	9218.133936	1.34260869565217	9218.133936	2130.38760768	8331.1152
445	AK-Common Myna_817	2009	New	Bangladesh	Dhaka	Common Myna	Yes	CMTR	AKSC	AK-Common Myna	Asian Koel	31.4	22.81	9224.72435758068	1.37658921525647	9224.72435758068	2141.73662435	8332.0217454
746	AK-Long-tailed Shrike_818	2009	New	Bangladesh	Dhaka	Long-tailed Shrike	Yes	LTSTR	AKSC	AK-Long-tailed Shrike	Asian Koel	31.4	22.81	9224.72435758068	1.37658921525647	9224.72435758068	2141.73662435	8332.0217454
1918	AK-Common Myna_819	2017	New	Bangladesh	Dhaka	Common Myna	Yes	CMTR	AKSC	AK-Common Myna	Asian Koel	30.4	23.2	9227.46599424	1.31034482758621	9227.46599424	2121.7361408	8344.87296
1717	AK-House Crow_820	2016	New	Bangladesh	Dhaka	House Crow	Yes	HCSP	AKSC	AK-House Crow	Asian Koel	30.4	23.2	9227.46599424	1.31034482758621	9227.46599424	2121.7361408	8344.87296
1915	AK-House Crow_821	2017	New	Bangladesh	Dhaka	House Crow	Yes	HCSP	AKSC	AK-House Crow	Asian Koel	30.4	23.2	9227.46599424	1.31034482758621	9227.46599424	2121.7361408	8344.87296
12	AK-House Crow_822	1905	Old	India	Assam	House Crow	Yes	HCSP	AKSC	AK-House Crow	Asian Koel	30.08	23.35	9244.353042576	1.28822269807281	9244.353042576	2117.244086816	8364.149328
60	AK-Jungle Crow_823	1922	Old	Sri Lanka	Western Province	Jungle Crow	Yes	JCCU	AKSC	AK-Jungle Crow	Asian Koel	29.42	23.63	9251.38040450807	1.24502750740584	9251.38040450807	2104.0989177818	8377.99868298
638	AK-Common Myna_824	2009	New	Bangladesh	Dhaka	Common Myna	Yes	CMTR	AKSC	AK-Common Myna	Asian Koel	29.94	23.42	9254.50954593351	1.27839453458582	9254.50954593351	2115.6070860408	8375.21093016
37	AK-House Crow_825	1918	Old	Sri Lanka	North Western Province	House Crow	Yes	HCPR	AKSC	AK-House Crow	Asian Koel	30.93	23.03	9256.2757692523	1.34303082935302	9256.2757692523	2136.3817087263	8366.38743087
689	AK-Long-tailed Shrike_826	2009	New	Bangladesh	Dhaka	Long-tailed Shrike	Yes	LTSTR	AKSC	AK-Long-tailed Shrike	Asian Koel	30.18	23.34	9267.4388346215	1.29305912596401	9267.4388346215	2122.3340483544	8384.76924408
231	AK-Jungle Crow_827	1920	Old	Thailand	Bangkok	Jungle Crow	Yes	JCLE	AKMA	AK-Jungle Crow	Asian Koel	31.39	22.87	9268.59163663139	1.37254044599913	9268.59163663139	2147.2794031193	8373.24542841
669	AK-Long-tailed Shrike_828	2010	New	Bangladesh	Dhaka	Long-tailed Shrike	Yes	LTSTR	AKSC	AK-Long-tailed Shrike	Asian Koel	30.12	23.37	9271.91785701895	1.28883183568678	9271.91785701895	2121.6544418412	8389.62537228
1794	AK-Common Myna_829	2016	New	Bangladesh	Dhaka	Common Myna	Yes	CMTR	AKSC	AK-Common Myna	Asian Koel	30.3	23.3	9273.60789192	1.30042918454936	9273.60789192	2125.6441113	8389.27917
611	AK-Long-tailed Shrike_830	2009	New	Bangladesh	Dhaka	Long-tailed Shrike	Yes	LTSTR	AKSC	AK-Long-tailed Shrike	Asian Koel	31.16	22.97	9278.35632182038	1.35655202437963	9278.35632182038	2143.9281414308	8384.74029444
1794	AK-Common Myna_831	2016	New	Bangladesh	Dhaka	Common Myna	Yes	CMTR	AKSC	AK-Common Myna	Asian Koel	31.1	23	9283.80717	1.35217391304348	9283.80717	2143.425062	8390.469
1795	AK-Common Myna_832	2016	New	Bangladesh	Dhaka	Common Myna	Yes	CMTR	AKSC	AK-Common Myna	Asian Koel	30.6	23.2	9288.17300736	1.31896551724138	9288.17300736	2133.7639488	8399.77344
768	AK-Common Myna_833	2009	New	Bangladesh	Dhaka	Common Myna	Yes	CMTR	AKSC	AK-Common Myna	Asian Koel	30.45	23.26	9288.73211608944	1.30911435941531	9288.73211608944	2130.72919479	8401.8881142
103	AK-House Crow_834	1911	Old	India	Uttar Pradesh	House Crow	Yes	HCSP	AKSC	AK-House Crow	Asian Koel	31.38	22.9	9289.074864384	1.3703056768559	9289.074864384	2149.756808364	8392.552758
210	AK-House Crow_835	1917	Old	Sri Lanka	North Western Province	House Crow	Yes	HCPR	AKSC	AK-House Crow	Asian Koel	30.26	23.34	9292.00461019373	1.29648671808055	9292.00461019373	2127.1914309816	8406.99527256
20	AK-House Crow_836	1910	Old	India	Bihar	House Crow	Yes	HCSP	AKSC	AK-House Crow	Asian Koel	30.96	23.07	9296.2802746813	1.34200260078023	9296.2802746813	2142.2052003528	8403.61828104
730	AK-Common Myna_837	2009	New	Bangladesh	Dhaka	Common Myna	Yes	CMTR	AKSC	AK-Common Myna	Asian Koel	30.11	23.41	9299.40762209614	1.28620247757369	9299.40762209614	2125.0003565969	8415.57430641
16	AK-House Crow_838	1909	Old	India	Bihar	House Crow	Yes	HCSP	AKSC	AK-House Crow	Asian Koel	30.27	23.35	9302.74490022525	1.29635974304069	9302.74490022525	2128.7912537385	8416.98138825
81	AK-Jungle Crow_839	1914	Old	Thailand	Bangkok	Jungle Crow	Yes	JCAN	AKMA	AK-Jungle Crow	Asian Koel	33.34	22.21	9303.91599845747	1.5011256190905	9303.91599845747	2189.5968354674	8387.50686594
16	AK-House Crow_840	1909	Old	India	Bihar	House Crow	Yes	HCSP	AKSC	AK-House Crow	Asian Koel	30.38	23.31	9305.77844450596	1.3033033033033	9305.77844450596	2131.4820377466	8418.65074218
206	AK-Jungle Crow_841	1920	Old	Sri Lanka	North Western Province	Jungle Crow	Yes	JCCU	AKSC	AK-Jungle Crow	Asian Koel	29.67	23.6	9307.212302304	1.25720338983051	9307.212302304	2116.662452256	8427.751632
208	AK-House Crow_842	1917	Old	Sri Lanka	North Western Province	House Crow	Yes	HCPR	AKSC	AK-House Crow	Asian Koel	29.48	23.68	9308.03252310835	1.24493243243243	9308.03252310835	2112.6830962688	8430.64983552
624	AK-Long-tailed Shrike_843	2010	New	Bangladesh	Dhaka	Long-tailed Shrike	Yes	LTSTR	AKSC	AK-Long-tailed Shrike	Asian Koel	30.62	23.22	9309.68083781683	1.31869078380706	9309.68083781683	2136.9693578472	8419.76156808
445	AK-Common Myna_844	2009	New	Bangladesh	Dhaka	Common Myna	Yes	CMTR	AKSC	AK-Common Myna	Asian Koel	29.79	23.56	9314.39515989485	1.26443123938879	9314.39515989485	2120.1529225104	8433.17769744
678	AK-Common Myna_845	2009	New	Bangladesh	Dhaka	Common Myna	Yes	CMTR	AKSC	AK-Common Myna	Asian Koel	30.05	23.46	9319.07553516576	1.28090366581415	9319.07553516576	2126.27611503	8434.7199558
1769	AK-Common Myna_846	2016	New	Bangladesh	Dhaka	Common Myna	Yes	CMTR	AKSC	AK-Common Myna	Asian Koel	30.2	23.4	9319.53471696	1.29059829059829	9319.53471696	2129.4953784	8433.51912
43	AK-House Crow_847	1886	Old	Pakistan	Sindh	House Crow	Yes	HCZU	AKSC	AK-House Crow	Asian Koel	29.69	23.62	9328.68207048903	1.25698560541914	9328.68207048903	2119.8547926188	8447.73263436
907	AK-Long-tailed Shrike_848	2011	New	Bangladesh	Dhaka	Long-tailed Shrike	Yes	LTSTR	AKSC	AK-Long-tailed Shrike	Asian Koel	30.48	23.3	9328.698631872	1.30815450643777	9328.698631872	2136.533169648	8439.116472
61	AK-Jungle Crow_849	1907	Old	India	West Bengal	Jungle Crow	Yes	JCLE	AKSC	AK-Jungle Crow	Asian Koel	31.42	22.94	9332.2457925241	1.36965998256321	9332.2457925241	2156.1963726504	8432.63269512
1794	AK-Common Myna_850	2016	New	Bangladesh	Dhaka	Common Myna	Yes	CMTR	AKSC	AK-Common Myna	Asian Koel	30	23.5	9334.1295	1.27659574468085	9334.1295	2127.16125	8449.425
1904	AK-House Crow_851	2017	New	Bangladesh	Dhaka	House Crow	Yes	HCSP	AKSC	AK-House Crow	Asian Koel	30.5	23.3	9334.8198252	1.30901287553648	9334.8198252	2137.7417975	8444.65395
216	AK-Jungle Crow_852	1919	Old	Sri Lanka	North Western Province	Jungle Crow	Yes	JCCU	AKSC	AK-Jungle Crow	Asian Koel	29.71	23.62	9334.96612712122	1.25783234546994	9334.96612712122	2121.0919090148	8453.42325924
66	AK-House Crow_853	1897	Old	Myanmar	Yangon	House Crow	Yes	HCIN	AKMA	AK-House Crow	Asian Koel	32.77	22.45	9336.42117458325	1.45968819599109	9336.42117458325	2183.1518958095	8423.24258175
60	AK-Jungle Crow_854	1922	Old	Sri Lanka	Western Province	Jungle Crow	Yes	JCCU	AKSC	AK-Jungle Crow	Asian Koel	30.2	23.43	9342.55102596948	1.28894579598805	9342.55102596948	2132.46961785	8455.1573898
534	AK-Common Myna_855	2009	New	Bangladesh	Dhaka	Common Myna	Yes	CMTR	AKSC	AK-Common Myna	Asian Koel	31.51	22.92	9343.26121077562	1.37478184991274	9343.26121077562	2159.4372852048	8442.04778064
611	AK-Long-tailed Shrike_856	2009	New	Bangladesh	Dhaka	Long-tailed Shrike	Yes	LTSTR	AKSC	AK-Long-tailed Shrike	Asian Koel	31.51	22.92	9343.26121077562	1.37478184991274	9343.26121077562	2159.4372852048	8442.04778064
62	AK-Jungle Crow_857	1910	Old	Bangladesh	Dhaka	Jungle Crow	Yes	JCLE	AKSC	AK-Jungle Crow	Asian Koel	30.66	23.27	9360.5371810456	1.31757627847013	9360.5371810456	2144.3906562078	8467.10788014
63	AK-Jungle Crow_858	1911	Old	Bangladesh	Dhaka	Jungle Crow	Yes	JCLE	AKSC	AK-Jungle Crow	Asian Koel	31.49	22.95	9360.89449897275	1.37211328976035	9360.89449897275	2161.3372467255	8458.78947975
39	AK-House Crow_859	1918	Old	Sri Lanka	North Western Province	House Crow	Yes	HCPR	AKSC	AK-House Crow	Asian Koel	31.31	23.02	9362.15979357513	1.36012163336229	9362.15979357513	2157.8820777668	8461.82193924
414	House Crow_414	2009	New	Bangladesh	Dhaka	House Crow	No	HCSP		House Crow	House Crow	32.47	22.59	9362.51241270727	1.4373616644533	9362.51241270727	2180.8290378789	8450.54904357
677	AK-Common Myna_861	2009	New	Bangladesh	Dhaka	Common Myna	Yes	CMTR	AKSC	AK-Common Myna	Asian Koel	31.55	22.93	9362.98837437147	1.37592673353685	9362.98837437147	2162.8115600225	8460.14193345
209	AK-House Crow_862	1918	Old	Sri Lanka	North Western Province	House Crow	Yes	HCPR	AKSC	AK-House Crow	Asian Koel	31.19	23.07	9365.3417883498	1.35197225834417	9365.3417883498	2155.8687527493	8466.04826181
16	AK-House Crow_863	1909	Old	India	Bihar	House Crow	Yes	HCSP	AKSC	AK-House Crow	Asian Koel	30.16	23.48	9368.54429627751	1.28449744463373	9368.54429627751	2134.9822795392	8480.03604864
608	AK-Long-tailed Shrike_864	2010	New	Bangladesh	Dhaka	Long-tailed Shrike	Yes	LTSTR	AKSC	AK-Long-tailed Shrike	Asian Koel	31.15	23.1	9376.77528018	1.34848484848485	9376.77528018	2156.54350065	8477.195265
37	AK-House Crow_865	1918	Old	Sri Lanka	North Western Province	House Crow	Yes	HCPR	AKSC	AK-House Crow	Asian Koel	31.68	22.9	9377.880551424	1.38340611353712	9377.880551424	2167.349050944	8472.787488
66	AK-House Crow_866	1897	Old	Myanmar	Yangon	House Crow	Yes	HCIN	AKMA	AK-House Crow	Asian Koel	32.61	22.56	9378.81886811443	1.44547872340426	9378.81886811443	2185.6688354304	8464.45821696
1924	AK-Long-tailed Shrike_867	2017	New	Bangladesh	Dhaka	Long-tailed Shrike	Yes	LTSTR	AKSC	AK-Long-tailed Shrike	Asian Koel	30.9	23.2	9379.23352704	1.33189655172414	9379.23352704	2151.7583328	8482.12416
1468	AK-Long-tailed Shrike_868	2013	New	Bangladesh	Dhaka	Long-tailed Shrike	Yes	LTSTR	AKSC	AK-Long-tailed Shrike	Asian Koel	31.43	23.01	9390.17779437793	1.36592785745328	9390.17779437793	2163.9480407181	8486.87478093
767	AK-Common Myna_869	2009	New	Bangladesh	Dhaka	Common Myna	Yes	CMTR	AKSC	AK-Common Myna	Asian Koel	30.42	23.41	9395.15044384472	1.29944468175993	9395.15044384472	2143.8761244966	8502.21754902
6	AK-House Crow_870	1897	Old	India	Gujarat	House Crow	Yes	HCSP	AKSC	AK-House Crow	Asian Koel	31.82	22.89	9411.39861720736	1.39012669287899	9411.39861720736	2174.5058007834	8502.79946922
662	AK-Long-tailed Shrike_871	2009	New	Bangladesh	Dhaka	Long-tailed Shrike	Yes	LTSTR	AKSC	AK-Long-tailed Shrike	Asian Koel	29.78	23.7	9418.042261728	1.25654008438819	9418.042261728	2133.267828012	8530.835382
689	AK-Long-tailed Shrike_872	2009	New	Bangladesh	Dhaka	Long-tailed Shrike	Yes	LTSTR	AKSC	AK-Long-tailed Shrike	Asian Koel	31.09	23.19	9429.07262996014	1.34066407934455	9429.07262996014	2162.1101070831	8526.92406399
62	AK-Jungle Crow_873	1910	Old	Bangladesh	Dhaka	Jungle Crow	Yes	JCLE	AKSC	AK-Jungle Crow	Asian Koel	31.63	23.01	9449.93075520757	1.37461973055193	9449.93075520757	2175.7383601161	8540.87971113
20	AK-House Crow_874	1910	Old	India	Bihar	House Crow	Yes	HCSP	AKSC	AK-House Crow	Asian Koel	31.86	22.93	9454.98604144136	1.38944614042739	9454.98604144136	2180.9826423702	8543.26852614
210	AK-House Crow_875	1917	Old	Sri Lanka	North Western Province	House Crow	Yes	HCPR	AKSC	AK-House Crow	Asian Koel	30.39	23.5	9455.4731835	1.2931914893617	9455.4731835	2151.02641509	8559.267525
27	AK-House Crow_876	1923	Old	India	Maharashtra	House Crow	Yes	HCSP	AKSC	AK-House Crow	Asian Koel	31.54	23.06	9462.52889461325	1.36773633998265	9462.52889461325	2175.5703072504	8553.63021144
211	AK-Jungle Crow_877	1919	Old	Sri Lanka	North Western Province	Jungle Crow	Yes	JCCU	AKSC	AK-Jungle Crow	Asian Koel	30.31	23.55	9469.24209987525	1.28704883227176	9469.24209987525	2151.1156110045	8573.10090525
117	AK-Jungle Crow_878	1883	Old	India	Maharashtra	Jungle Crow	Yes	JCCU	AKSC	AK-Jungle Crow	Asian Koel	30.74	23.38	9470.57156570649	1.31479897348161	9470.5715657065	2160.2763791672	8569.64936856
619	AK-Common Myna_879	2010	New	Bangladesh	Dhaka	Common Myna	Yes	CMTR	AKSC	AK-Common Myna	Asian Koel	30.2	23.6	9473.46853824	1.27966101694915	9473.46853824	2149.3354496	8578.29792
20	AK-House Crow_880	1910	Old	India	Bihar	House Crow	Yes	HCSP	AKSC	AK-House Crow	Asian Koel	32.46	22.74	9479.80748069453	1.42744063324538	9479.80748069453	2196.0075495816	8560.50947496
82	AK-Jungle Crow_881	1914	Old	Thailand	Bangkok	Jungle Crow	Yes	JCAN	AKMA	AK-Jungle Crow	Asian Koel	31.81	22.98	9479.85017134407	1.38424717145344	9479.85017134407	2183.2255567452	8567.10113724
1590	AK-Long-tailed Shrike_882	2015	New	Bangladesh	Dhaka	Long-tailed Shrike	Yes	LTSTR	AKSC	AK-Long-tailed Shrike	Asian Koel	31.8	23	9492.76746	1.38260869565217	9492.76746	2184.706428	8579.322
62	AK-Jungle Crow_883	1910	Old	Bangladesh	Dhaka	Jungle Crow	Yes	JCLE	AKSC	AK-Jungle Crow	Asian Koel	30.9	23.35	9496.3600071675	1.32334047109208	9496.3600071675	2166.915176775	8592.1613775
216	AK-Jungle Crow_884	1919	Old	Sri Lanka	North Western Province	Jungle Crow	Yes	JCCU	AKSC	AK-Jungle Crow	Asian Koel	29.98	23.73	9504.39987999961	1.26337968815845	9504.39987999961	2148.6235160418	8609.88361842
246	AK-Jungle Crow_885	1916	Old	Thailand	Bangkok	Jungle Crow	Yes	JCLE	AKMA	AK-Jungle Crow	Asian Koel	31.45	23.16	9514.50292760544	1.35794473229706	9514.50292760544	2180.49892284	8603.3568312
24	AK-House Crow_886	1912	Old	India	Bihar	House Crow	Yes	HCSP	AKSC	AK-House Crow	Asian Koel	30.91	23.37	9515.10560957689	1.32263585793753	9515.10560957689	2169.5409770793	8609.67198729
24	AK-House Crow_887	1912	Old	India	Bihar	House Crow	Yes	HCSP	AKSC	AK-House Crow	Asian Koel	31.02	23.37	9548.96719537609	1.32734274711168	9548.96719537609	2176.1772571242	8640.31138938
1588	AK-Long-tailed Shrike_888	2015	New	Bangladesh	Dhaka	Long-tailed Shrike	Yes	LTSTR	AKSC	AK-Long-tailed Shrike	Asian Koel	30.7	23.5	9551.925855	1.3063829787234	9551.925855	2169.9268085	8646.57825
1601	AK-Long-tailed Shrike_889	2015	New	Bangladesh	Dhaka	Long-tailed Shrike	Yes	LTSTR	AKSC	AK-Long-tailed Shrike	Asian Koel	30.7	23.5	9551.925855	1.3063829787234	9551.925855	2169.9268085	8646.57825
751	AK-Long-tailed Shrike_890	2009	New	Bangladesh	Dhaka	Long-tailed Shrike	Yes	LTSTR	AKSC	AK-Long-tailed Shrike	Asian Koel	32.39	22.86	9555.80657660669	1.41688538932633	9555.80657660669	2204.5619938644	8632.44015444
1601	AK-Long-tailed Shrike_891	2015	New	Bangladesh	Dhaka	Long-tailed Shrike	Yes	LTSTR	AKSC	AK-Long-tailed Shrike	Asian Koel	31.5	23.2	9561.3545664	1.35775862068966	9561.3545664	2187.57672	8646.8256
208	AK-House Crow_892	1917	Old	Sri Lanka	North Western Province	House Crow	Yes	HCPR	AKSC	AK-House Crow	Asian Koel	30.67	23.53	9566.05437890084	1.30344241393965	9566.05437890084	2171.1171850433	8660.19769953
619	AK-Common Myna_893	2010	New	Bangladesh	Dhaka	Common Myna	Yes	CMTR	AKSC	AK-Common Myna	Asian Koel	31.8	23.1	9572.43832776	1.37662337662338	9572.43832776	2195.0499186	8654.08698
1601	AK-Long-tailed Shrike_894	2015	New	Bangladesh	Dhaka	Long-tailed Shrike	Yes	LTSTR	AKSC	AK-Long-tailed Shrike	Asian Koel	30.8	23.5	9583.03962	1.31063829787234	9583.03962	2176.010606	8674.743
648	AK-Common Myna_895	2010	New	Bangladesh	Dhaka	Common Myna	Yes	CMTR	AKSC	AK-Common Myna	Asian Koel	31.55	23.21	9584.48279930031	1.35932787591555	9584.48279930031	2191.5797460425	8668.01832105
210	AK-House Crow_896	1917	Old	Sri Lanka	North Western Province	House Crow	Yes	HCPR	AKSC	AK-House Crow	Asian Koel	30.87	23.49	9596.95328258616	1.31417624521073	9596.95328258616	2179.2542977989	8687.06036037
679	AK-Common Myna_897	2009	New	Bangladesh	Dhaka	Common Myna	Yes	CMTR	AKSC	AK-Common Myna	Asian Koel	31.62	23.2	9597.778774272	1.36293103448276	9597.778774272	2194.713136512	8679.765888
753	AK-Long-tailed Shrike_898	2009	New	Bangladesh	Dhaka	Long-tailed Shrike	Yes	LTSTR	AKSC	AK-Long-tailed Shrike	Asian Koel	31.47	23.27	9607.83121616128	1.35238504512248	9607.83121616128	2192.9757627297	8690.79859713
753	AK-Long-tailed Shrike_899	2009	New	Bangladesh	Dhaka	Long-tailed Shrike	Yes	LTSTR	AKSC	AK-Long-tailed Shrike	Asian Koel	31.47	23.27	9607.83121616128	1.35238504512248	9607.83121616128	2192.9757627297	8690.79859713
413	AK-House Crow_900	2009	New	Bangladesh	Dhaka	House Crow	Yes	HCSP	AKSC	AK-House Crow	Asian Koel	29.61	24.03	9616.71579670986	1.23220973782772	9616.71579670986	2154.9694742667	8719.99277499
12	AK-House Crow_901	1905	Old	India	Assam	House Crow	Yes	HCSP	AKSC	AK-House Crow	Asian Koel	31.4	23.31	9618.21735212268	1.34706134706135	9618.21735212268	2192.89256235	8701.3045854
23	AK-House Crow_902	1911	Old	India	Bihar	House Crow	Yes	HCSP	AKSC	AK-House Crow	Asian Koel	32.33	22.96	9618.66791983642	1.40810104529617	9618.66791983642	2211.5634556736	8691.99860928
234	AK-Jungle Crow_903	1906	Old	Myanmar	Yangon	Jungle Crow	Yes	JCLE	AKMA	AK-Jungle Crow	Asian Koel	32.69	22.83	9619.93710400225	1.43188786684187	9619.93710400224	2218.7585509047	8689.54265991
248	AK-Jungle Crow_904	1915	Old	Thailand	Pathum Thani	Jungle Crow	Yes	JCLE	AKMA	AK-Jungle Crow	Asian Koel	31.85	23.15	9627.50231044875	1.37580993520518	9627.50231044875	2203.1824962875	8705.25712875
47	AK-House Crow_905	1920	Old	Pakistan	Sindh	House Crow	Yes	HCZU	AKSC	AK-House Crow	Asian Koel	32.06	23.1	9650.703546792	1.38787878787879	9650.703546792	2210.378155524	8724.843666
505	AK-Common Myna_906	2009	New	Bangladesh	Dhaka	Common Myna	Yes	CMTR	AKSC	AK-Common Myna	Asian Koel	31.03	23.5	9654.6012795	1.32042553191489	9654.6012795	2189.97908261	8739.521925
654	AK-Common Myna_907	2010	New	Bangladesh	Dhaka	Common Myna	Yes	CMTR	AKSC	AK-Common Myna	Asian Koel	31.95	23.15	9657.72994721625	1.38012958963283	9657.72994721625	2209.0939529625	8732.58917625
451	AK-Common Myna_908	2009	New	Bangladesh	Dhaka	Common Myna	Yes	CMTR	AKSC	AK-Common Myna	Asian Koel	30.8	23.6	9661.68314496	1.30508474576271	9661.68314496	2186.1061376	8748.72768
445	AK-Common Myna_909	2009	New	Bangladesh	Dhaka	Common Myna	Yes	CMTR	AKSC	AK-Common Myna	Asian Koel	32.41	22.99	9666.75867263984	1.40974336668117	9666.75867263984	2219.3791396931	8736.29216691
30	AK-House Crow_910	2008	New	Bangladesh	Dhaka	House Crow	Yes	HCSP	AKSC	AK-House Crow	Asian Koel	31.29	23.42	9671.79705050967	1.33603757472246	9671.79705050967	2197.5457664748	8752.85070156
43	AK-House Crow_911	1886	Old	Pakistan	Sindh	House Crow	Yes	HCZU	AKSC	AK-House Crow	Asian Koel	30.05	23.92	9673.87605844608	1.25627090301003	9673.87605844608	2171.7702344	8768.7361632
1775	AK-Common Myna_912	2016	New	Bangladesh	Dhaka	Common Myna	Yes	CMTR	AKSC	AK-Common Myna	Asian Koel	31.1	23.5	9676.380915	1.32340425531915	9676.380915	2194.2236465	8759.23725
678	AK-Common Myna_913	2009	New	Bangladesh	Dhaka	Common Myna	Yes	CMTR	AKSC	AK-Common Myna	Asian Koel	31.66	23.29	9681.84247274867	1.35938170888793	9681.84247274867	2206.3762854026	8758.30497306
204	AK-Jungle Crow_914	1918	Old	Sri Lanka	North Western Province	Jungle Crow	Yes	JCCU	AKSC	AK-Jungle Crow	Asian Koel	30.39	23.8	9689.134855176	1.27689075630252	9689.134855176	2180.981649672	8779.196916
498	AK-House Crow_915	2009	New	Bangladesh	Dhaka	House Crow	Yes	HCSP	AKSC	AK-House Crow	Asian Koel	29.94	24	9700.56	1.2475	9700.56	2172.79322496	8795.1744
619	AK-Common Myna_916	2010	New	Bangladesh	Dhaka	Common Myna	Yes	CMTR	AKSC	AK-Common Myna	Asian Koel	32.5	23	9701.72775	1.41304347826087	9701.72775	2225.68125	8768.175
1601	AK-Long-tailed Shrike_917	2015	New	Bangladesh	Dhaka	Long-tailed Shrike	Yes	LTSTR	AKSC	AK-Long-tailed Shrike	Asian Koel	31.7	23.3	9702.09142488	1.36051502145923	9702.09142488	2209.7955563	8776.90263
60	AK-Jungle Crow_918	1922	Old	Sri Lanka	Western Province	Jungle Crow	Yes	JCCU	AKSC	AK-Jungle Crow	Asian Koel	30.56	23.75	9703.9913625	1.28673684210526	9703.9913625	2186.4790322	8791.2525
654	AK-Common Myna_919	2010	New	Bangladesh	Dhaka	Common Myna	Yes	CMTR	AKSC	AK-Common Myna	Asian Koel	32.19	23.12	9706.00291714022	1.39230103806228	9706.00291714023	2220.1178887488	8775.39779136
106	AK-House Crow_920	1943	Old	Sri Lanka	North Western Province	House Crow	Yes	HCPR	AKSC	AK-House Crow	Asian Koel	30.48	23.79	9709.9752159203	1.281210592686	9709.9752159203	2185.5506005944	8797.79874168
231	AK-Jungle Crow_921	1920	Old	Thailand	Bangkok	Jungle Crow	Yes	JCLE	AKMA	AK-Jungle Crow	Asian Koel	32.64	22.96	9710.89764625613	1.42160278745645	9710.89764625613	2229.6097603584	8775.34285824
50	House Crow_50	1927	Old	Pakistan	Sindh	House Crow	Yes	HCZU		House Crow	House Crow	29.86	24.05	9713.4385917465	1.24158004158004	9713.4385917465	2172.696310707	8808.2603115
1775	AK-Common Myna_923	2016	New	Bangladesh	Dhaka	Common Myna	Yes	CMTR	AKSC	AK-Common Myna	Asian Koel	31.5	23.4	9720.7067412	1.34615384615385	9720.7067412	2208.13047	8796.5514
1810	AK-Long-tailed Shrike_924	2016	New	Bangladesh	Dhaka	Long-tailed Shrike	Yes	LTSTR	AKSC	AK-Long-tailed Shrike	Asian Koel	30.8	23.7	9740.62127808	1.29957805907173	9740.62127808	2196.2087532	8823.02652
619	AK-Common Myna_925	2010	New	Bangladesh	Dhaka	Common Myna	Yes	CMTR	AKSC	AK-Common Myna	Asian Koel	32.1	23.2	9743.47560576	1.38362068965517	9743.47560576	2223.1679328	8811.52704
248	AK-Jungle Crow_926	1915	Old	Thailand	Pathum Thani	Jungle Crow	Yes	JCLE	AKMA	AK-Jungle Crow	Asian Koel	30.94	23.65	9745.2113854095	1.30824524312896	9745.2113854095	2199.723146621	8825.7734565
216	AK-Jungle Crow_927	1919	Old	Sri Lanka	North Western Province	Jungle Crow	Yes	JCCU	AKSC	AK-Jungle Crow	Asian Koel	30.29	23.92	9751.13829651687	1.26630434782609	9751.13829651687	2186.7505994048	8838.76933056
52	AK-Jungle Crow_928	1920	Old	Sri Lanka	North Western Province	Jungle Crow	Yes	JCCU	AKSC	AK-Jungle Crow	Asian Koel	30.38	23.9	9764.388492264	1.27112970711297	9764.388492264	2190.358499924	8850.213498
115	AK-House Crow_929	1883	Old	India	Maharashtra	House Crow	Yes	HCSP	AKSC	AK-House Crow	Asian Koel	32.55	23.07	9773.70552134613	1.41092327698309	9773.70552134613	2235.9834748125	8835.19945245
1807	AK-Common Myna_930	2016	New	Bangladesh	Dhaka	Common Myna	Yes	CMTR	AKSC	AK-Common Myna	Asian Koel	31.7	23.4	9782.42551416	1.35470085470085	9782.42551416	2220.1327044	8852.40252
249	AK-Jungle Crow_931	1915	Old	Thailand	Bangkok	Jungle Crow	Yes	JCLE	AKMA	AK-Jungle Crow	Asian Koel	31.79	23.37	9785.99829597053	1.36029097133077	9785.99829597053	2222.4158544753	8854.78720401
1770	AK-Common Myna_932	2016	New	Bangladesh	Dhaka	Common Myna	Yes	CMTR	AKSC	AK-Common Myna	Asian Koel	31.2	23.6	9787.15954944	1.32203389830508	9787.15954944	2210.4915456	8862.34752
413	AK-House Crow_933	2009	New	Bangladesh	Dhaka	House Crow	Yes	HCSP	AKSC	AK-House Crow	Asian Koel	29.9	24.13	9788.75941824846	1.23912142561127	9788.75941824846	2183.115046385	8878.8354681
670	AK-Long-tailed Shrike_934	2010	New	Bangladesh	Dhaka	Long-tailed Shrike	Yes	LTSTR	AKSC	AK-Long-tailed Shrike	Asian Koel	30.86	23.76	9807.19320830515	1.29882154882155	9807.19320830515	2205.9655478784	8885.03147136
1456	AK-Common Myna_935	2013	New	Bangladesh	Dhaka	Common Myna	Yes	CMTR	AKSC	AK-Common Myna	Asian Koel	31.75	23.42	9813.9839039208	1.35567890691716	9813.9839039208	2225.20042005	8881.527957
206	AK-Jungle Crow_936	1920	Old	Sri Lanka	North Western Province	Jungle Crow	Yes	JCCU	AKSC	AK-Jungle Crow	Asian Koel	30.06	24.1	9817.628440752	1.24730290456432	9817.628440752	2190.242222964	8904.165786
654	AK-Common Myna_937	2010	New	Bangladesh	Dhaka	Common Myna	Yes	CMTR	AKSC	AK-Common Myna	Asian Koel	31.92	23.36	9817.92277866087	1.36643835616438	9817.92277866087	2229.1451406336	8883.39013632
26	AK-Common Myna_938	2008	New	Bangladesh	Dhaka	Common Myna	Yes	CMTR	AKSC	AK-Common Myna	Asian Koel	30.56	23.9	9822.242011968	1.27866108786611	9822.242011968	2201.548285856	8902.650576
669	AK-Long-tailed Shrike_939	2010	New	Bangladesh	Dhaka	Long-tailed Shrike	Yes	LTSTR	AKSC	AK-Long-tailed Shrike	Asian Koel	31.1	23.69	9827.51338133118	1.31279020683833	9827.51338133118	2213.573996525	8901.4485621
720	AK-Long-tailed Shrike_940	2009	New	Bangladesh	Dhaka	Long-tailed Shrike	Yes	LTSTR	AKSC	AK-Long-tailed Shrike	Asian Koel	31.62	23.49	9830.11541287252	1.34610472541507	9830.11541287251	2224.6241346414	8898.11624862
229	AK-Long-tailed Shrike_941	2008	New	Bangladesh	Dhaka	Long-tailed Shrike	Yes	LTSTR	AKSC	AK-Long-tailed Shrike	Asian Koel	32.36	23.21	9830.55034501927	1.39422662645411	9830.55034501927	2239.5714945164	8890.55698476
907	AK-Long-tailed Shrike_942	2011	New	Bangladesh	Dhaka	Long-tailed Shrike	Yes	LTSTR	AKSC	AK-Long-tailed Shrike	Asian Koel	31	23.74	9835.7353039008	1.30581297388374	9835.7353039008	2212.5373754	8910.319956
211	AK-Jungle Crow_943	1919	Old	Sri Lanka	North Western Province	Jungle Crow	Yes	JCCU	AKSC	AK-Jungle Crow	Asian Koel	31.31	23.65	9861.75075879675	1.32389006342495	9861.75075879675	2222.3027180585	8931.31761225
534	AK-Common Myna_944	2009	New	Bangladesh	Dhaka	Common Myna	Yes	CMTR	AKSC	AK-Common Myna	Asian Koel	32.5	23.2	9864.889632	1.40086206896552	9864.889632	2246.7692	8921.328
9	AK-House Crow_945	1898	Old	India	Bihar	House Crow	Yes	HCSP	AKSC	AK-House Crow	Asian Koel	32.89	23.07	9875.79645459521	1.42566103164283	9875.79645459521	2255.8308066723	8927.48725011
670	AK-Long-tailed Shrike_946	2010	New	Bangladesh	Dhaka	Long-tailed Shrike	Yes	LTSTR	AKSC	AK-Long-tailed Shrike	Asian Koel	30.88	23.84	9877.21761949287	1.29530201342282	9877.21761949287	2215.3045592064	8950.76118528
50	AK-House Crow_947	1927	Old	Pakistan	Sindh	House Crow	Yes	HCZU	AKSC	AK-House Crow	Asian Koel	31.12	23.75	9881.81319375	1.31031578947368	9881.81319375	2220.9164163	8952.34875
67	AK-House Crow_948	1909	Old	Myanmar	Rakhine State	House Crow	Yes	HCIN	AKMA	AK-House Crow	Asian Koel	31.33	23.68	9892.15261020979	1.32305743243243	9892.15261020979	2226.5972139008	8959.71028992
212	AK-Jungle Crow_949	1919	Old	Sri Lanka	North Western Province	Jungle Crow	Yes	JCCU	AKSC	AK-Jungle Crow	Asian Koel	29.77	24.32	9894.26543866675	1.22409539473684	9894.26543866675	2193.6003827712	8979.99618048
206	AK-Jungle Crow_950	1920	Old	Sri Lanka	North Western Province	Jungle Crow	Yes	JCCU	AKSC	AK-Jungle Crow	Asian Koel	30.31	24.1	9899.278710552	1.25767634854772	9899.278710552	2205.974208914	8978.219061
619	AK-Common Myna_951	2010	New	Bangladesh	Dhaka	Common Myna	Yes	CMTR	AKSC	AK-Common Myna	Asian Koel	30.1	24.2	9909.27125496	1.24380165289256	9909.27125496	2202.6983748	8990.15964
72	AK-House Crow_952	1917	Old	Myanmar	Bago	House Crow	Yes	HCIN	AKMA	AK-House Crow	Asian Koel	32.46	23.27	9910.07948130268	1.39492909325312	9910.07948130268	2251.7936064858	8964.19836234
505	AK-Common Myna_953	2009	New	Bangladesh	Dhaka	Common Myna	Yes	CMTR	AKSC	AK-Common Myna	Asian Koel	31.6	23.61	9920.72120526072	1.33841592545532	9920.72120526072	2235.80698338	8983.5757236
1598	AK-Common Myna_954	2015	New	Bangladesh	Dhaka	Common Myna	Yes	CMTR	AKSC	AK-Common Myna	Asian Koel	29.9	24.3	9921.76963596	1.23045267489712	9921.76963596	2199.9159117	9004.38201
65	Common Myna_65	1912	Old	Bangladesh	Dhaka	Common Myna	Yes	CMTR		Common Myna	Common Myna	30.98	23.86	9925.20165370522	1.29840737636211	9925.20165370522	2223.5076917336	8994.81982008
65	AK-Common Myna_956	1912	Old	Bangladesh	Dhaka	Common Myna	Yes	CMTR	AKSC	AK-Common Myna	Asian Koel	30.98	23.86	9925.20165370522	1.29840737636211	9925.20165370522	2223.5076917336	8994.81982008
1810	AK-Long-tailed Shrike_957	2016	New	Bangladesh	Dhaka	Long-tailed Shrike	Yes	LTSTR	AKSC	AK-Long-tailed Shrike	Asian Koel	31.9	23.5	9925.291035	1.35744680851064	9925.291035	2242.5105065	8984.55525
204	AK-Jungle Crow_958	1918	Old	Sri Lanka	North Western Province	Jungle Crow	Yes	JCCU	AKSC	AK-Jungle Crow	Asian Koel	30.72	23.97	9929.36547958579	1.28160200250313	9929.36547958579	2218.5469780992	9001.76053248
208	AK-House Crow_959	1917	Old	Sri Lanka	North Western Province	House Crow	Yes	HCPR	AKSC	AK-House Crow	Asian Koel	30.77	23.95	9929.57224771575	1.28475991649269	9929.57224771575	2219.6331617495	9001.37195175
514	AK-Common Myna_960	2009	New	Bangladesh	Dhaka	Common Myna	Yes	CMTR	AKSC	AK-Common Myna	Asian Koel	31.32	23.74	9937.26547477978	1.31929233361415	9937.26547477978	2232.1405987344	9002.29745232
217	AK-House Crow_961	2008	New	Bangladesh	Dhaka	House Crow	Yes	HCSP	AKSC	AK-House Crow	Asian Koel	31.32	23.74	9937.26547477978	1.31929233361415	9937.26547477978	2232.1405987344	9002.29745232
201	AK-Common Myna_962	2008	New	Bangladesh	Dhaka	Common Myna	Yes	CMTR	AKSC	AK-Common Myna	Asian Koel	31.33	23.75	9948.49638046875	1.31915789473684	9948.49638046875	2233.7782062375	9012.75984375
76	AK-House Crow_963	1914	Old	Myanmar	Sagaing	House Crow	Yes	HCIN	AKMA	AK-House Crow	Asian Koel	31.75	23.59	9951.56901185265	1.34590928359474	9951.56901185265	2242.8168615125	9010.93355925
34	AK-House Crow_964	1909	Old	India	Bihar	House Crow	Yes	HCSP	AKSC	AK-House Crow	Asian Koel	31.05	23.87	9955.64949708484	1.30079597821533	9955.64949708484	2228.8454062875	9022.70209995
505	AK-Common Myna_965	2009	New	Bangladesh	Dhaka	Common Myna	Yes	CMTR	AKSC	AK-Common Myna	Asian Koel	33.02	23.12	9956.26642820659	1.42820069204152	9956.2664282066	2268.7447956992	9001.66620288
234	AK-Common Myna_966	2008	New	Bangladesh	Dhaka	Common Myna	Yes	CMTR	AKSC	AK-Common Myna	Asian Koel	30.27	24.19	9957.32203528723	1.25134353038446	9957.32203528723	2212.4463919569	9033.46432497
1924	AK-Long-tailed Shrike_967	2017	New	Bangladesh	Dhaka	Long-tailed Shrike	Yes	LTSTR	AKSC	AK-Long-tailed Shrike	Asian Koel	30.5	24.1	9961.3329156	1.2655601659751	9961.3329156	2217.9031175	9034.49955
654	AK-Common Myna_968	2010	New	Bangladesh	Dhaka	Common Myna	Yes	CMTR	AKSC	AK-Common Myna	Asian Koel	31.94	23.53	9962.17074868252	1.35741606459839	9962.17074868252	2248.0392428702	9018.80386446
209	AK-House Crow_969	1918	Old	Sri Lanka	North Western Province	House Crow	Yes	HCPR	AKSC	AK-House Crow	Asian Koel	31.6	23.67	9969.29616886056	1.33502323616392	9969.29616886056	2242.00493154	9029.2935924
18	House Crow_18	2008	New	Bangladesh	Dhaka	House Crow	No	HCSP		House Crow	House Crow	34.05	22.77	9969.46222378293	1.49538866930171	9969.46222378293	2290.1164023375	9003.54114495
414	House Crow_414	2009	New	Bangladesh	Dhaka	House Crow	No	HCSP		House Crow	House Crow	34.05	22.77	9969.46222378293	1.49538866930171	9969.46222378293	2290.1164023375	9003.54114495
60	AK-Jungle Crow_972	1922	Old	Sri Lanka	Western Province	Jungle Crow	Yes	JCCU	AKSC	AK-Jungle Crow	Asian Koel	32.19	23.49	10007.3186318901	1.37037037037037	10007.3186318901	2258.8648459281	9058.51872369
212	AK-Jungle Crow_973	1919	Old	Sri Lanka	North Western Province	Jungle Crow	Yes	JCCU	AKSC	AK-Jungle Crow	Asian Koel	30.28	24.25	10008.161591625	1.24865979381443	10008.161591625	2219.07357743	9081.331575
207	AK-House Crow_974	1918	Old	Sri Lanka	North Western Province	House Crow	Yes	HCPR	AKSC	AK-House Crow	Asian Koel	32.11	23.53	10015.1941997557	1.3646408839779	10015.1941997557	2258.2575583217	9066.80626449
1807	AK-Common Myna_975	2016	New	Bangladesh	Dhaka	Common Myna	Yes	CMTR	AKSC	AK-Common Myna	Asian Koel	31.2	23.9	10027.94341536	1.30543933054393	10027.94341536	2241.1636104	9089.09352
1807	AK-Common Myna_976	2016	New	Bangladesh	Dhaka	Common Myna	Yes	CMTR	AKSC	AK-Common Myna	Asian Koel	32.5	23.4	10029.300606	1.38888888888889	10029.300606	2267.88705	9075.807
1515	AK-Common Myna_977	2015	New	Bangladesh	Dhaka	Common Myna	Yes	CMTR	AKSC	AK-Common Myna	Asian Koel	30	24.4	10033.840224	1.22950819672131	10033.840224	2216.2032	9109.008
18	AK-House Crow_978	1910	Old	India	Bihar	House Crow	Yes	HCSP	AKSC	AK-House Crow	Asian Koel	32.27	23.52	10056.8666484357	1.37202380952381	10056.8666484357	2266.8068005632	9104.24164608
38	AK-House Crow_979	1918	Old	Sri Lanka	North Western Province	House Crow	Yes	HCPR	AKSC	AK-House Crow	Asian Koel	33.03	23.24	10059.0801786599	1.42125645438898	10059.0801786599	2282.1658516944	9098.10610128
751	AK-Long-tailed Shrike_980	2009	New	Bangladesh	Dhaka	Long-tailed Shrike	Yes	LTSTR	AKSC	AK-Long-tailed Shrike	Asian Koel	30.09	24.4	10063.941744672	1.23319672131148	10063.941744672	2221.953153696	9136.335024
40	AK-House Crow_981	1918	Old	Sri Lanka	North Western Province	House Crow	Yes	HCPR	AKSC	AK-House Crow	Asian Koel	32.17	23.58	10074.9868762265	1.36429177268872	10074.9868762265	2267.1021149388	9122.39426988
608	AK-Long-tailed Shrike_982	2010	New	Bangladesh	Dhaka	Long-tailed Shrike	Yes	LTSTR	AKSC	AK-Long-tailed Shrike	Asian Koel	31.1	24	10076.4	1.29583333333333	10076.4	2245.201056	9135.936
1728	AK-Common Myna_983	2016	New	Bangladesh	Dhaka	Common Myna	Yes	CMTR	AKSC	AK-Common Myna	Asian Koel	32.5	23.5	10111.973625	1.38297872340426	10111.973625	2278.4571875	9153.54375
1810	AK-Long-tailed Shrike_984	2016	New	Bangladesh	Dhaka	Long-tailed Shrike	Yes	LTSTR	AKSC	AK-Long-tailed Shrike	Asian Koel	32	23.7	10120.1260032	1.35021097046414	10120.1260032	2269.39824	9166.7808
12	AK-House Crow_985	1905	Old	India	Assam	House Crow	Yes	HCSP	AKSC	AK-House Crow	Asian Koel	31.54	23.89	10129.0650454309	1.32021766429468	10129.0650454309	2261.0678110646	9180.45412134
1933	AK-Long-tailed Shrike_986	2017	New	Bangladesh	Dhaka	Long-tailed Shrike	Yes	LTSTR	AKSC	AK-Long-tailed Shrike	Asian Koel	31.3	24	10141.2	1.30416666666667	10141.2	2257.596384	9194.688
1801	AK-Common Myna_987	2016	New	Bangladesh	Dhaka	Common Myna	Yes	CMTR	AKSC	AK-Common Myna	Asian Koel	30.6	24.3	10154.05186824	1.25925925925926	10154.05186824	2244.3400782	9215.18694
207	AK-House Crow_988	1918	Old	Sri Lanka	North Western Province	House Crow	Yes	HCPR	AKSC	AK-House Crow	Asian Koel	31.48	23.95	10158.691399353	1.31440501043841	10158.691399353	2263.569813962	9209.073417
12	AK-House Crow_989	1905	Old	India	Assam	House Crow	Yes	HCSP	AKSC	AK-House Crow	Asian Koel	32.34	23.62	10161.3195742545	1.36917866215072	10161.3195742545	2281.5338886648	9201.74043096
670	AK-Long-tailed Shrike_990	2010	New	Bangladesh	Dhaka	Long-tailed Shrike	Yes	LTSTR	AKSC	AK-Long-tailed Shrike	Asian Koel	30.7	24.27	10163.0734032004	1.26493613514627	10163.0734032004	2247.624301065	9222.4881153
1770	AK-Common Myna_991	2016	New	Bangladesh	Dhaka	Common Myna	Yes	CMTR	AKSC	AK-Common Myna	Asian Koel	31.9	23.8	10170.56274696	1.34033613445378	10170.56274696	2273.7576092	9215.41236
209	AK-House Crow_992	1918	Old	Sri Lanka	North Western Province	House Crow	Yes	HCPR	AKSC	AK-House Crow	Asian Koel	32.01	23.79	10197.3853891604	1.34552332912989	10197.3853891604	2279.4126926571	9239.42052891
1924	AK-Long-tailed Shrike_993	2017	New	Bangladesh	Dhaka	Long-tailed Shrike	Yes	LTSTR	AKSC	AK-Long-tailed Shrike	Asian Koel	31.5	24	10206	1.3125	10206	2269.9656	9253.44
54	AK-Jungle Crow_994	1920	Old	Sri Lanka	Western Province	Jungle Crow	Yes	JCCU	AKSC	AK-Jungle Crow	Asian Koel	31.06	24.21	10233.4391866266	1.28294093349855	10233.4391866266	2264.1586366374	9284.55741846
476	AK-Common Myna_995	2009	New	Bangladesh	Dhaka	Common Myna	Yes	CMTR	AKSC	AK-Common Myna	Asian Koel	31.92	23.88	10242.8494964168	1.33668341708543	10242.8494964168	2283.3247747968	9283.28542848
60	AK-Jungle Crow_996	1922	Old	Sri Lanka	Western Province	Jungle Crow	Yes	JCCU	AKSC	AK-Jungle Crow	Asian Koel	31.85	23.92	10253.342843977	1.33152173913043	10253.342843977	2283.20949584	9293.9849184
1588	AK-Long-tailed Shrike_997	2015	New	Bangladesh	Dhaka	Long-tailed Shrike	Yes	LTSTR	AKSC	AK-Long-tailed Shrike	Asian Koel	32.2	23.8	10266.21067248	1.35294117647059	10266.21067248	2292.0141608	9302.07768
60	AK-Jungle Crow_998	1922	Old	Sri Lanka	Western Province	Jungle Crow	Yes	JCCU	AKSC	AK-Jungle Crow	Asian Koel	32.37	23.74	10270.4113479764	1.36352148272957	10270.4113479764	2295.9992354364	9304.09861212
230	AK-Jungle Crow_999	1916	Old	Thailand	NA	Jungle Crow	Yes	JCLE	AKMA	AK-Jungle Crow	Asian Koel	32.28	23.79	10283.3989491439	1.35687263556116	10283.3989491439	2295.8193488724	9317.35378548
58	AK-Jungle Crow_1000	1921	Old	Sri Lanka	Western Province	Jungle Crow	Yes	JCCU	AKSC	AK-Jungle Crow	Asian Koel	31.65	24.04	10287.4935172579	1.31655574043261	10287.4935172579	2283.37408332	9328.5215064
65	Common Myna_65	1912	Old	Bangladesh	Dhaka	Common Myna	Yes	CMTR		Common Myna	Common Myna	31.47	24.12	10294.5430838805	1.3047263681592	10294.5430838805	2280.4999394832	9337.30458768
65	AK-Common Myna_1002	1912	Old	Bangladesh	Dhaka	Common Myna	Yes	CMTR	AKSC	AK-Common Myna	Asian Koel	31.47	24.12	10294.5430838805	1.3047263681592	10294.5430838805	2280.4999394832	9337.30458768
1468	AK-Long-tailed Shrike_1003	2013	New	Bangladesh	Dhaka	Long-tailed Shrike	Yes	LTSTR	AKSC	AK-Long-tailed Shrike	Asian Koel	31.32	24.2	10310.909491872	1.29421487603306	10310.909491872	2279.401372512	9354.544848
234	AK-Common Myna_1004	2008	New	Bangladesh	Dhaka	Common Myna	Yes	CMTR	AKSC	AK-Common Myna	Asian Koel	31.21	24.26	10323.7244692111	1.28647980214345	10323.7244692111	2278.6825119564	9367.97100396
54	AK-Jungle Crow_1005	1920	Old	Sri Lanka	Western Province	Jungle Crow	Yes	JCCU	AKSC	AK-Jungle Crow	Asian Koel	30.8	24.43	10325.7635643439	1.26074498567335	10325.7635643439	2270.17245686	9374.9255292
234	AK-Common Myna_1006	2008	New	Bangladesh	Dhaka	Common Myna	Yes	CMTR	AKSC	AK-Common Myna	Asian Koel	31.68	24.1	10346.722189056	1.31452282157676	10346.722189056	2291.458061376	9384.031008
1920	AK-Long-tailed Shrike_1007	2017	New	Bangladesh	Dhaka	Long-tailed Shrike	Yes	LTSTR	AKSC	AK-Long-tailed Shrike	Asian Koel	31.7	24.1	10353.25421064	1.31535269709544	10353.25421064	2292.6968891	9389.95527
18	AK-House Crow_1008	1910	Old	India	Bihar	House Crow	Yes	HCSP	AKSC	AK-House Crow	Asian Koel	32.67	23.73	10357.1962668308	1.37673830594185	10357.1962668308	2313.0498713553	9382.41820593
611	AK-Long-tailed Shrike_1009	2009	New	Bangladesh	Dhaka	Long-tailed Shrike	Yes	LTSTR	AKSC	AK-Long-tailed Shrike	Asian Koel	32.52	23.79	10359.8554469071	1.36696090794451	10359.8554469071	2310.3634415004	9386.62779132
209	AK-House Crow_1010	1918	Old	Sri Lanka	North Western Province	House Crow	Yes	HCPR	AKSC	AK-House Crow	Asian Koel	31.76	24.13	10397.6922783803	1.31620389556569	10397.6922783803	2299.5348001592	9431.16436344
12	House Crow_12	1905	Old	India	Assam	House Crow	Yes	HCSP		House Crow	House Crow	32.68	23.78	10402.4086567212	1.37426408746846	10402.4086567212	2318.9742104688	9424.88206512
1401	AK-Long-tailed Shrike_1012	2013	New	Bangladesh	Dhaka	Long-tailed Shrike	Yes	LTSTR	AKSC	AK-Long-tailed Shrike	Asian Koel	32.22	23.96	10405.8431754589	1.34474123539232	10405.8431754589	2310.0663233376	9433.42366752
251	AK-House Crow_1013	1919	Old	Myanmar	Rakhine State	House Crow	Yes	HCIN	AKMA	AK-House Crow	Asian Koel	32.56	23.84	10414.579199828	1.36577181208054	10414.579199828	2318.0909976576	9437.71969536
1739	AK-Long-tailed Shrike_1014	2016	New	Bangladesh	Dhaka	Long-tailed Shrike	Yes	LTSTR	AKSC	AK-Long-tailed Shrike	Asian Koel	32.2	24	10432.8	1.34166666666667	10432.8	2313.052224	9459.072
73	AK-House Crow_1015	1917	Old	Myanmar	Bago	House Crow	Yes	HCIN	AKMA	AK-House Crow	Asian Koel	33.17	23.65	10447.5973385272	1.40253699788584	10447.5973385273	2334.4767355415	9461.89093575
1933	AK-Long-tailed Shrike_1016	2017	New	Bangladesh	Dhaka	Long-tailed Shrike	Yes	LTSTR	AKSC	AK-Long-tailed Shrike	Asian Koel	32	24.1	10451.2345344	1.32780082987552	10451.2345344	2311.24784	9478.8192
82	AK-Jungle Crow_1017	1914	Old	Thailand	Bangkok	Jungle Crow	Yes	JCAN	AKMA	AK-Jungle Crow	Asian Koel	32.42	23.95	10462.0322479995	1.35365344467641	10462.0322479995	2321.234274467	9484.0584555
227	AK-Jungle Crow_1018	1918	Old	Thailand	Narathiwat	Jungle Crow	Yes	JCMA	AKMA	AK-Jungle Crow	Asian Koel	32.91	23.81	10501.0607441145	1.38219235615288	10501.0607441145	2336.0604224169	9515.17651401
249	AK-Jungle Crow_1019	1915	Old	Thailand	Bangkok	Jungle Crow	Yes	JCLE	AKMA	AK-Jungle Crow	Asian Koel	33.13	23.73	10503.0276192257	1.39612305099031	10503.0276192257	2340.6997564923	9514.52449227
75	AK-House Crow_1020	1917	Old	Myanmar	Bago	House Crow	Yes	HCIN	AKMA	AK-House Crow	Asian Koel	32.52	23.97	10511.1642381553	1.3566958698373	10511.1642381553	2329.4576973852	9529.20743868
249	AK-Jungle Crow_1021	1915	Old	Thailand	Bangkok	Jungle Crow	Yes	JCLE	AKMA	AK-Jungle Crow	Asian Koel	32.1	24.14	10517.3780053277	1.32974316487158	10517.3780053277	2321.6211687	9540.0299916
476	AK-Common Myna_1022	2009	New	Bangladesh	Dhaka	Common Myna	Yes	CMTR	AKSC	AK-Common Myna	Asian Koel	31.58	24.37	10537.3450514831	1.2958555601149	10537.3450514831	2313.2521097282	9565.18469202
101	AK-House Crow_1023	1924	Old	Sri Lanka	NA	House Crow	Yes	HCPR	AKSC	AK-House Crow	Asian Koel	31.63	24.36	10545.7067614201	1.29844006568145	10545.7067614201	2315.3513598096	9572.46828048
1572	AK-Common Myna_1024	2015	New	Bangladesh	Dhaka	Common Myna	Yes	CMTR	AKSC	AK-Common Myna	Asian Koel	32.6	24	10562.4	1.35833333333333	10562.4	2337.529536	9576.576
1572	AK-Common Myna_1025	2015	New	Bangladesh	Dhaka	Common Myna	Yes	CMTR	AKSC	AK-Common Myna	Asian Koel	32.7	24	10594.8	1.3625	10594.8	2343.632544	9605.952
619	AK-Common Myna_1026	2010	New	Bangladesh	Dhaka	Common Myna	Yes	CMTR	AKSC	AK-Common Myna	Asian Koel	33	23.9	10606.4786124	1.38075313807531	10606.4786124	2351.154135	9613.4643
213	AK-Jungle Crow_1027	1933	Old	Sri Lanka	Sabaragamuwa	Jungle Crow	Yes	JCCU	AKSC	AK-Jungle Crow	Asian Koel	30.94	24.73	10618.7982642738	1.25111200970481	10618.7982642738	2309.6787359282	9650.25341826
245	AK-Jungle Crow_1028	1916	Old	Thailand	Bangkok	Jungle Crow	Yes	JCLE	AKMA	AK-Jungle Crow	Asian Koel	33.36	23.79	10627.4531890781	1.40226986128625	10627.4531890781	2360.9742465816	9629.08681176
80	AK-Jungle Crow_1029	1913	Old	Thailand	Bangkok	Jungle Crow	Yes	JCAN	AKMA	AK-Jungle Crow	Asian Koel	34.39	23.42	10630.0128017586	1.46840307429547	10630.0128017586	2381.3073818388	9620.02350996
212	AK-Jungle Crow_1030	1919	Old	Sri Lanka	North Western Province	Jungle Crow	Yes	JCCU	AKSC	AK-Jungle Crow	Asian Koel	31.08	24.7	10642.006812528	1.2582995951417	10642.006812528	2315.588714712	9670.414572
244	AK-Jungle Crow_1031	1916	Old	Thailand	Bangkok	Jungle Crow	Yes	JCLE	AKMA	AK-Jungle Crow	Asian Koel	33.43	23.79	10649.7530009257	1.40521227406473	10649.7530009257	2365.1712039189	9649.29173013
39	AK-House Crow_1032	1918	Old	Sri Lanka	North Western Province	House Crow	Yes	HCPR	AKSC	AK-House Crow	Asian Koel	33.52	23.76	10652.5313137521	1.41077441077441	10652.5313137521	2367.2985025536	9650.88317952
28	AK-House Crow_1033	1920	Old	India	Karnataka	House Crow	Yes	HCSP	AKSC	AK-House Crow	Asian Koel	33.19	23.89	10658.9622339205	1.38928421933864	10658.9622339205	2361.5616108941	9660.72518349
67	AK-House Crow_1034	1909	Old	Myanmar	Rakhine State	House Crow	Yes	HCIN	AKMA	AK-House Crow	Asian Koel	33.16	23.91	10666.4833479882	1.38686741948975	10666.4833479882	2361.9081109884	9668.16047196
112	AK-Common Myna_1035	2008	New	Bangladesh	Dhaka	Common Myna	Yes	CMTR	AKSC	AK-Common Myna	Asian Koel	31.92	24.39	10667.5987566627	1.30873308733087	10667.5987566627	2336.6553200424	9684.04189032
741	AK-Common Myna_1036	2009	New	Bangladesh	Dhaka	Common Myna	Yes	CMTR	AKSC	AK-Common Myna	Asian Koel	31.43	24.59	10669.9710795148	1.27816185441236	10669.9710795148	2326.5801920669	9692.40637533
74	AK-House Crow_1037	1917	Old	Myanmar	Bago	House Crow	Yes	HCIN	AKMA	AK-House Crow	Asian Koel	32.25	24.28	10684.6501929264	1.32825370675453	10684.6501929264	2345.6603286	9696.103884
245	AK-Jungle Crow_1038	1916	Old	Thailand	Bangkok	Jungle Crow	Yes	JCLE	AKMA	AK-Jungle Crow	Asian Koel	33.49	23.82	10694.7655940082	1.40596137699412	10694.7655940082	2372.0283844188	9691.00545276
112	AK-Common Myna_1039	2008	New	Bangladesh	Dhaka	Common Myna	Yes	CMTR	AKSC	AK-Common Myna	Asian Koel	33.05	24	10708.2	1.37708333333333	10708.2	2364.941664	9708.768
248	AK-Jungle Crow_1040	1915	Old	Thailand	Pathum Thani	Jungle Crow	Yes	JCLE	AKMA	AK-Jungle Crow	Asian Koel	31.95	24.44	10719.7306927402	1.30728314238953	10719.7306927402	2343.77652132	9732.9264552
71	AK-House Crow_1041	1919	Old	Myanmar	Bago	House Crow	Yes	HCIN	AKMA	AK-House Crow	Asian Koel	33.9	23.72	10738.424004647	1.429173693086	10738.424004647	2385.57936792	9727.4552976
41	AK-House Crow_1042	1921	Old	Sri Lanka	North Western Province	House Crow	Yes	HCPR	AKSC	AK-House Crow	Asian Koel	31.59	24.61	10741.0517447143	1.28362454286875	10741.0517447143	2338.8131142909	9757.60041789
214	AK-House Crow_1043	1917	Old	Sri Lanka	North Western Province	House Crow	Yes	HCPR	AKSC	AK-House Crow	Asian Koel	32.61	24.21	10744.1227262039	1.34696406443618	10744.1227262039	2360.5054704639	9747.88851951
213	AK-Jungle Crow_1044	1933	Old	Sri Lanka	Sabaragamuwa	Jungle Crow	Yes	JCCU	AKSC	AK-Jungle Crow	Asian Koel	31.43	24.68	10745.1173787592	1.27350081037277	10745.1173787592	2335.8983739728	9763.48510032
64	AK-Jungle Crow_1045	1939	Old	India	Bihar	Jungle Crow	Yes	JCLE	AKSC	AK-Jungle Crow	Asian Koel	31.31	24.73	10745.7845395738	1.2660735948241	10745.7845395738	2333.4030694577	9765.65722449
227	AK-Jungle Crow_1046	1918	Old	Thailand	Narathiwat	Jungle Crow	Yes	JCMA	AKMA	AK-Jungle Crow	Asian Koel	33.42	23.93	10767.4196757373	1.39657333890514	10767.4196757373	2379.7745078298	9760.27420458
36	AK-House Crow_1047	1917	Old	Sri Lanka	North Western Province	House Crow	Yes	HCPR	AKSC	AK-House Crow	Asian Koel	31.04	24.89	10785.8753577544	1.24708718360787	10785.8753577544	2332.5062316896	9807.12434784
55	AK-Jungle Crow_1048	1920	Old	Sri Lanka	North Western Province	Jungle Crow	Yes	JCCU	AKSC	AK-Jungle Crow	Asian Koel	31.91	24.54	10790.6433296144	1.30032599837001	10790.6433296144	2351.7466529076	9800.45179956
227	AK-Jungle Crow_1049	1918	Old	Thailand	Narathiwat	Jungle Crow	Yes	JCMA	AKMA	AK-Jungle Crow	Asian Koel	33.05	24.12	10811.3965339133	1.37023217247098	10811.3965339133	2377.8664614	9806.0983992
249	AK-Jungle Crow_1050	1915	Old	Thailand	Bangkok	Jungle Crow	Yes	JCLE	AKMA	AK-Jungle Crow	Asian Koel	31.65	24.69	10828.7527718388	1.28189550425273	10828.7527718388	2350.9538200575	9839.79544815
1796	AK-Long-tailed Shrike_1051	2016	New	Bangladesh	Dhaka	Long-tailed Shrike	Yes	LTSTR	AKSC	AK-Long-tailed Shrike	Asian Koel	32.2	24.5	10854.63288	1.31428571428571	10854.63288	2365.776987	9857.3055
39	House Crow_39	1918	Old	Sri Lanka	North Western Province	House Crow	Yes	HCPR		House Crow	House Crow	31.62	24.75	10869.0413101875	1.27757575757576	10869.0413101875	2355.292433835	9878.3053875
1933	AK-Long-tailed Shrike_1053	2017	New	Bangladesh	Dhaka	Long-tailed Shrike	Yes	LTSTR	AKSC	AK-Long-tailed Shrike	Asian Koel	32.3	24.5	10888.34292	1.31836734693878	10888.34292	2372.0478845	9887.91825
1	House Crow_1	1890	Old	India	Tamil Nadu	House Crow	Yes	HCSP		House Crow	House Crow	32.55	24.42	10903.8722468861	1.33292383292383	10903.8722468861	2379.16813365	9899.4824082
1576	AK-Long-tailed Shrike_1055	2015	New	Bangladesh	Dhaka	Long-tailed Shrike	Yes	LTSTR	AKSC	AK-Long-tailed Shrike	Asian Koel	33.7	24	10918.8	1.40416666666667	10918.8	2404.303584	9899.712
80	AK-Jungle Crow_1056	1913	Old	Thailand	Bangkok	Jungle Crow	Yes	JCAN	AKMA	AK-Jungle Crow	Asian Koel	34.01	23.9	10931.101139628	1.42301255230126	10931.101139628	2411.948544446	9907.694571
301	House Crow_301	2009	New	Bangladesh	Dhaka	House Crow	No	HCSP		House Crow	House Crow	33.5	24.1	10941.1361532	1.39004149377593	10941.1361532	2403.1176425	9923.13885
353	House Crow_353	2009	New	Bangladesh	Dhaka	House Crow	No	HCSP		House Crow	House Crow	33.41	24.15	10955.3122701068	1.38343685300207	10955.3122701067	2403.0853581735	9937.58649975
1401	AK-Long-tailed Shrike_1059	2013	New	Bangladesh	Dhaka	Long-tailed Shrike	Yes	LTSTR	AKSC	AK-Long-tailed Shrike	Asian Koel	32.71	24.42	10957.4703900351	1.33947583947584	10957.4703900351	2389.1248279668	9948.14345844
229	AK-Long-tailed Shrike_1060	2008	New	Bangladesh	Dhaka	Long-tailed Shrike	Yes	LTSTR	AKSC	AK-Long-tailed Shrike	Asian Koel	30.05	25.61	11029.1715340712	1.17336977743069	11029.1715340712	2340.1673197175	10051.56786855
26	AK-House Crow_1061	1915	Old	Pakistan	Punjab	House Crow	Yes	HCSP	AKSC	AK-House Crow	Asian Koel	33.5	24.21	11037.3539198967	1.38372573316811	11037.3539198967	2415.112188525	10013.9302485
445	AK-Common Myna_1062	2009	New	Bangladesh	Dhaka	Common Myna	Yes	CMTR	AKSC	AK-Common Myna	Asian Koel	33.09	24.42	11084.7659800141	1.35503685503686	11084.7659800141	2412.7038275868	10063.71345276
301	House Crow_301	2009	New	Bangladesh	Dhaka	House Crow	No	HCSP		House Crow	House Crow	32.9	24.5	11090.60316	1.34285714285714	11090.60316	2409.5333255	10071.59475
6	House Crow_6	1897	Old	India	Gujarat	House Crow	Yes	HCSP		House Crow	House Crow	32.08	24.84	11104.298149953	1.2914653784219	11104.298149953	2394.0855033984	10095.03243648
303	House Crow_303	2009	New	Bangladesh	Dhaka	House Crow	No	HCSP		House Crow	House Crow	34	24.1	11104.4366928	1.41078838174274	11104.4366928	2433.41315	10071.2454
309	House Crow_309	2009	New	Bangladesh	Dhaka	House Crow	No	HCSP		House Crow	House Crow	34	24.1	11104.4366928	1.41078838174274	11104.4366928	2433.41315	10071.2454
12	House Crow_12	1905	Old	India	Assam	House Crow	Yes	HCSP		House Crow	House Crow	34.12	24.1	11143.628822304	1.41576763485477	11143.628822304	2440.659686456	10106.790972
1930	AK-Long-tailed Shrike_1068	2017	New	Bangladesh	Dhaka	Long-tailed Shrike	Yes	LTSTR	AKSC	AK-Long-tailed Shrike	Asian Koel	32.2	24.9	11197.58892336	1.29317269076305	11197.58892336	2408.0901054	10181.80422
1719	House Crow_1719	2016	New	Bangladesh	Dhaka	House Crow	No	HCSP		House Crow	House Crow	36.1	23.5	11232.069165	1.53617021276596	11232.069165	2489.3049215	10167.47475
206	AK-Jungle Crow_1070	1920	Old	Sri Lanka	North Western Province	Jungle Crow	Yes	JCCU	AKSC	AK-Jungle Crow	Asian Koel	33.51	24.49	11287.3766333787	1.36831359738669	11287.3766333787	2446.3042752501	10249.96008501
1931	AK-Long-tailed Shrike_1071	2017	New	Bangladesh	Dhaka	Long-tailed Shrike	Yes	LTSTR	AKSC	AK-Long-tailed Shrike	Asian Koel	32	25.1	11300.2625664	1.27490039840637	11300.2625664	2416.38704	10281.7632
1930	AK-Long-tailed Shrike_1072	2017	New	Bangladesh	Dhaka	Long-tailed Shrike	Yes	LTSTR	AKSC	AK-Long-tailed Shrike	Asian Koel	32.3	25	11319.13125	1.292	11319.13125	2425.10015	10295.625
1931	AK-Long-tailed Shrike_1073	2017	New	Bangladesh	Dhaka	Long-tailed Shrike	Yes	LTSTR	AKSC	AK-Long-tailed Shrike	Asian Koel	32.3	25	11319.13125	1.292	11319.13125	2425.10015	10295.625
214	AK-House Crow_1074	1917	Old	Sri Lanka	North Western Province	House Crow	Yes	HCPR	AKSC	AK-House Crow	Asian Koel	34.75	24.1	11349.3875022	1.44190871369295	11349.3875022	2478.54913625	10293.405225
79	AK-Jungle Crow_1075	1913	Old	Thailand	Bangkok	Jungle Crow	Yes	JCAN	AKMA	AK-Jungle Crow	Asian Koel	34.35	24.26	11362.3817852419	1.4159109645507	11362.3817852419	2472.35141073	10310.4711306
13	AK-House Crow_1076	1905	Old	India	Assam	House Crow	Yes	HCSP	AKSC	AK-House Crow	Asian Koel	33.39	24.69	11424.077568774	1.35236938031592	11424.077568774	2460.6919900521	10380.75102729
69	AK-House Crow_1077	1905	Old	Myanmar	Magway	House Crow	Yes	HCIN	AKMA	AK-House Crow	Asian Koel	34.27	24.37	11434.9213082433	1.40623717685679	11434.9213082433	2479.7425773617	10379.95184913
41	House Crow_41	1921	Old	Sri Lanka	North Western Province	House Crow	Yes	HCPR		House Crow	House Crow	34.76	24.2	11443.397635296	1.43636363636364	11443.397635296	2490.402752288	10381.991664
22	AK-House Crow_1079	1911	Old	India	West Bengal	House Crow	Yes	HCSP	AKSC	AK-House Crow	Asian Koel	34.23	24.4	11448.611695584	1.40286885245902	11448.611695584	2480.639775264	10393.378128
75	AK-House Crow_1080	1917	Old	Myanmar	Bago	House Crow	Yes	HCIN	AKMA	AK-House Crow	Asian Koel	34.64	24.25	11449.23109425	1.42845360824742	11449.23109425	2488.78689542	10388.94735
70	AK-House Crow_1081	1917	Old	Myanmar	Bago	House Crow	Yes	HCIN	AKMA	AK-House Crow	Asian Koel	34.65	24.25	11452.5362995313	1.42886597938144	11452.5362995313	2489.3910916875	10391.94646875
215	AK-House Crow_1082	1924	Old	Sri Lanka	Southern Province	House Crow	Yes	HCPR	AKSC	AK-House Crow	Asian Koel	31.36	25.56	11466.9218400952	1.22691705790297	11466.9218400952	2422.6750485504	10448.83639296
6	House Crow_6	1897	Old	India	Gujarat	House Crow	Yes	HCSP		House Crow	House Crow	32.75	24.99	11468.0166416015	1.31052420968387	11468.0166416014	2452.7999561625	10430.71292025
301	House Crow_301	2009	New	Bangladesh	Dhaka	House Crow	No	HCSP		House Crow	House Crow	34.9	24.2	11489.48726904	1.44214876033058	11489.48726904	2498.8250628	10423.80636
309	House Crow_309	2009	New	Bangladesh	Dhaka	House Crow	No	HCSP		House Crow	House Crow	35.5	24	11502	1.47916666666667	11502	2511.8664	10428.48
353	House Crow_353	2009	New	Bangladesh	Dhaka	House Crow	No	HCSP		House Crow	House Crow	35.52	24	11508.48	1.48	11508.48	2513.04966144	10434.3552
212	AK-Jungle Crow_1087	1919	Old	Sri Lanka	North Western Province	Jungle Crow	Yes	JCCU	AKSC	AK-Jungle Crow	Asian Koel	33.72	24.66	11510.071921258	1.36739659367397	11510.071921258	2477.9732329296	10457.88559632
71	AK-House Crow_1088	1919	Old	Myanmar	Bago	House Crow	Yes	HCIN	AKMA	AK-House Crow	Asian Koel	33.91	24.6	11520.886121352	1.37845528455285	11520.886121352	2483.141486664	10465.697556
353	House Crow_353	2009	New	Bangladesh	Dhaka	House Crow	No	HCSP		House Crow	House Crow	33.43	24.8	11535.835266432	1.34798387096774	11535.835266432	2475.213683328	10486.001472
79	AK-Jungle Crow_1090	1913	Old	Thailand	Bangkok	Jungle Crow	Yes	JCAN	AKMA	AK-Jungle Crow	Asian Koel	34.36	24.56	11637.3327660472	1.39902280130293	11637.3327660472	2506.4498709504	10570.12336896
79	AK-Jungle Crow_1091	1913	Old	Thailand	Bangkok	Jungle Crow	Yes	JCAN	AKMA	AK-Jungle Crow	Asian Koel	35.04	24.33	11654.9921366631	1.44019728729963	11654.9921366631	2521.9776089232	10578.36362256
13	AK-House Crow_1092	1905	Old	India	Assam	House Crow	Yes	HCSP	AKSC	AK-House Crow	Asian Koel	33.82	24.79	11661.378642936	1.36425978217023	11661.378642936	2498.5369509074	10599.77954562
354	House Crow_354	2009	New	Bangladesh	Dhaka	House Crow	No	HCSP		House Crow	House Crow	36	24	11664	1.5	11664	2541.3696	10575.36
1917	House Crow_1917	2017	New	Bangladesh	Dhaka	House Crow	No	HCSP		House Crow	House Crow	36	24	11664	1.5	11664	2541.3696	10575.36
26	House Crow_26	1915	Old	Pakistan	Punjab	House Crow	Yes	HCSP		House Crow	House Crow	34.38	24.63	11707.9484455857	1.3958587088916	11707.9484455857	2515.5080876538	10636.65007722
1713	House Crow_1713	2016	New	Bangladesh	Dhaka	House Crow	Yes	HCSP		House Crow	House Crow	34.8	24.5	11731.09392	1.42040816326531	11731.09392	2526.654522	10653.237
1793	House Crow_1793	2016	New	Bangladesh	Dhaka	House Crow	No	HCSP		House Crow	House Crow	32.1	25.6	11772.75727872	1.25390625	11772.75727872	2475.8313984	10728.89856
303	House Crow_303	2009	New	Bangladesh	Dhaka	House Crow	No	HCSP		House Crow	House Crow	33.9	25	11879.83125	1.356	11879.83125	2526.78735	10805.625
363	House Crow_363	2009	New	Bangladesh	Dhaka	House Crow	No	HCSP		House Crow	House Crow	36.4	24.1	11888.27928288	1.5103734439834	11888.27928288	2576.5503764	10782.15684
1	House Crow_1	1890	Old	India	Tamil Nadu	House Crow	Yes	HCSP		House Crow	House Crow	34.71	24.72	11903.4349874819	1.40412621359223	11903.4349874819	2545.9707693888	10817.37094464
1576	AK-Long-tailed Shrike_1101	2015	New	Bangladesh	Dhaka	Long-tailed Shrike	Yes	LTSTR	AKSC	AK-Long-tailed Shrike	Asian Koel	34.5	24.8	11905.0648128	1.39112903225806	11905.0648128	2541.9876	10821.6288
359	House Crow_359	2009	New	Bangladesh	Dhaka	House Crow	No	HCSP		House Crow	House Crow	34.2	25	11984.9625	1.368	11984.9625	2545.6599	10901.25
77	AK-Jungle Crow_1103	1927	Old	Indonesia	West Java	Jungle Crow	Yes	JCMA	AKMA	AK-Jungle Crow	Asian Koel	33.42	25.32	12001.0164161138	1.31990521327014	12001.0164161138	2531.5327082592	10927.07752608
115	House Crow_115	1883	Old	India	Maharashtra	House Crow	Yes	HCSP		House Crow	House Crow	34.31	24.98	12005.0514433809	1.37349879903923	12005.0514433809	2550.3253247252	10918.82139924
1917	House Crow_1917	2017	New	Bangladesh	Dhaka	House Crow	No	HCSP		House Crow	House Crow	36.8	24.1	12018.91971456	1.52697095435685	12018.91971456	2600.0394896	10900.64208
78	AK-Jungle Crow_1106	1927	Old	Indonesia	West Java	Jungle Crow	Yes	JCMA	AKMA	AK-Jungle Crow	Asian Koel	33.57	25.29	12027.4912219262	1.32740213523132	12027.4912219262	2537.8573245399	10950.12750087
377	House Crow_377	2009	New	Bangladesh	Dhaka	House Crow	No	HCSP		House Crow	House Crow	34.03	25.14	12053.9065301706	1.35361972951472	12053.9065301706	2550.5461954884	10968.88976388
1576	AK-Long-tailed Shrike_1108	2015	New	Bangladesh	Dhaka	Long-tailed Shrike	Yes	LTSTR	AKSC	AK-Long-tailed Shrike	Asian Koel	34.4	25	12055.05	1.376	12055.05	2558.2076	10965
26	House Crow_26	1915	Old	Pakistan	Punjab	House Crow	Yes	HCSP		House Crow	House Crow	34.54	24.96	12066.9584107438	1.3838141025641	12066.9584107438	2562.4710718464	10974.42238464
1576	AK-Long-tailed Shrike_1110	2015	New	Bangladesh	Dhaka	Long-tailed Shrike	Yes	LTSTR	AKSC	AK-Long-tailed Shrike	Asian Koel	34.5	25	12090.09375	1.38	12090.09375	2564.47125	10996.875
47	House Crow_47	1920	Old	Pakistan	Sindh	House Crow	Yes	HCZU		House Crow	House Crow	33.93	25.26	12128.817569091	1.34323040380048	12128.817569091	2557.5382482156	11041.31317068
359	House Crow_359	2009	New	Bangladesh	Dhaka	House Crow	No	HCSP		House Crow	House Crow	34.9	24.9	12136.51718712	1.40160642570281	12136.51718712	2578.1006571	11035.55799
1717	House Crow_1717	2016	New	Bangladesh	Dhaka	House Crow	Yes	HCSP		House Crow	House Crow	36.3	24.4	12140.94667104	1.48770491803279	12140.94667104	2605.7173824	11021.89968
360	House Crow_360	2009	New	Bangladesh	Dhaka	House Crow	No	HCSP		House Crow	House Crow	34.89	24.91	12142.397353839	1.40064231232437	12142.397353839	2578.6151780139	11041.25908059
228	AK-Jungle Crow_1115	1918	Old	Thailand	Narathiwat	Jungle Crow	Yes	JCMA	AKMA	AK-Jungle Crow	Asian Koel	34.28	25.21	12207.4282163429	1.35977786592622	12207.4282163429	2574.1950149516	11111.09039148
359	House Crow_359	2009	New	Bangladesh	Dhaka	House Crow	No	HCSP		House Crow	House Crow	34.9	25	12230.26875	1.396	12230.26875	2589.45785	11124.375
208	House Crow_208	1917	Old	Sri Lanka	North Western Province	House Crow	Yes	HCPR		House Crow	House Crow	33.61	25.52	12252.785109878	1.31700626959248	12252.785109878	2565.7914224448	11163.49105344
1727	House Crow_1727	2016	New	Bangladesh	Dhaka	House Crow	No	HCSP		House Crow	House Crow	31.5	26.4	12254.4176832	1.19318181818182	12254.4176832	2519.91432	11196.6624
360	House Crow_360	2009	New	Bangladesh	Dhaka	House Crow	No	HCSP		House Crow	House Crow	35.08	24.97	12265.0422786453	1.40488586303564	12265.0422786453	2597.2433224892	11154.92990172
13	House Crow_13	2008	New	Bangladesh	Dhaka	House Crow	No	HCSP		House Crow	House Crow	35	25	12265.3125	1.4	12265.3125	2595.6875	11156.25
354	House Crow_354	2009	New	Bangladesh	Dhaka	House Crow	No	HCSP		House Crow	House Crow	35	25	12265.3125	1.4	12265.3125	2595.6875	11156.25
359	House Crow_359	2009	New	Bangladesh	Dhaka	House Crow	No	HCSP		House Crow	House Crow	35	25	12265.3125	1.4	12265.3125	2595.6875	11156.25
366	House Crow_366	2009	New	Bangladesh	Dhaka	House Crow	No	HCSP		House Crow	House Crow	35	25	12265.3125	1.4	12265.3125	2595.6875	11156.25
71	House Crow_71	1919	Old	Myanmar	Bago	House Crow	Yes	HCIN		House Crow	House Crow	38.16	23.93	12294.5761468024	1.59465106560802	12294.5761468024	2658.4343607672	11144.58598584
49	House Crow_49	1927	Old	Pakistan	Sindh	House Crow	Yes	HCZU		House Crow	House Crow	32.67	25.96	12306.8969611252	1.25847457627119	12306.8969611252	2552.1659886096	11228.67952272
25	House Crow_25	1912	Old	India	Bihar	House Crow	Yes	HCSP		House Crow	House Crow	38.29	23.91	12316.635928663	1.60142199916353	12316.635928663	2663.4322636719	11163.86804799
366	House Crow_366	2009	New	Bangladesh	Dhaka	House Crow	No	HCSP		House Crow	House Crow	34.9	25.1	12324.34886148	1.39043824701195	12324.34886148	2600.8230699	11213.54799
365	House Crow_365	2009	New	Bangladesh	Dhaka	House Crow	No	HCSP		House Crow	House Crow	35.5	24.9	12345.1679124	1.42570281124498	12345.1679124	2615.2102725	11225.28105
363	House Crow_363	2009	New	Bangladesh	Dhaka	House Crow	No	HCSP		House Crow	House Crow	34.49	25.29	12357.1096885384	1.36378015025702	12357.1096885384	2596.4947559691	11250.22036059
309	House Crow_309	2009	New	Bangladesh	Dhaka	House Crow	No	HCSP		House Crow	House Crow	35	25.1	12359.662182	1.39442231075697	12359.662182	2607.080525	11245.6785
37	House Crow_37	1918	Old	Sri Lanka	North Western Province	House Crow	Yes	HCPR		House Crow	House Crow	36.35	24.63	12378.8227456963	1.47584246853431	12378.8227456963	2635.6617124425	11246.13817065
311	House Crow_311	2009	New	Bangladesh	Dhaka	House Crow	No	HCSP		House Crow	House Crow	33.43	25.78	12426.3595621164	1.29674166020171	12426.3595621164	2582.7373188788	11331.10799412
1719	House Crow_1719	2016	New	Bangladesh	Dhaka	House Crow	No	HCSP		House Crow	House Crow	37.5	24.3	12443.691015	1.54320987654321	12443.691015	2664.9050625	11293.12125
311	House Crow_311	2009	New	Bangladesh	Dhaka	House Crow	No	HCSP		House Crow	House Crow	33.47	25.79	12450.4810811013	1.29778984102365	12450.4810811013	2586.4603689809	11353.46884977
49	House Crow_49	1927	Old	Pakistan	Sindh	House Crow	Yes	HCZU		House Crow	House Crow	33.67	25.72	12459.7868342613	1.30909797822706	12459.7868342613	2591.8009422032	11359.39550928
417	House Crow_417	2009	New	Bangladesh	Dhaka	House Crow	Yes	HCSP		House Crow	House Crow	33.92	25.63	12468.217631684	1.32344908310574	12468.217631684	2598.0528018368	11363.79085248
23	House Crow_23	1911	Old	India	Bihar	House Crow	Yes	HCSP		House Crow	House Crow	33.18	25.93	12471.3487022899	1.27959892016969	12471.3487022899	2582.7473158578	11377.62436482
101	House Crow_101	2008	New	Bangladesh	Dhaka	House Crow	No	HCSP		House Crow	House Crow	38.5	24	12474	1.60416666666667	12474	2686.4376	11309.76
304	House Crow_304	2009	New	Bangladesh	Dhaka	House Crow	No	HCSP		House Crow	House Crow	38.5	24	12474	1.60416666666667	12474	2686.4376	11309.76
1719	House Crow_1719	2016	New	Bangladesh	Dhaka	House Crow	No	HCSP		House Crow	House Crow	35.6	25	12475.575	1.424	12475.575	2632.9226	11347.5
498	House Crow_498	2009	New	Bangladesh	Dhaka	House Crow	Yes	HCSP		House Crow	House Crow	33.93	25.64	12481.2260573869	1.32332293291732	12481.2260573869	2599.8144432624	11376.01294128
520	House Crow_520	2009	New	Bangladesh	Dhaka	House Crow	Yes	HCSP		House Crow	House Crow	33.9	25.67	12498.1827035387	1.32060771328399	12498.1827035387	2601.210242145	11392.5675321
363	House Crow_363	2009	New	Bangladesh	Dhaka	House Crow	No	HCSP		House Crow	House Crow	35.4	25.1	12500.91546408	1.41035856573705	12500.91546408	2632.0420734	11374.20054
363	House Crow_363	2009	New	Bangladesh	Dhaka	House Crow	No	HCSP		House Crow	House Crow	36.52	24.71	12514.4263512077	1.47794415216512	12514.4263512077	2655.3327541356	11372.25097932
520	House Crow_520	2009	New	Bangladesh	Dhaka	House Crow	Yes	HCSP		House Crow	House Crow	33.42	25.89	12524.4448618122	1.29084588644264	12524.4448618122	2594.1938617674	11424.59261082
366	House Crow_366	2009	New	Bangladesh	Dhaka	House Crow	No	HCSP		House Crow	House Crow	35.5	25.1	12536.2287846	1.41434262948207	12536.2287846	2638.2653925	11406.33105
1727	House Crow_1727	2016	New	Bangladesh	Dhaka	House Crow	No	HCSP		House Crow	House Crow	35.5	25.1	12536.2287846	1.41434262948207	12536.2287846	2638.2653925	11406.33105
1570	House Crow_1570	2015	New	Bangladesh	Dhaka	House Crow	No	HCSP		House Crow	House Crow	37.2	24.5	12540.13488	1.51836734693878	12540.13488	2671.158462	11387.943
311	House Crow_311	2009	New	Bangladesh	Dhaka	House Crow	No	HCSP		House Crow	House Crow	33.9	25.73	12554.2526235997	1.31752817722503	12554.2526235997	2607.892054185	11445.8868081
366	House Crow_366	2009	New	Bangladesh	Dhaka	House Crow	No	HCSP		House Crow	House Crow	35.9	25	12580.70625	1.436	12580.70625	2651.44835	11443.125
1726	House Crow_1726	2016	New	Bangladesh	Dhaka	House Crow	No	HCSP		House Crow	House Crow	33.4	26	12619.06776	1.28461538461538	12619.06776	2604.991584	11514.984
1917	House Crow_1917	2017	New	Bangladesh	Dhaka	House Crow	No	HCSP		House Crow	House Crow	37.3	24.6	12672.63498456	1.51626016260163	12672.63498456	2689.0782996	11511.95868
38	House Crow_38	1918	Old	Sri Lanka	North Western Province	House Crow	Yes	HCPR		House Crow	House Crow	35.56	25.22	12672.8892540956	1.40999206978588	12672.8892540956	2655.8647800048	11535.11936304
9	House Crow_9	2008	New	Bangladesh	Dhaka	House Crow	No	HCSP		House Crow	House Crow	36.19	25	12682.333125	1.4476	12682.333125	2669.298401	11535.5625
9	House Crow_9	1898	Old	India	Bihar	House Crow	Yes	HCSP		House Crow	House Crow	36.53	24.88	12683.7669158853	1.46824758842444	12683.7669158853	2675.9862479168	11532.42397632
1600	House Crow_1600	2015	New	Bangladesh	Dhaka	House Crow	No	HCSP		House Crow	House Crow	34.1	25.8	12694.26468024	1.32170542635659	12694.26468024	2628.7298532	11576.14524
46	House Crow_46	1920	Old	Pakistan	Sindh	House Crow	Yes	HCZU		House Crow	House Crow	35.95	25.12	12714.5614251571	1.43113057324841	12714.5614251571	2668.51799744	11569.3335168
1712	House Crow_1712	2016	New	Bangladesh	Dhaka	House Crow	No	HCSP		House Crow	House Crow	33.7	26	12732.41268	1.29615384615385	12732.41268	2624.814816	11618.412
1719	House Crow_1719	2016	New	Bangladesh	Dhaka	House Crow	No	HCSP		House Crow	House Crow	37.2	24.7	12737.53711152	1.50607287449393	12737.53711152	2695.0771692	11574.62748
41	House Crow_41	1921	Old	Sri Lanka	North Western Province	House Crow	Yes	HCPR		House Crow	House Crow	35.83	25.21	12759.3976952032	1.42126140420468	12759.3976952032	2671.5484580861	11613.48800253
1717	House Crow_1717	2016	New	Bangladesh	Dhaka	House Crow	Yes	HCSP		House Crow	House Crow	37.7	24.6	12808.53455544	1.53252032520325	12808.53455544	2712.8704356	11635.41132
311	House Crow_311	2009	New	Bangladesh	Dhaka	House Crow	No	HCSP		House Crow	House Crow	34.41	25.8	12809.667086424	1.33372093023256	12809.667086424	2648.884525272	11681.382924
367	House Crow_367	2009	New	Bangladesh	Dhaka	House Crow	No	HCSP		House Crow	House Crow	36.6	25	12826.0125	1.464	12826.0125	2694.4371	11666.25
353	House Crow_353	2009	New	Bangladesh	Dhaka	House Crow	No	HCSP		House Crow	House Crow	38.1	24.5	12843.52524	1.55510204081633	12843.52524	2724.3578355	11663.45775
15	House Crow_15	1908	Old	India	Uttar Pradesh	House Crow	Yes	HCSP		House Crow	House Crow	34.68	25.74	12852.6828707946	1.34731934731935	12852.6828707946	2659.5668168784	11718.34689168
Museum	House Crow_Museum	2015	New	Bangladesh	Dhaka	House Crow	No	HCSP		House Crow	House Crow	35.1	25.6	12873.01496832	1.37109375	12873.01496832	2670.5562624	11731.59936
49	House Crow_49	1927	Old	Pakistan	Sindh	House Crow	Yes	HCZU		House Crow	House Crow	34.45	25.87	12891.3377052225	1.33165829145729	12891.3377052225	2659.3915876775	11758.50910455
6	House Crow_6	1897	Old	India	Gujarat	House Crow	Yes	HCSP		House Crow	House Crow	32.78	26.55	12891.4612007445	1.2346516007533	12891.4612007445	2623.561275753	11784.4190145
365	House Crow_365	2009	New	Bangladesh	Dhaka	House Crow	No	HCSP		House Crow	House Crow	36.8	25	12896.1	1.472	12896.1	2706.6584	11730
22	House Crow_22	1911	Old	India	West Bengal	House Crow	Yes	HCSP		House Crow	House Crow	37.06	24.93	12917.4893271766	1.48656237464902	12917.4893271766	2714.1386666382	11746.81551294
1597	House Crow_1597	2015	New	Bangladesh	Dhaka	House Crow	No	HCSP		House Crow	House Crow	34.6	25.9	12976.26133608	1.33590733590734	12976.26133608	2672.5493606	11837.11326
41	House Crow_41	1921	Old	Sri Lanka	North Western Province	House Crow	Yes	HCPR		House Crow	House Crow	35.78	25.46	12985.1174814659	1.40534171249018	12985.1174814659	2697.5148013016	11828.43563448
361	House Crow_361	2009	New	Bangladesh	Dhaka	House Crow	No	HCSP		House Crow	House Crow	36.5	25.2	12988.0984464	1.4484126984127	12988.0984464	2711.93832	11821.2696
309	House Crow_309	2009	New	Bangladesh	Dhaka	House Crow	No	HCSP		House Crow	House Crow	34.4	26	12996.88416	1.32307692307692	12996.88416	2670.821504	11859.744
228	AK-Jungle Crow_1175	1918	Old	Thailand	Narathiwat	Jungle Crow	Yes	JCMA	AKMA	AK-Jungle Crow	Asian Koel	34.1	26.12	12997.7134468474	1.30551301684533	12997.7134468474	2664.61200104	11865.0862704
1727	House Crow_1727	2016	New	Bangladesh	Dhaka	House Crow	No	HCSP		House Crow	House Crow	33.2	26.5	13009.6026	1.25283018867925	13009.6026	2646.640754	11890.497
1793	House Crow_1793	2016	New	Bangladesh	Dhaka	House Crow	No	HCSP		House Crow	House Crow	34.7	25.9	13013.76498156	1.33976833976834	13013.76498156	2679.0512189	11871.32457
27	House Crow_27	1923	Old	India	Maharashtra	House Crow	Yes	HCSP		House Crow	House Crow	33.37	26.44	13019.5914391475	1.26210287443268	13019.5914391475	2651.5210790384	11897.32387632
1570	House Crow_1570	2015	New	Bangladesh	Dhaka	House Crow	No	HCSP		House Crow	House Crow	39	24.4	13043.9922912	1.59836065573771	13043.9922912	2764.58832	11841.7104
9	House Crow_9	1898	Old	India	Bihar	House Crow	Yes	HCSP		House Crow	House Crow	37.32	24.97	13048.2148756853	1.49459351221466	13048.2148756854	2734.6990174812	11867.21732988
364	House Crow_364	2009	New	Bangladesh	Dhaka	House Crow	No	HCSP		House Crow	House Crow	37.6	24.9	13075.44545088	1.51004016064257	13075.44545088	2743.1738376	11889.31176
498	House Crow_498	2009	New	Bangladesh	Dhaka	House Crow	Yes	HCSP		House Crow	House Crow	35.12	25.82	13093.4105223621	1.36018590240124	13093.4105223621	2697.0886675232	11940.90269088
376	House Crow_376	2009	New	Bangladesh	Dhaka	House Crow	No	HCSP		House Crow	House Crow	36.59	25.3	13119.447478896	1.44624505928854	13119.447478896	2729.344983002	11944.655481
208	House Crow_208	1917	Old	Sri Lanka	North Western Province	House Crow	Yes	HCPR		House Crow	House Crow	34.22	26.2	13120.091641872	1.30610687022901	13120.091641872	2681.540440112	11979.888168
6	House Crow_6	1897	Old	India	Gujarat	House Crow	Yes	HCSP		House Crow	House Crow	34.6	26.05	13120.661260665	1.32821497120921	13120.661260665	2689.58223995	11974.619715
47	House Crow_47	1920	Old	Pakistan	Sindh	House Crow	Yes	HCZU		House Crow	House Crow	34.39	26.16	13146.7352155246	1.31460244648318	13146.7352155246	2688.2538425664	12002.66904384
1709	House Crow_1709	2016	New	Bangladesh	Dhaka	House Crow	No	HCSP		House Crow	House Crow	39	24.5	13146.9156	1.59183673469388	13146.9156	2777.017425	11938.9725
1804	House Crow_1804	2016	New	Bangladesh	Dhaka	House Crow	No	HCSP		House Crow	House Crow	35.6	25.7	13154.36111136	1.3852140077821	13154.36111136	2714.0095388	11991.85644
1600	House Crow_1600	2015	New	Bangladesh	Dhaka	House Crow	No	HCSP		House Crow	House Crow	36.7	25.3	13158.88828848	1.45059288537549	13158.88828848	2736.1611233	11980.56453
47	House Crow_47	1920	Old	Pakistan	Sindh	House Crow	Yes	HCZU		House Crow	House Crow	33.51	26.57	13197.5603924833	1.26119683853971	13197.5603924833	2675.3727482133	12065.01073749
64	AK-Jungle Crow_1191	1939	Old	India	Bihar	Jungle Crow	Yes	JCLE	AKSC	AK-Jungle Crow	Asian Koel	33.29	26.67	13205.5288593088	1.24821897262842	13205.5288593088	2671.4888727723	12076.19181531
41	House Crow_41	1921	Old	Sri Lanka	North Western Province	House Crow	Yes	HCPR		House Crow	House Crow	37	25.26	13226.2378442784	1.46476642913698	13226.2378442784	2749.9230798	12040.335612
311	House Crow_311	2009	New	Bangladesh	Dhaka	House Crow	No	HCSP		House Crow	House Crow	35.14	25.95	13227.5837585115	1.35414258188825	13227.5837585115	2713.327016043	12068.3155635
377	House Crow_377	2009	New	Bangladesh	Dhaka	House Crow	No	HCSP		House Crow	House Crow	36.62	25.4	13229.952636816	1.44173228346457	13229.952636816	2743.069702064	12049.137192
23	House Crow_23	1911	Old	India	Bihar	House Crow	Yes	HCSP		House Crow	House Crow	34.66	26.15	13240.2504316455	1.32543021032505	13240.2504316455	2704.891575291	12087.6568035
1600	House Crow_1600	2015	New	Bangladesh	Dhaka	House Crow	No	HCSP		House Crow	House Crow	35.1	26	13261.35564	1.35	13261.35564	2716.481664	12101.076
520	House Crow_520	2009	New	Bangladesh	Dhaka	House Crow	Yes	HCSP		House Crow	House Crow	35.12	26	13268.911968	1.35076923076923	13268.911968	2717.78114816	12107.9712
1727	House Crow_1727	2016	New	Bangladesh	Dhaka	House Crow	No	HCSP		House Crow	House Crow	35.4	25.9	13276.29049992	1.36679536679537	13276.29049992	2724.3669726	12110.80374
361	House Crow_361	2009	New	Bangladesh	Dhaka	House Crow	No	HCSP		House Crow	House Crow	36.5	25.5	13286.363175	1.43137254901961	13286.363175	2747.4343875	12104.40375
417	House Crow_417	2009	New	Bangladesh	Dhaka	House Crow	Yes	HCSP		House Crow	House Crow	35.7	25.82	13309.6456619683	1.38264910921766	13309.6456619683	2734.35961134	12138.1043868
364	House Crow_364	2009	New	Bangladesh	Dhaka	House Crow	No	HCSP		House Crow	House Crow	35.49	25.9	13310.043780852	1.37027027027027	13310.043780852	2730.168239526	12141.593919
1725	House Crow_1725	2016	New	Bangladesh	Dhaka	House Crow	Yes	HCSP		House Crow	House Crow	37.2	25.3	13338.16469568	1.4703557312253	13338.16469568	2767.0386348	12143.78748
1729	House Crow_1729	2016	New	Bangladesh	Dhaka	House Crow	No	HCSP		House Crow	House Crow	37.2	25.3	13338.16469568	1.4703557312253	13338.16469568	2767.0386348	12143.78748
13	House Crow_13	1905	Old	India	Assam	House Crow	Yes	HCSP		House Crow	House Crow	36.35	25.62	13351.435264057	1.41881342701015	13351.435264057	2752.20453249	12168.3821994
1570	House Crow_1570	2015	New	Bangladesh	Dhaka	House Crow	No	HCSP		House Crow	House Crow	38.7	24.8	13354.37705088	1.56048387096774	13354.37705088	2796.6254688	12139.04448
1729	House Crow_1729	2016	New	Bangladesh	Dhaka	House Crow	No	HCSP		House Crow	House Crow	35.4	26	13374.70056	1.36153846153846	13374.70056	2735.944224	12204.504
1600	House Crow_1600	2015	New	Bangladesh	Dhaka	House Crow	No	HCSP		House Crow	House Crow	36.2	25.7	13376.06382672	1.40856031128405	13376.06382672	2752.1596982	12193.96638
353	House Crow_353	2009	New	Bangladesh	Dhaka	House Crow	No	HCSP		House Crow	House Crow	38.5	24.9	13388.4215388	1.54618473895582	13388.4215388	2797.1010375	12173.89635
1729	House Crow_1729	2016	New	Bangladesh	Dhaka	House Crow	No	HCSP		House Crow	House Crow	36	25.8	13401.5697504	1.3953488372093	13401.5697504	2751.19848	12221.1504
49	House Crow_49	1927	Old	Pakistan	Sindh	House Crow	Yes	HCZU		House Crow	House Crow	33.63	26.75	13417.0877511563	1.25719626168224	13417.0877511563	2703.5367103425	12272.82710625
39	House Crow_39	1918	Old	Sri Lanka	North Western Province	House Crow	Yes	HCPR		House Crow	House Crow	35.71	25.94	13432.2206353909	1.37663839629915	13432.2206353909	2748.9895373796	12254.62341156
40	House Crow_40	1918	Old	Sri Lanka	North Western Province	House Crow	Yes	HCPR		House Crow	House Crow	35.95	25.85	13432.7166129338	1.39071566731141	13432.7166129338	2753.8680266625	12251.52542625
35	House Crow_35	1900	Old	India	Bihar	House Crow	Yes	HCSP		House Crow	House Crow	35.76	25.94	13451.0280011643	1.37856592135698	13451.0280011643	2752.2078068256	12271.78194336
73	House Crow_73	1917	Old	Myanmar	Bago	House Crow	Yes	HCIN		House Crow	House Crow	36.99	25.5	13464.7280505	1.45058823529412	13464.7280505	2778.03196857	12266.901225
20	House Crow_20	1910	Old	India	Bihar	House Crow	Yes	HCSP		House Crow	House Crow	34.1	26.62	13478.3439144394	1.28099173553719	13478.3439144394	2720.83863854	12323.6869404
1913	House Crow_1913	2017	New	Bangladesh	Dhaka	House Crow	No	HCSP		House Crow	House Crow	36.5	25.7	13486.9151844	1.42023346303502	13486.9151844	2771.1404075	12295.02135
362	House Crow_362	2009	New	Bangladesh	Dhaka	House Crow	No	HCSP		House Crow	House Crow	36.67	25.65	13499.2308935048	1.42962962962963	13499.2308935048	2775.9151844865	12304.26921825
74	House Crow_74	1917	Old	Myanmar	Bago	House Crow	Yes	HCIN		House Crow	House Crow	37.62	25.32	13509.2231470437	1.48578199052133	13509.2231470437	2795.2696566432	12300.31886688
209	House Crow_209	1918	Old	Sri Lanka	North Western Province	House Crow	Yes	HCPR		House Crow	House Crow	37.4	25.4	13511.74846032	1.47244094488189	13511.74846032	2791.4194616	12305.78184
615	House Crow_615	2009	New	Bangladesh	Dhaka	House Crow	No	HCSP		House Crow	House Crow	36.08	25.89	13521.3037287309	1.39358825801468	13521.3037287309	2766.8812776264	12333.91087368
367	House Crow_367	2009	New	Bangladesh	Dhaka	House Crow	No	HCSP		House Crow	House Crow	36.6	25.7	13523.86563696	1.42412451361868	13523.86563696	2777.4533298	12328.70634
39	House Crow_39	1918	Old	Sri Lanka	North Western Province	House Crow	Yes	HCPR		House Crow	House Crow	37.13	25.51	13525.8571337722	1.45550764406115	13525.8571337722	2787.9453138611	12322.98848163
208	House Crow_208	1917	Old	Sri Lanka	North Western Province	House Crow	Yes	HCPR		House Crow	House Crow	35.33	26.19	13535.7682696777	1.34898816342115	13535.7682696777	2753.3907115119	12359.04206463
364	House Crow_364	2009	New	Bangladesh	Dhaka	House Crow	No	HCSP		House Crow	House Crow	37.2	25.5	13541.17014	1.45882352941177	13541.17014	2791.094238	12336.543
27	House Crow_27	1923	Old	India	Maharashtra	House Crow	Yes	HCSP		House Crow	House Crow	33.49	26.94	13543.3990021245	1.24313288789903	13543.3990021245	2715.0939537276	12395.96971164
377	House Crow_377	2009	New	Bangladesh	Dhaka	House Crow	No	HCSP		House Crow	House Crow	36.57	25.74	13553.1318507774	1.42074592074592	13553.1318507774	2780.3131285644	12356.97652332
1727	House Crow_1727	2016	New	Bangladesh	Dhaka	House Crow	No	HCSP		House Crow	House Crow	33.9	26.8	13573.22338656	1.26492537313433	13573.22338656	2727.5224032	12417.65136
1919	House Crow_1919	2017	New	Bangladesh	Dhaka	House Crow	No	HCSP		House Crow	House Crow	32.5	27.4	13575.505086	1.18613138686131	13575.505086	2696.52305	12443.847
1905	House Crow_1905	2017	New	Bangladesh	Dhaka	House Crow	No	HCSP		House Crow	House Crow	32.8	27.3	13605.39415872	1.2014652014652	13605.39415872	2706.7987128	12467.21112
17	House Crow_17	1910	Old	Bangladesh	Dhaka	House Crow	Yes	HCSP		House Crow	House Crow	35.95	26.03	13612.5465440343	1.38109873223204	13612.5465440343	2774.9809583625	12422.74032105
1792	House Crow_1792	2016	New	Bangladesh	Dhaka	House Crow	No	HCSP		House Crow	House Crow	38	25.3	13625.0069472	1.50197628458498	13625.0069472	2816.08481	12404.9442
1719	House Crow_1719	2016	New	Bangladesh	Dhaka	House Crow	No	HCSP		House Crow	House Crow	37.5	25.5	13650.373125	1.47058823529412	13650.373125	2809.7015625	12436.03125
304	House Crow_304	2009	New	Bangladesh	Dhaka	House Crow	No	HCSP		House Crow	House Crow	39	25	13667.0625	1.56	13667.0625	2839.2975	12431.25
207	House Crow_207	1918	Old	Sri Lanka	North Western Province	House Crow	Yes	HCPR		House Crow	House Crow	37.59	25.5	13683.1340205	1.47411764705882	13683.1340205	2815.27158717	12465.877725
369	House Crow_369	2009	New	Bangladesh	Dhaka	House Crow	No	HCSP		House Crow	House Crow	36.23	26.02	13708.4721262059	1.3923904688701	13708.4721262059	2791.8215583092	12509.87858292
1705	House Crow_1705	2016	New	Bangladesh	Dhaka	House Crow	No	HCSP		House Crow	House Crow	32.6	27.5	13712.41575	1.18545454545455	13712.41575	2714.503385	12573.4125
74	House Crow_74	1917	Old	Myanmar	Bago	House Crow	Yes	HCIN		House Crow	House Crow	36.62	25.89	13723.6735738948	1.41444573194284	13723.6735738948	2801.3296857354	12518.50931802
208	House Crow_208	1917	Old	Sri Lanka	North Western Province	House Crow	Yes	HCPR		House Crow	House Crow	36.07	26.1	13728.445838784	1.38199233716475	13728.445838784	2790.952601346	12531.334797
1791	House Crow_1791	2016	New	Bangladesh	Dhaka	House Crow	No	HCSP		House Crow	House Crow	35.3	26.4	13732.72838784	1.33712121212121	13732.72838784	2775.7423584	12547.37088
1913	House Crow_1913	2017	New	Bangladesh	Dhaka	House Crow	No	HCSP		House Crow	House Crow	38.6	25.2	13735.35890496	1.53174603174603	13735.35890496	2840.1867648	12501.39744
1915	House Crow_1915	2017	New	Bangladesh	Dhaka	House Crow	Yes	HCSP		House Crow	House Crow	36.9	25.8	13736.60899416	1.43023255813953	13736.60899416	2808.3257172	12526.67916
1793	House Crow_1793	2016	New	Bangladesh	Dhaka	House Crow	No	HCSP		House Crow	House Crow	33.6	27.1	13742.65593792	1.23985239852399	13742.65593792	2740.5033264	12584.84976
209	House Crow_209	1918	Old	Sri Lanka	North Western Province	House Crow	Yes	HCPR		House Crow	House Crow	38.61	25.24	13780.7965449348	1.5297147385103	13780.7965449348	2845.7477086896	12544.36490736
1718	House Crow_1718	2016	New	Bangladesh	Dhaka	House Crow	No	HCSP		House Crow	House Crow	36.5	26	13790.2986	1.40384615384615	13790.2986	2806.7624	12583.74
101	House Crow_101	2008	New	Bangladesh	Dhaka	House Crow	No	HCSP		House Crow	House Crow	39.03	25.11	13793.330528686	1.55436081242533	13793.330528686	2854.8239910381	12550.53250413
115	House Crow_115	1883	Old	India	Maharashtra	House Crow	Yes	HCSP		House Crow	House Crow	36.46	26.02	13795.4980326102	1.40122982321291	13795.4980326102	2806.5774633608	12589.29542184
1793	House Crow_1793	2016	New	Bangladesh	Dhaka	House Crow	No	HCSP		House Crow	House Crow	35	26.6	13814.189172	1.31578947368421	13814.189172	2778.9419	12629.946
51	Jungle Crow_51	1899	Old	India	Maharashtra	Jungle Crow	Yes	JCCU		Jungle Crow	Jungle Crow	35.07	26.58	13821.9025780443	1.31941309255079	13821.9025780443	2781.3043611108	12636.18266148
73	House Crow_73	1917	Old	Myanmar	Bago	House Crow	Yes	HCIN		House Crow	House Crow	38.21	25.45	13856.5566556223	1.50137524557957	13856.5566556222	2847.3359724455	12621.84338775
1717	House Crow_1717	2016	New	Bangladesh	Dhaka	House Crow	Yes	HCSP		House Crow	House Crow	36.7	26	13865.86188	1.41153846153846	13865.86188	2819.546496	12652.692
251	House Crow_251	1919	Old	Myanmar	Rakhine State	House Crow	Yes	HCIN		House Crow	House Crow	35.06	26.63	13867.7588784381	1.31656027037176	13867.7588784381	2786.4055701062	12680.15086614
36	House Crow_36	1917	Old	Sri Lanka	North Western Province	House Crow	Yes	HCPR		House Crow	House Crow	36.95	25.93	13888.3765687044	1.42499035865793	13888.3765687044	2827.0815516125	12670.38035805
75	House Crow_75	1917	Old	Myanmar	Bago	House Crow	Yes	HCIN		House Crow	House Crow	38.24	25.48	13898.8079201987	1.50078492935636	13898.8079201987	2852.8691539712	12661.55095296
19	House Crow_19	1910	Old	India	West Bengal	House Crow	Yes	HCSP		House Crow	House Crow	39.76	24.98	13912.0036545853	1.59167333867094	13912.0036545853	2881.8174961632	12653.23051104
1	House Crow_1	1890	Old	India	Tamil Nadu	House Crow	Yes	HCSP		House Crow	House Crow	36.37	26.17	13913.8402533384	1.3897592663355	13913.8402533384	2818.5958192367	12703.42776543
69	House Crow_69	1905	Old	Myanmar	Magway	House Crow	Yes	HCIN		House Crow	House Crow	36.48	26.14	13925.2898762404	1.3955623565417	13925.2898762404	2822.1241538304	12712.65239808
106	House Crow_106	1943	Old	Sri Lanka	North Western Province	House Crow	Yes	HCPR		House Crow	House Crow	36.03	26.31	13925.3543810744	1.36944127708096	13925.3543810744	2813.0935808601	12719.67850233
13	House Crow_13	1905	Old	India	Assam	House Crow	Yes	HCSP		House Crow	House Crow	34.57	26.9	13940.469374256	1.28513011152416	13940.469374256	2784.403528734	12757.750827
1905	House Crow_1905	2017	New	Bangladesh	Dhaka	House Crow	No	HCSP		House Crow	House Crow	34.1	27.1	13947.15974652	1.25830258302583	13947.15974652	2775.0006779	12772.12431
66	House Crow_66	1897	Old	Myanmar	Yangon	House Crow	Yes	HCIN		House Crow	House Crow	36.57	26.13	13949.4158427352	1.39954075774971	13949.4158427352	2826.7248348963	12734.26712883
1791	House Crow_1791	2016	New	Bangladesh	Dhaka	House Crow	No	HCSP		House Crow	House Crow	35.6	26.5	13950.0558	1.34339622641509	13950.0558	2807.171606	12750.051
9	House Crow_9	2008	New	Bangladesh	Dhaka	House Crow	No	HCSP		House Crow	House Crow	36.87	26.02	13950.6311701135	1.41698693312836	13950.6311701135	2832.7886120052	12730.86456948
113	House Crow_113	2008	New	Bangladesh	Dhaka	House Crow	No	HCSP		House Crow	House Crow	36.87	26.02	13950.6311701135	1.41698693312836	13950.6311701135	2832.7886120052	12730.86456948
28	House Crow_28	1920	Old	India	Karnataka	House Crow	Yes	HCSP		House Crow	House Crow	34.39	27.04	14006.2726652959	1.27181952662722	14006.2726652959	2788.0950446336	12823.77018624
69	House Crow_69	1905	Old	Myanmar	Magway	House Crow	Yes	HCIN		House Crow	House Crow	37.5	25.86	14022.26568072	1.45011600928074	14022.26568072	2853.3827025	12789.64485
251	House Crow_251	1919	Old	Myanmar	Rakhine State	House Crow	Yes	HCIN		House Crow	House Crow	35.72	26.53	14027.4302723488	1.34640030154542	14027.4302723488	2818.6029968348	12822.01044348
1720	House Crow_1720	2016	New	Bangladesh	Dhaka	House Crow	No	HCSP		House Crow	House Crow	36.6	26.2	14032.59363216	1.3969465648855	14032.59363216	2837.0031768	12813.08904
1704	House Crow_1704	2016	New	Bangladesh	Dhaka	House Crow	No	HCSP		House Crow	House Crow	35.3	26.7	14033.02007988	1.32209737827715	14033.02007988	2810.5365447	12834.15867
1722	House Crow_1722	2016	New	Bangladesh	Dhaka	House Crow	No	HCSP		House Crow	House Crow	36.7	26.2	14070.93405192	1.40076335877863	14070.93405192	2843.4468572	12848.09748
1919	House Crow_1919	2017	New	Bangladesh	Dhaka	House Crow	No	HCSP		House Crow	House Crow	35.4	26.7	14072.77367784	1.32584269662921	14072.77367784	2817.2129598	12870.51606
13	House Crow_13	2008	New	Bangladesh	Dhaka	House Crow	No	HCSP		House Crow	House Crow	37.23	26.02	14086.8456323115	1.43082244427364	14086.8456323115	2855.7051857892	12855.16918692
116	House Crow_116	1889	Old	India	Madhya Pradesh	House Crow	Yes	HCSP		House Crow	House Crow	37.73	25.84	14087.3617450621	1.46013931888545	14087.3617450621	2865.3892629824	12848.19146688
684	AK-Common Myna_1273	2009	New	Bangladesh	Dhaka	Common Myna	Yes	CMTR	AKSC	AK-Common Myna	Asian Koel	32.67	27.89	14116.5529885823	1.17138759411976	14116.5529885823	2762.1304786449	12960.33833457
251	House Crow_251	1919	Old	Myanmar	Rakhine State	House Crow	Yes	HCIN		House Crow	House Crow	37.81	25.84	14117.2315817864	1.46323529411765	14117.2315817864	2870.4018426176	12875.43385536
1713	House Crow_1713	2016	New	Bangladesh	Dhaka	House Crow	Yes	HCSP		House Crow	House Crow	37.7	25.9	14138.87434596	1.45559845559846	14138.87434596	2870.8311359	12897.66387
376	House Crow_376	2009	New	Bangladesh	Dhaka	House Crow	No	HCSP		House Crow	House Crow	36.73	26.27	14154.5925324682	1.39817282070803	14154.5925324682	2853.7574703267	12927.40187667
37	House Crow_37	1918	Old	Sri Lanka	North Western Province	House Crow	Yes	HCPR		House Crow	House Crow	36.56	26.34	14161.0684300232	1.38800303720577	14161.0684300232	2851.1198993376	12936.23523936
1791	House Crow_1791	2016	New	Bangladesh	Dhaka	House Crow	No	HCSP		House Crow	House Crow	35.9	26.6	14169.41117928	1.34962406015038	14169.41117928	2838.7119404	12954.71604
358	House Crow_358	2009	New	Bangladesh	Dhaka	House Crow	No	HCSP		House Crow	House Crow	39	25.5	14196.38805	1.52941176470588	14196.38805	2901.801825	12933.4725
1791	House Crow_1791	2016	New	Bangladesh	Dhaka	House Crow	No	HCSP		House Crow	House Crow	36.5	26.4	14199.5633472	1.38257575757576	14199.5633472	2854.37592	12973.9104
1718	House Crow_1718	2016	New	Bangladesh	Dhaka	House Crow	No	HCSP		House Crow	House Crow	35.5	26.8	14213.8474992	1.32462686567164	14213.8474992	2835.55256	13003.7352
1915	House Crow_1915	2017	New	Bangladesh	Dhaka	House Crow	Yes	HCSP		House Crow	House Crow	37.1	26.2	14224.29573096	1.41603053435115	14224.29573096	2869.1503148	12988.13124
69	House Crow_69	1905	Old	Myanmar	Magway	House Crow	Yes	HCIN		House Crow	House Crow	37.14	26.19	14229.2225738983	1.41809851088202	14229.2225738983	2870.5064550246	12992.21121654
1709	House Crow_1709	2016	New	Bangladesh	Dhaka	House Crow	No	HCSP		House Crow	House Crow	38.8	25.6	14229.99945216	1.515625	14229.99945216	2902.0860416	12968.26368
1915	House Crow_1915	2017	New	Bangladesh	Dhaka	House Crow	Yes	HCSP		House Crow	House Crow	35.8	26.7	14231.78806968	1.34082397003745	14231.78806968	2843.8459962	13015.94562
1718	House Crow_1718	2016	New	Bangladesh	Dhaka	House Crow	No	HCSP		House Crow	House Crow	36.6	26.4	14238.46626048	1.38636363636364	14238.46626048	2860.8820416	13009.45536
1715	House Crow_1715	2016	New	Bangladesh	Dhaka	House Crow	No	HCSP		House Crow	House Crow	38.6	25.7	14262.87468816	1.50194552529183	14262.87468816	2902.2437918	13002.40614
22	House Crow_22	1911	Old	India	West Bengal	House Crow	Yes	HCSP		House Crow	House Crow	38.02	25.93	14290.556891533	1.46625530273814	14290.556891533	2894.6021102078	13037.28988398
217	House Crow_217	2008	New	Bangladesh	Dhaka	House Crow	Yes	HCSP		House Crow	House Crow	36.8	26.38	14295.5109162547	1.39499620924943	14295.5109162547	2871.47228576	13060.7337792
17	House Crow_17	1910	Old	Bangladesh	Dhaka	House Crow	Yes	HCSP		House Crow	House Crow	36.02	26.68	14298.7250001013	1.35007496251874	14298.7250001013	2856.0824464928	13076.31985248
1804	House Crow_1804	2016	New	Bangladesh	Dhaka	House Crow	No	HCSP		House Crow	House Crow	39	25.6	14303.3499648	1.5234375	14303.3499648	2914.3296	13035.1104
1724	House Crow_1724	2016	New	Bangladesh	Dhaka	House Crow	Yes	HCSP		House Crow	House Crow	37.1	26.3	14328.46625364	1.4106463878327	14328.46625364	2881.2233597	13087.46649
1715	House Crow_1715	2016	New	Bangladesh	Dhaka	House Crow	No	HCSP		House Crow	House Crow	36.7	26.5	14381.09685	1.38490566037736	14381.09685	2879.3607065	13144.01325
18	House Crow_18	1910	Old	India	Bihar	House Crow	Yes	HCSP		House Crow	House Crow	35.55	26.95	14386.6758186113	1.3191094619666	14386.6758186112	2856.4404647625	13168.22747625
1720	House Crow_1720	2016	New	Bangladesh	Dhaka	House Crow	No	HCSP		House Crow	House Crow	35.7	26.9	14396.14569456	1.3271375464684	14396.14569456	2860.6598139	13174.76727
367	House Crow_367	2009	New	Bangladesh	Dhaka	House Crow	No	HCSP		House Crow	House Crow	37.9	26.1	14424.95418048	1.45210727969349	14424.95418048	2907.9317349	13167.10809
72	House Crow_72	1917	Old	Myanmar	Bago	House Crow	Yes	HCIN		House Crow	House Crow	37.06	26.42	14438.3412457129	1.40272520817562	14438.3412457129	2893.1328487128	13192.92876984
1720	House Crow_1720	2016	New	Bangladesh	Dhaka	House Crow	No	HCSP		House Crow	House Crow	36.6	26.6	14445.69496272	1.37593984962406	14445.69496272	2884.7945784	13207.31496
377	House Crow_377	2009	New	Bangladesh	Dhaka	House Crow	No	HCSP		House Crow	House Crow	37.81	26.17	14464.7319213287	1.4447841039358	14464.7319213288	2910.8145571103	13206.39548559
1792	House Crow_1792	2016	New	Bangladesh	Dhaka	House Crow	No	HCSP		House Crow	House Crow	39.8	25.5	14487.59601	1.56078431372549	14487.59601	2950.283853	13198.7745
1784	House Crow_1784	2016	New	Bangladesh	Dhaka	House Crow	Yes	HCSP		House Crow	House Crow	36.2	26.8	14494.12054848	1.35074626865672	14494.12054848	2882.2289408	13260.14688
376	House Crow_376	2009	New	Bangladesh	Dhaka	House Crow	No	HCSP		House Crow	House Crow	37.8	26.21	14503.2764836756	1.44219763449065	14503.2764836756	2915.08309323	13243.2939198
368	House Crow_368	2009	New	Bangladesh	Dhaka	House Crow	No	HCSP		House Crow	House Crow	38.72	25.9	14521.411529856	1.4949806949807	14521.411529856	2934.591982784	13246.619232
1804	House Crow_1804	2016	New	Bangladesh	Dhaka	House Crow	No	HCSP		House Crow	House Crow	39.3	25.7	14521.52785608	1.52918287937743	14521.52785608	2945.2598607	13238.20107
48	House Crow_48	1920	Old	Pakistan	Sindh	House Crow	Yes	HCZU		House Crow	House Crow	38.24	26.08	14532.9994596188	1.46625766871166	14532.9994596188	2926.9295409152	13264.87719936
75	House Crow_75	1917	Old	Myanmar	Bago	House Crow	Yes	HCIN		House Crow	House Crow	38.9	25.85	14534.9840401425	1.50483558994197	14534.9840401425	2939.502802775	13256.8661775
357	House Crow_357	2009	New	Bangladesh	Dhaka	House Crow	No	HCSP		House Crow	House Crow	39.7	25.6	14560.07675904	1.55078125	14560.07675904	2956.9627136	13269.07392
1725	House Crow_1725	2016	New	Bangladesh	Dhaka	House Crow	Yes	HCSP		House Crow	House Crow	38.6	26	14583.71304	1.48461538461538	14583.71304	2939.584544	13307.736
1723	House Crow_1723	2016	New	Bangladesh	Dhaka	House Crow	Yes	HCSP		House Crow	House Crow	37.5	26.4	14588.59248	1.42045454545455	14588.59248	2919.114	13329.36
1792	House Crow_1792	2016	New	Bangladesh	Dhaka	House Crow	No	HCSP		House Crow	House Crow	38.7	26	14621.49468	1.48846153846154	14621.49468	2945.831616	13342.212
1720	House Crow_1720	2016	New	Bangladesh	Dhaka	House Crow	No	HCSP		House Crow	House Crow	35.5	27.2	14622.3975168	1.30514705882353	14622.3975168	2882.316	13394.8032
76	House Crow_76	1914	Old	Myanmar	Sagaing	House Crow	Yes	HCIN		House Crow	House Crow	40.35	25.46	14643.6414303283	1.58483896307934	14643.6414303283	2978.20540833	13339.2224106
75	House Crow_75	1917	Old	Myanmar	Bago	House Crow	Yes	HCIN		House Crow	House Crow	38.75	26.02	14661.973361592	1.48923904688701	14661.973361592	2951.45282825	13380.010905
43	House Crow_43	1886	Old	Pakistan	Sindh	House Crow	Yes	HCZU		House Crow	House Crow	34.95	27.49	14690.6732378519	1.27137140778465	14690.6732378519	2878.3056545325	13469.97643245
1715	House Crow_1715	2016	New	Bangladesh	Dhaka	House Crow	No	HCSP		House Crow	House Crow	37.5	26.5	14694.58125	1.41509433962264	14694.58125	2931.3140625	13430.53125
1705	House Crow_1705	2016	New	Bangladesh	Dhaka	House Crow	No	HCSP		House Crow	House Crow	32.9	28.4	14716.23727392	1.15845070422535	14716.23727392	2834.9977376	13533.27024
1723	House Crow_1723	2016	New	Bangladesh	Dhaka	House Crow	Yes	HCSP		House Crow	House Crow	37.3	26.6	14721.97874616	1.40225563909774	14721.97874616	2930.5226916	13459.91388
251	House Crow_251	1919	Old	Myanmar	Rakhine State	House Crow	Yes	HCIN		House Crow	House Crow	37.09	26.68	14723.4789076556	1.39017991004498	14723.4789076556	2926.5243346352	13464.76133616
1720	House Crow_1720	2016	New	Bangladesh	Dhaka	House Crow	No	HCSP		House Crow	House Crow	36.6	26.9	14759.07373728	1.36059479553903	14759.07373728	2920.7265186	13506.90426
207	House Crow_207	1918	Old	Sri Lanka	North Western Province	House Crow	Yes	HCPR		House Crow	House Crow	37.88	26.46	14800.6191453846	1.43159486016629	14800.6191453846	2950.9076123856	13525.70235408
209	House Crow_209	1918	Old	Sri Lanka	North Western Province	House Crow	Yes	HCPR		House Crow	House Crow	38.73	26.18	14827.5382524636	1.47937356760886	14827.5382524636	2970.2104219788	13538.07630252
40	House Crow_40	1918	Old	Sri Lanka	North Western Province	House Crow	Yes	HCPR		House Crow	House Crow	36.98	26.83	14838.1545883567	1.37830786433097	14838.1545883567	2937.4454349878	13576.20628422
1707	House Crow_1707	2016	New	Bangladesh	Dhaka	House Crow	Yes	HCSP		House Crow	House Crow	34.8	27.7	14841.86848128	1.25631768953069	14841.86848128	2892.1402692	13617.86292
1914	House Crow_1914	2017	New	Bangladesh	Dhaka	House Crow	No	HCSP		House Crow	House Crow	36.3	27.1	14846.97650436	1.33948339483395	14846.97650436	2924.5997781	13596.13233
214	House Crow_214	1917	Old	Sri Lanka	North Western Province	House Crow	Yes	HCPR		House Crow	House Crow	35.64	27.39	14876.7244882431	1.30120481927711	14876.7244882431	2914.1704124676	13636.15521444
48	House Crow_48	1920	Old	Pakistan	Sindh	House Crow	Yes	HCZU		House Crow	House Crow	36.81	26.95	14896.5833159798	1.36586270871985	14896.5833159797	2940.6819751155	13634.94946275
4	House Crow_4	2008	New	Bangladesh	Dhaka	House Crow	No	HCSP		House Crow	House Crow	37.02	26.87	14896.6044181955	1.37774469668776	14896.6044181955	2944.9232937042	13631.44587138
106	House Crow_106	1943	Old	Sri Lanka	North Western Province	House Crow	Yes	HCPR		House Crow	House Crow	39	26.16	14909.0629079808	1.49082568807339	14909.0629079808	2984.6509056	13611.633984
23	House Crow_23	1911	Old	India	Bihar	House Crow	Yes	HCSP		House Crow	House Crow	36.91	26.93	14915.8540194023	1.37059041960639	14915.8540194023	2944.9020967497	13651.70604009
615	House Crow_615	2009	New	Bangladesh	Dhaka	House Crow	No	HCSP		House Crow	House Crow	37.51	26.71	14922.2647156174	1.40434294271808	14922.2647156174	2957.6145340709	13647.87437541
70	House Crow_70	1917	Old	Myanmar	Bago	House Crow	Yes	HCIN		House Crow	House Crow	38.78	26.26	14933.7042109033	1.47677075399848	14933.7042109033	2983.3773283496	13638.52563528
1724	House Crow_1724	2016	New	Bangladesh	Dhaka	House Crow	Yes	HCSP		House Crow	House Crow	38.4	26.4	14938.71869952	1.45454545454545	14938.71869952	2976.7643136	13649.26464
1722	House Crow_1722	2016	New	Bangladesh	Dhaka	House Crow	No	HCSP		House Crow	House Crow	37.9	26.6	14958.79341768	1.42481203007519	14958.79341768	2969.4360444	13676.42724
66	House Crow_66	1897	Old	Myanmar	Yangon	House Crow	Yes	HCIN		House Crow	House Crow	38.86	26.27	14975.4278739917	1.47925390178911	14975.4278739917	2989.6769405898	13677.07151994
1715	House Crow_1715	2016	New	Bangladesh	Dhaka	House Crow	No	HCSP		House Crow	House Crow	39.1	26.2	14991.10412616	1.49236641221374	14991.10412616	2995.9572668	13688.30004
18	House Crow_18	2008	New	Bangladesh	Dhaka	House Crow	No	HCSP		House Crow	House Crow	38.01	26.59	14991.4154388289	1.42948476871004	14991.4154388289	2975.3066760291	13705.81042131
122	House Crow_122	2008	New	Bangladesh	Dhaka	House Crow	No	HCSP		House Crow	House Crow	37.64	26.73	14995.446203567	1.40815563037785	14995.446203567	2968.5397435452	13715.69150556
1723	House Crow_1723	2016	New	Bangladesh	Dhaka	House Crow	Yes	HCSP		House Crow	House Crow	38	26.6	14998.2625296	1.42857142857143	14998.2625296	2975.89628	13712.5128
11	House Crow_11	1903	Old	India	Madhya Pradesh	House Crow	Yes	HCSP		House Crow	House Crow	36.86	27.04	15012.2480500961	1.36316568047337	15012.2480500961	2954.8640066816	13744.81445376
1705	House Crow_1705	2016	New	Bangladesh	Dhaka	House Crow	No	HCSP		House Crow	House Crow	34.3	28.1	15034.66079976	1.22064056939502	15034.66079976	2902.7378961	13812.64773
1707	House Crow_1707	2016	New	Bangladesh	Dhaka	House Crow	Yes	HCSP		House Crow	House Crow	37.6	26.8	15054.66664704	1.40298507462687	15054.66664704	2974.5101312	13772.97024
72	House Crow_72	1917	Old	Myanmar	Bago	House Crow	Yes	HCIN		House Crow	House Crow	39.01	26.32	15088.0813488438	1.48214285714286	15088.0813488438	3005.4251974208	13782.17932224
9	House Crow_9	2008	New	Bangladesh	Dhaka	House Crow	No	HCSP		House Crow	House Crow	37.11	27.02	15092.6929598612	1.37342709104367	15092.6929598612	2969.0649164148	13817.57465844
112	House Crow_112	1893	Old	India	Gujarat	House Crow	Yes	HCSP		House Crow	House Crow	37.38	26.93	15105.7876793622	1.38804307463795	15105.7876793622	2975.9670627918	13825.54244862
12	House Crow_12	2008	New	Bangladesh	Dhaka	House Crow	No	HCSP		House Crow	House Crow	37.54	26.87	15105.8489967331	1.39709713435058	15105.8489967331	2979.1555200078	13822.91944926
1709	House Crow_1709	2016	New	Bangladesh	Dhaka	House Crow	No	HCSP		House Crow	House Crow	39.4	26.2	15106.12538544	1.50381679389313	15106.12538544	3014.7324488	13793.32536
1	House Crow_1	2008	New	Bangladesh	Dhaka	House Crow	No	HCSP		House Crow	House Crow	36.95	27.11	15123.4980778657	1.36296569531538	15123.4980778657	2969.3271980525	13849.80484845
361	House Crow_361	2009	New	Bangladesh	Dhaka	House Crow	No	HCSP		House Crow	House Crow	38.6	26.5	15125.6223	1.45660377358491	15125.6223	3001.996691	13824.4935
1704	House Crow_1704	2016	New	Bangladesh	Dhaka	House Crow	No	HCSP		House Crow	House Crow	37.8	26.8	15134.74466112	1.41044776119403	15134.74466112	2987.5765248	13846.23072
368	House Crow_368	2009	New	Bangladesh	Dhaka	House Crow	No	HCSP		House Crow	House Crow	38.3	26.62	15138.4331942237	1.43876784372652	15138.4331942237	2997.7201265	13841.5604052
113	House Crow_113	2008	New	Bangladesh	Dhaka	House Crow	No	HCSP		House Crow	House Crow	37.16	27.05	15145.138049949	1.37375231053604	15145.138049949	2976.029499422	13866.933099
126	House Crow_126	2008	New	Bangladesh	Dhaka	House Crow	No	HCSP		House Crow	House Crow	36.96	27.13	15148.9402441756	1.36232952451161	15148.9402441756	2972.4162309072	13874.00115024
1709	House Crow_1709	2016	New	Bangladesh	Dhaka	House Crow	No	HCSP		House Crow	House Crow	41	25.7	15149.6855496	1.59533073929961	15149.6855496	3048.301415	13810.8459
1909	House Crow_1909	2017	New	Bangladesh	Dhaka	House Crow	No	HCSP		House Crow	House Crow	40.1	26	15150.43764	1.54230769230769	15150.43764	3032.548064	13824.876
122	House Crow_122	2008	New	Bangladesh	Dhaka	House Crow	No	HCSP		House Crow	House Crow	37.29	27.01	15155.16530638	1.38059977786005	15155.16530638	2979.7805707659	13874.32066779
362	House Crow_362	2009	New	Bangladesh	Dhaka	House Crow	No	HCSP		House Crow	House Crow	39.24	26.31	15165.9979437513	1.49144811858609	15165.9979437513	3018.6482575644	13852.90547964
1725	House Crow_1725	2016	New	Bangladesh	Dhaka	House Crow	Yes	HCSP		House Crow	House Crow	39	26.4	15172.1361792	1.47727272727273	15172.1361792	3014.87472	13862.5344
18	House Crow_18	2008	New	Bangladesh	Dhaka	House Crow	No	HCSP		House Crow	House Crow	37.08	27.11	15176.7065961369	1.3677609738104	15176.7065961369	2977.9968245076	13898.53217268
1725	House Crow_1725	2016	New	Bangladesh	Dhaka	House Crow	Yes	HCSP		House Crow	House Crow	39.6	26.2	15182.80622496	1.51145038167939	15182.80622496	3027.2136048	13863.34224
3	House Crow_3	2008	New	Bangladesh	Dhaka	House Crow	No	HCSP		House Crow	House Crow	37.2	27.08	15193.6160299085	1.37370753323486	15193.6160299085	2982.336648	13912.6684608
24	House Crow_24	1912	Old	India	Bihar	House Crow	Yes	HCSP		House Crow	House Crow	38.93	26.46	15210.8791797735	1.47127739984883	15210.8791797735	3017.9945001276	13900.62282588
34	House Crow_34	1909	Old	India	Bihar	House Crow	Yes	HCSP		House Crow	House Crow	37.12	27.14	15225.2459979817	1.36772291820192	15225.2459979817	2984.3078690304	13944.33572352
59	Jungle Crow_59	1921	Old	Sri Lanka	Western Province	Jungle Crow	Yes	JCCU		Jungle Crow	Jungle Crow	37.6	26.96	15227.0896271155	1.3946587537092	15227.0896271155	2994.13360128	13937.9145216
8	House Crow_8	2008	New	Bangladesh	Dhaka	House Crow	No	HCSP		House Crow	House Crow	36.95	27.21	15230.3509202014	1.35795663359059	15230.3509202014	2981.4363042525	13952.16817245
1722	House Crow_1722	2016	New	Bangladesh	Dhaka	House Crow	No	HCSP		House Crow	House Crow	38.9	26.5	15243.17895	1.46792452830189	15243.17895	3021.1224035	13931.93775
1	House Crow_1	2008	New	Bangladesh	Dhaka	House Crow	No	HCSP		House Crow	House Crow	37.27	27.1	15243.713893044	1.37527675276753	15243.713893044	2989.426096226	13959.444957
4	House Crow_4	2008	New	Bangladesh	Dhaka	House Crow	No	HCSP		House Crow	House Crow	37.19	27.15	15264.7069670933	1.36979742173112	15264.7069670933	2990.1921499485	13980.92874525
8	House Crow_8	2008	New	Bangladesh	Dhaka	House Crow	No	HCSP		House Crow	House Crow	37.15	27.18	15280.5233726482	1.36681383370125	15280.5233726482	2991.17420721	13996.7723466
33	House Crow_33	2008	New	Bangladesh	Dhaka	House Crow	No	HCSP		House Crow	House Crow	38.11	26.82	15280.6616392671	1.42095451155854	15280.6616392671	3010.2515017668	13980.62773764
217	House Crow_217	2008	New	Bangladesh	Dhaka	House Crow	Yes	HCSP		House Crow	House Crow	37.68	26.98	15281.1488678354	1.39659006671609	15281.1488678354	3001.8577432608	13988.30074272
355	House Crow_355	2009	New	Bangladesh	Dhaka	House Crow	No	HCSP		House Crow	House Crow	39	26.5	15282.3645	1.47169811320755	15282.3645	3027.483225	13967.7525
4	House Crow_4	2008	New	Bangladesh	Dhaka	House Crow	No	HCSP		House Crow	House Crow	37.35	27.12	15298.0021198426	1.37721238938053	15298.0021198426	2997.18475344	14010.0650784
1913	House Crow_1913	2017	New	Bangladesh	Dhaka	House Crow	No	HCSP		House Crow	House Crow	41.1	25.8	15300.12546504	1.59302325581395	15300.12546504	3067.4036412	13952.48004
1709	House Crow_1709	2016	New	Bangladesh	Dhaka	House Crow	No	HCSP		House Crow	House Crow	39.4	26.4	15327.74783232	1.49242424242424	15327.74783232	3040.1380416	14004.71424
70	House Crow_70	1917	Old	Myanmar	Bago	House Crow	Yes	HCIN		House Crow	House Crow	40	26.21	15347.382522408	1.52613506295307	15347.382522408	3053.375886	14014.06764
35	House Crow_35	1900	Old	India	Bihar	House Crow	Yes	HCSP		House Crow	House Crow	38.06	26.92	15369.6612635977	1.41381872213967	15369.6612635977	3019.3862296928	14066.59783584
18	House Crow_18	1910	Old	India	Bihar	House Crow	Yes	HCSP		House Crow	House Crow	35.73	27.86	15407.0664541436	1.28248384781048	15407.0664541436	2975.8234764636	14143.77752508
1724	House Crow_1724	2016	New	Bangladesh	Dhaka	House Crow	Yes	HCSP		House Crow	House Crow	38.3	26.9	15444.60448464	1.42379182156134	15444.60448464	3032.5688369	14134.27413
8	House Crow_8	2008	New	Bangladesh	Dhaka	House Crow	No	HCSP		House Crow	House Crow	37.42	27.24	15456.6099046115	1.37371512481645	15456.6099046115	3016.5249708384	14160.81228192
157	House Crow_157	2008	New	Bangladesh	Dhaka	House Crow	No	HCSP		House Crow	House Crow	37.83	27.1	15472.758158676	1.39594095940959	15472.758158676	3026.535817266	14169.192453
33	House Crow_33	2008	New	Bangladesh	Dhaka	House Crow	No	HCSP		House Crow	House Crow	38.07	27.02	15483.126407489	1.40895632864545	15483.126407489	3032.4416968692	14175.02202228
368	House Crow_368	2009	New	Bangladesh	Dhaka	House Crow	No	HCSP		House Crow	House Crow	39.41	26.54	15487.6822253456	1.48492840994725	15487.6822253456	3058.5774038876	14157.23522556
3	House Crow_3	2008	New	Bangladesh	Dhaka	House Crow	No	HCSP		House Crow	House Crow	37.29	27.32	15489.5097132167	1.36493411420205	15489.5097132167	3017.6120890608	14194.62584496
369	House Crow_369	2009	New	Bangladesh	Dhaka	House Crow	No	HCSP		House Crow	House Crow	38.6	26.86	15521.3283077971	1.43708116157856	15521.3283077971	3047.07086828	14202.6536856
110	House Crow_110	2008	New	Bangladesh	Dhaka	House Crow	No	HCSP		House Crow	House Crow	37.32	27.34	15523.6720471753	1.36503291880029	15523.6720471753	3022.0690189104	14226.85258992
209	House Crow_209	1918	Old	Sri Lanka	North Western Province	House Crow	Yes	HCPR		House Crow	House Crow	39.45	26.56	15525.7748097638	1.48531626506024	15525.7748097638	3063.65998464	14192.9713152
158	House Crow_158	2008	New	Bangladesh	Dhaka	House Crow	No	HCSP		House Crow	House Crow	37.92	27.12	15531.4656060088	1.39823008849558	15531.4656060088	3034.9528399872	14223.87330048
727	House Crow_727	2009	New	Bangladesh	Dhaka	House Crow	No	HCSP		House Crow	House Crow	38.01	27.1	15546.379529772	1.40258302583026	15546.379529772	3038.414849694	14236.611291
1710	House Crow_1710	2016	New	Bangladesh	Dhaka	House Crow	No	HCSP		House Crow	House Crow	39.7	26.5	15556.66335	1.49811320754717	15556.66335	3071.8071515	14218.45575
9	House Crow_9	2008	New	Bangladesh	Dhaka	House Crow	No	HCSP		House Crow	House Crow	37.82	27.21	15588.954581922	1.38993017273061	15588.954581922	3039.4591098786	14280.67659762
22	House Crow_22	1911	Old	India	West Bengal	House Crow	Yes	HCSP		House Crow	House Crow	38.99	26.79	15600.0645616696	1.45539380365808	15600.0645616696	3063.4550062641	14271.47425809
727	House Crow_727	2009	New	Bangladesh	Dhaka	House Crow	No	HCSP		House Crow	House Crow	37.96	27.18	15613.6922537207	1.39661515820456	15613.6922537207	3045.0264831792	14301.95096304
362	House Crow_362	2009	New	Bangladesh	Dhaka	House Crow	No	HCSP		House Crow	House Crow	39.83	26.52	15630.1636407396	1.50188536953243	15630.1636407396	3082.5673259472	14286.55514832
72	House Crow_72	1917	Old	Myanmar	Bago	House Crow	Yes	HCIN		House Crow	House Crow	37.82	27.25	15632.7992589375	1.38788990825688	15632.7992589375	3044.401333685	14322.6940125
368	House Crow_368	2009	New	Bangladesh	Dhaka	House Crow	No	HCSP		House Crow	House Crow	38.9	26.89	15675.4021087276	1.44663443659353	15675.4021087276	3070.275609095	14345.0273919
158	House Crow_158	2008	New	Bangladesh	Dhaka	House Crow	No	HCSP		House Crow	House Crow	37.86	27.28	15682.2879011927	1.38782991202346	15682.2879011927	3050.7708667392	14369.42922624
30	House Crow_30	1939	Old	India	Bihar	House Crow	Yes	HCSP		House Crow	House Crow	38.18	27.17	15693.1363296588	1.40522635259477	15693.1363296588	3058.3243003742	14374.25605902
13	House Crow_13	2008	New	Bangladesh	Dhaka	House Crow	No	HCSP		House Crow	House Crow	38.11	27.21	15708.4891358288	1.40058801911062	15708.4891358288	3058.6755582489	14390.17940601
1703	House Crow_1703	2016	New	Bangladesh	Dhaka	House Crow	No	HCSP		House Crow	House Crow	38.7	27	15717.07233	1.43333333333333	15717.07233	3071.149182	14388.273
684	AK-Common Myna_1400	2009	New	Bangladesh	Dhaka	Common Myna	Yes	CMTR	AKSC	AK-Common Myna	Asian Koel	34.33	28.75	15718.8246117187	1.19408695652174	15718.8246117188	2979.4556847875	14471.70421875
5	House Crow_5	2008	New	Bangladesh	Dhaka	House Crow	No	HCSP		House Crow	House Crow	37.92	27.32	15751.1989360466	1.38799414348463	15751.1989360466	3059.7172392192	14434.43851008
15	House Crow_15	1908	Old	India	Uttar Pradesh	House Crow	Yes	HCSP		House Crow	House Crow	39.34	26.8	15751.345369536	1.46791044776119	15751.345369536	3087.211094912	14410.336416
213	Jungle Crow_213	1933	Old	Sri Lanka	Sabaragamuwa	Jungle Crow	Yes	JCCU		Jungle Crow	Jungle Crow	38.3	27.18	15753.5409198499	1.40912435614422	15753.5409198499	3067.48660986	14430.0506292
215	House Crow_215	1924	Old	Sri Lanka	Southern Province	House Crow	Yes	HCPR		House Crow	House Crow	39.13	26.89	15768.0844348204	1.45518780215694	15768.0844348204	3085.1376101819	14429.84374923
73	House Crow_73	1917	Old	Myanmar	Bago	House Crow	Yes	HCIN		House Crow	House Crow	36.65	27.84	15782.1184218931	1.31645114942529	15782.1184218931	3037.25457792	14487.1386624
58	Jungle Crow_58	1921	Old	Sri Lanka	Western Province	Jungle Crow	Yes	JCCU		Jungle Crow	Jungle Crow	38.53	27.13	15792.4423054136	1.42019904165131	15792.4423054136	3076.3599335543	14463.34589607
36	House Crow_36	1917	Old	Sri Lanka	North Western Province	House Crow	Yes	HCPR		House Crow	House Crow	39.99	26.62	15806.4214996607	1.5022539444027	15806.4214996607	3105.5282605908	14452.32377556
1710	House Crow_1710	2016	New	Bangladesh	Dhaka	House Crow	No	HCSP		House Crow	House Crow	39.9	26.7	15861.68558604	1.49438202247191	15861.68558604	3110.1350553	14506.59861
207	House Crow_207	1918	Old	Sri Lanka	North Western Province	House Crow	Yes	HCPR		House Crow	House Crow	39.33	26.95	15916.3983107168	1.45936920222635	15916.3983107167	3105.6736729095	14568.39343575
31	House Crow_31	2008	New	Bangladesh	Dhaka	House Crow	No	HCSP		House Crow	House Crow	37.21	27.75	15924.4747410937	1.3409009009009	15924.4747410937	3064.7612678475	14613.55306875
1705	House Crow_1705	2016	New	Bangladesh	Dhaka	House Crow	No	HCSP		House Crow	House Crow	34	29.1	15930.9349128	1.16838487972509	15930.9349128	2995.16115	14683.6854
356	House Crow_356	2009	New	Bangladesh	Dhaka	House Crow	No	HCSP		House Crow	House Crow	39	27.1	15951.2970708	1.43911439114391	15951.2970708	3103.322625	14607.4149
48	House Crow_48	1920	Old	Pakistan	Sindh	House Crow	Yes	HCZU		House Crow	House Crow	40.3	26.71	16032.1852316551	1.50879820292025	16032.1852316551	3136.758977105	14663.0055273
30	House Crow_30	2008	New	Bangladesh	Dhaka	House Crow	Yes	HCSP		House Crow	House Crow	37.2	27.86	16040.9424039782	1.33524766690596	16040.9424039782	3077.53495224	14725.6793712
103	House Crow_103	1911	Old	India	Uttar Pradesh	House Crow	Yes	HCSP		House Crow	House Crow	39.73	26.93	16055.4559791616	1.47530634979577	16055.4559791616	3128.8647675063	14694.72449127
48	House Crow_48	1920	Old	Pakistan	Sindh	House Crow	Yes	HCZU		House Crow	House Crow	40.44	26.7	16076.355015024	1.51460674157303	16076.355015024	3144.297439368	14702.928516
215	House Crow_215	1924	Old	Sri Lanka	Southern Province	House Crow	Yes	HCPR		House Crow	House Crow	38.28	27.48	16079.2015545976	1.39301310043668	16079.2015545976	3103.6398769728	14742.65022912
51	Jungle Crow_51	1899	Old	India	Maharashtra	Jungle Crow	Yes	JCCU		Jungle Crow	Jungle Crow	37.52	27.8	16112.449015488	1.34964028776978	16112.449015488	3092.064411968	14788.447968
31	House Crow_31	2008	New	Bangladesh	Dhaka	House Crow	No	HCSP		House Crow	House Crow	37.94	27.64	16114.1564625996	1.3726483357453	16114.1564625996	3100.7623171616	14782.35337824
217	House Crow_217	2008	New	Bangladesh	Dhaka	House Crow	Yes	HCSP		House Crow	House Crow	37.73	27.73	16124.7929669678	1.360620266859	16124.7929669678	3097.7110599743	14796.42238767
Museum	House Crow_Museum	2015	New	Bangladesh	Dhaka	House Crow	No	HCSP		House Crow	House Crow	40	26.9	16130.135232	1.48698884758364	16130.135232	3142.2966	14761.644
52	Jungle Crow_52	1920	Old	Sri Lanka	North Western Province	Jungle Crow	Yes	JCCU		Jungle Crow	Jungle Crow	40.72	26.68	16164.4664631905	1.52623688155922	16164.4664631905	3159.3095362688	14782.55814528
361	House Crow_361	2009	New	Bangladesh	Dhaka	House Crow	No	HCSP		House Crow	House Crow	39.3	27.2	16187.61189888	1.44485294117647	16187.61189888	3135.6017472	14828.61312
1703	House Crow_1703	2016	New	Bangladesh	Dhaka	House Crow	No	HCSP		House Crow	House Crow	38.8	27.4	16207.06453344	1.41605839416058	16207.06453344	3128.1455504	14856.03888
2	House Crow_2	2008	New	Bangladesh	Dhaka	House Crow	No	HCSP		House Crow	House Crow	37.23	28.01	16219.3277369165	1.32916815423063	16219.3277369165	3097.9732242801	14896.67798673
110	House Crow_110	2008	New	Bangladesh	Dhaka	House Crow	No	HCSP		House Crow	House Crow	37.23	28.01	16219.3277369165	1.32916815423063	16219.3277369165	3097.9732242801	14896.67798673
212	Jungle Crow_212	1919	Old	Sri Lanka	North Western Province	Jungle Crow	Yes	JCCU		Jungle Crow	Jungle Crow	38.91	27.38	16230.3441308145	1.42111029948868	16230.3441308145	3132.8854089252	14876.41532004
126	House Crow_126	2008	New	Bangladesh	Dhaka	House Crow	No	HCSP		House Crow	House Crow	37.28	28.01	16241.1103419889	1.33095323098893	16241.1103419889	3101.4237467696	14916.68426928
1703	House Crow_1703	2016	New	Bangladesh	Dhaka	House Crow	No	HCSP		House Crow	House Crow	38.7	27.5	16278.235875	1.40727272727273	16278.235875	3134.1417525	14926.10625
3	House Crow_3	2008	New	Bangladesh	Dhaka	House Crow	No	HCSP		House Crow	House Crow	37.39	28.01	16289.0320731482	1.33488039985719	16289.0320731482	3109.0081917729	14960.69809089
5	House Crow_5	2008	New	Bangladesh	Dhaka	House Crow	No	HCSP		House Crow	House Crow	37.39	28.01	16289.0320731482	1.33488039985719	16289.0320731482	3109.0081917729	14960.69809089
1	House Crow_1	2008	New	Bangladesh	Dhaka	House Crow	No	HCSP		House Crow	House Crow	37.15	28.12	16306.0271085686	1.32112375533428	16306.0271085686	3105.91448612	14981.6493096
369	House Crow_369	2009	New	Bangladesh	Dhaka	House Crow	No	HCSP		House Crow	House Crow	39.35	27.29	16310.8969494936	1.44192011725907	16310.8969494936	3150.3606360125	14945.89697085
31	House Crow_31	2008	New	Bangladesh	Dhaka	House Crow	No	HCSP		House Crow	House Crow	38.02	27.79	16315.9516222348	1.36811802806765	16315.9516222348	3124.8366639854	14974.74315582
103	House Crow_103	1911	Old	India	Uttar Pradesh	House Crow	Yes	HCSP		House Crow	House Crow	40.22	27	16334.383698	1.48962962962963	16334.383698	3169.32457752	14953.3938
411	House Crow_411	2009	New	Bangladesh	Dhaka	House Crow	No	HCSP		House Crow	House Crow	41.49	26.57	16340.3993042117	1.5615355664283	16340.3993042117	3192.8402080863	14938.14668751
358	House Crow_358	2009	New	Bangladesh	Dhaka	House Crow	No	HCSP		House Crow	House Crow	38.9	27.5	16362.361125	1.41454545454545	16362.361125	3147.4291475	15003.24375
112	House Crow_112	1893	Old	India	Gujarat	House Crow	Yes	HCSP		House Crow	House Crow	39.12	27.44	16386.3552344003	1.42565597667638	16386.3552344003	3154.3711094784	15022.32786432
1914	House Crow_1914	2017	New	Bangladesh	Dhaka	House Crow	No	HCSP		House Crow	House Crow	36.9	28.3	16394.73407316	1.30388692579505	16394.73407316	3110.4730647	15071.94891
1909	House Crow_1909	2017	New	Bangladesh	Dhaka	House Crow	No	HCSP		House Crow	House Crow	40.1	27.1	16401.20544972	1.47970479704797	16401.20544972	3174.5950559	15019.41891
1710	House Crow_1710	2016	New	Bangladesh	Dhaka	House Crow	No	HCSP		House Crow	House Crow	40.7	26.9	16412.41259856	1.51301115241636	16412.41259856	3186.8640089	15019.97277
74	House Crow_74	1917	Old	Myanmar	Bago	House Crow	Yes	HCIN		House Crow	House Crow	38.93	27.54	16420.5249527889	1.41358024691358	16420.5249527889	3154.4938310364	15058.52560188
101	House Crow_101	1924	Old	Sri Lanka	NA	House Crow	Yes	HCPR		House Crow	House Crow	39.73	27.28	16456.8752856415	1.45637829912023	16456.8752856415	3173.8919862848	15079.17124032
73	House Crow_73	1917	Old	Myanmar	Bago	House Crow	Yes	HCIN		House Crow	House Crow	40.24	27.14	16504.9541745362	1.48268238761975	16504.9541745362	3188.8035265056	15116.38118304
411	House Crow_411	2009	New	Bangladesh	Dhaka	House Crow	No	HCSP		House Crow	House Crow	40.01	27.25	16538.0300991563	1.46825688073394	16538.0300991563	3188.2173651275	15152.06206875
158	House Crow_158	2008	New	Bangladesh	Dhaka	House Crow	No	HCSP		House Crow	House Crow	39	27.63	16552.9197687906	1.41150922909881	16552.9197687906	3170.58270165	15184.362141
692	House Crow_692	2009	New	Bangladesh	Dhaka	House Crow	No	HCSP		House Crow	House Crow	40.09	27.25	16571.0978924063	1.47119266055046	16571.0978924063	3193.4036178275	15182.35861875
694	House Crow_694	2009	New	Bangladesh	Dhaka	House Crow	No	HCSP		House Crow	House Crow	40.11	27.25	16579.3648407188	1.47192660550459	16579.3648407188	3194.6994398025	15189.93275625
431	House Crow_431	2009	New	Bangladesh	Dhaka	House Crow	No	HCSP		House Crow	House Crow	37.23	28.35	16597.1622603622	1.31322751322751	16597.1622603622	3139.7049299385	15260.52022425
157	House Crow_157	2008	New	Bangladesh	Dhaka	House Crow	No	HCSP		House Crow	House Crow	38.11	28.01	16602.7015861909	1.36058550517672	16602.7015861909	3158.4241844409	15248.78855961
16	House Crow_16	1909	Old	India	Bihar	House Crow	Yes	HCSP		House Crow	House Crow	41.12	26.92	16605.3723373394	1.52748885586924	16605.3723373394	3216.0761307392	15197.54343168
1724	House Crow_1724	2016	New	Bangladesh	Dhaka	House Crow	Yes	HCSP		House Crow	House Crow	41.2	26.9	16614.03928896	1.53159851301115	16614.03928896	3218.4783684	15204.49332
158	House Crow_158	2008	New	Bangladesh	Dhaka	House Crow	No	HCSP		House Crow	House Crow	38.12	28.02	16618.3794551071	1.3604568165596	16618.3794551071	3160.3584208752	15263.68272048
30	House Crow_30	2008	New	Bangladesh	Dhaka	House Crow	Yes	HCSP		House Crow	House Crow	38.11	28.03	16625.3418055234	1.35961469853728	16625.3418055234	3160.9250876417	15270.57254049
114	House Crow_114	2008	New	Bangladesh	Dhaka	House Crow	No	HCSP		House Crow	House Crow	38.11	28.03	16625.3418055234	1.35961469853728	16625.3418055234	3160.9250876417	15270.57254049
12	House Crow_12	2008	New	Bangladesh	Dhaka	House Crow	No	HCSP		House Crow	House Crow	38.19	28.01	16637.5537543068	1.36344162799	16637.5537543068	3163.8904703889	15280.79861169
1711	House Crow_1711	2016	New	Bangladesh	Dhaka	House Crow	No	HCSP		House Crow	House Crow	40.7	27.1	16646.61002004	1.50184501845018	16646.61002004	3213.0949961	15244.14837
694	House Crow_694	2009	New	Bangladesh	Dhaka	House Crow	No	HCSP		House Crow	House Crow	40.52	27.21	16701.8624976065	1.48915839764792	16701.8624976065	3215.9629161756	15300.18550332
1710	House Crow_1710	2016	New	Bangladesh	Dhaka	House Crow	No	HCSP		House Crow	House Crow	41	27.1	16769.3123052	1.51291512915129	16769.3123052	3232.245455	15356.5131
414	House Crow_414	2009	New	Bangladesh	Dhaka	House Crow	No	HCSP		House Crow	House Crow	39.3	27.72	16784.2009395245	1.41774891774892	16784.2009395245	3202.0616628	15401.0091312
414	House Crow_414	2009	New	Bangladesh	Dhaka	House Crow	No	HCSP		House Crow	House Crow	39.41	27.69	16796.3999298585	1.42325749368003	16796.3999298585	3205.5400269711	15410.70554751
71	House Crow_71	1919	Old	Myanmar	Bago	House Crow	Yes	HCIN		House Crow	House Crow	38.89	27.89	16804.1856665432	1.39440659734672	16804.1856665432	3196.2569641851	15427.84076619
208	House Crow_208	2008	New	Bangladesh	Dhaka	House Crow	No	HCSP		House Crow	House Crow	37.89	28.28	16811.8976251417	1.33981612446959	16811.8976251417	3176.9940695472	15454.45134576
411	House Crow_411	2009	New	Bangladesh	Dhaka	House Crow	No	HCSP		House Crow	House Crow	40.82	27.21	16825.5189326826	1.50018375597207	16825.5189326826	3235.2413998086	15413.46427062
692	House Crow_692	2009	New	Bangladesh	Dhaka	House Crow	No	HCSP		House Crow	House Crow	40.31	27.39	16826.0595993569	1.47170500182548	16826.0595993569	3225.8985648021	15422.93537301
81	Jungle Crow_81	1914	Old	Thailand	Bangkok	Jungle Crow	Yes	JCAN		Jungle Crow	Jungle Crow	37.47	28.47	16839.3044269974	1.31612223393045	16839.3044269974	3171.3103995417	15489.19343673
1909	House Crow_1909	2017	New	Bangladesh	Dhaka	House Crow	No	HCSP		House Crow	House Crow	41.9	26.9	16896.31665552	1.55762081784387	16896.31665552	3262.4311661	15462.82209
694	House Crow_694	2009	New	Bangladesh	Dhaka	House Crow	No	HCSP		House Crow	House Crow	41.01	27.21	16903.8346748974	1.50716648291069	16903.8346748974	3247.4166538959	15485.20748991
2	House Crow_2	2008	New	Bangladesh	Dhaka	House Crow	No	HCSP		House Crow	House Crow	38.01	28.36	16956.2927466818	1.34026798307475	16956.2927466818	3195.3040149744	15591.23432496
411	House Crow_411	2009	New	Bangladesh	Dhaka	House Crow	No	HCSP		House Crow	House Crow	41.01	27.27	16975.1715026574	1.5038503850385	16975.1715026574	3255.3490968063	15553.57476879
1710	House Crow_1710	2016	New	Bangladesh	Dhaka	House Crow	No	HCSP		House Crow	House Crow	41.8	27	16976.06262	1.54814814814815	16976.06262	3269.576772	15540.822
355	House Crow_355	2009	New	Bangladesh	Dhaka	House Crow	No	HCSP		House Crow	House Crow	39	28	16978.8528	1.39285714285714	16978.8528	3217.6872	15593.76
Museum	House Crow_Museum	2015	New	Bangladesh	Dhaka	House Crow	No	HCSP		House Crow	House Crow	40.7	27.4	17000.70944616	1.48540145985401	17000.70944616	3252.5116844	15583.52532
1713	House Crow_1713	2016	New	Bangladesh	Dhaka	House Crow	Yes	HCSP		House Crow	House Crow	40.5	27.5	17035.363125	1.47272727272727	17035.363125	3252.6511875	15620.34375
692	House Crow_692	2009	New	Bangladesh	Dhaka	House Crow	No	HCSP		House Crow	House Crow	41.12	27.3	17056.518530688	1.50622710622711	17056.518530688	3266.379593568	15629.625648
431	House Crow_431	2009	New	Bangladesh	Dhaka	House Crow	No	HCSP		House Crow	House Crow	40.56	27.51	17072.4581409302	1.47437295528899	17072.4581409302	3257.8722847944	15654.86414856
60	Jungle Crow_60	1922	Old	Sri Lanka	Western Province	Jungle Crow	Yes	JCCU		Jungle Crow	Jungle Crow	38.72	28.2	17087.542002432	1.37304964539007	17087.542002432	3224.073676032	15703.763328
408	House Crow_408	2009	New	Bangladesh	Dhaka	House Crow	No	HCSP		House Crow	House Crow	39.52	27.9	17088.099702336	1.41648745519713	17088.099702336	3239.879089824	15689.009232
53	Jungle Crow_53	1920	Old	Sri Lanka	North Western Province	Jungle Crow	Yes	JCCU		Jungle Crow	Jungle Crow	41.76	27.12	17104.2722496553	1.53982300884956	17104.2722496553	3283.1445270528	15664.26553344
30	House Crow_30	1939	Old	India	Bihar	House Crow	Yes	HCSP		House Crow	House Crow	40.44	27.61	17140.3747919466	1.4646867077146	17140.3747919466	3263.1473120004	15722.22967524
15	House Crow_15	1908	Old	India	Uttar Pradesh	House Crow	Yes	HCSP		House Crow	House Crow	39.54	27.96	17167.022621083	1.41416309012876	17167.022621083	3248.9518277664	15764.53536864
694	House Crow_694	2009	New	Bangladesh	Dhaka	House Crow	No	HCSP		House Crow	House Crow	41.51	27.28	17194.1830633521	1.5216275659824	17194.1830633521	3288.6770514752	15754.75454784
357	House Crow_357	2009	New	Bangladesh	Dhaka	House Crow	No	HCSP		House Crow	House Crow	39.5	28	17196.5304	1.41071428571429	17196.5304	3251.4188	15793.68
81	Jungle Crow_81	1914	Old	Thailand	Bangkok	Jungle Crow	Yes	JCAN		Jungle Crow	Jungle Crow	38.22	28.51	17222.4224649608	1.34058225184146	17222.4224649608	3228.7190132106	15843.65195322
205	Jungle Crow_205	1921	Old	Sri Lanka	North Western Province	Jungle Crow	Yes	JCCU		Jungle Crow	Jungle Crow	39.27	28.11	17224.8474596384	1.39701173959445	17224.8474596384	3250.0348855821	15825.32976717
57	Jungle Crow_57	1921	Old	Sri Lanka	Western Province	Jungle Crow	Yes	JCCU	AKSC	Jungle Crow	Jungle Crow	38.64	28.38	17260.5366489347	1.3615221987315	17260.5366489347	3241.4121143712	15872.01539616
212	Jungle Crow_212	1919	Old	Sri Lanka	North Western Province	Jungle Crow	Yes	JCCU		Jungle Crow	Jungle Crow	40.19	27.82	17282.7661722805	1.44464414090582	17282.7661722805	3274.1420800868	15863.62494756
52	Jungle Crow_52	1920	Old	Sri Lanka	North Western Province	Jungle Crow	Yes	JCCU		Jungle Crow	Jungle Crow	41.78	27.3	17330.285608272	1.53040293040293	17330.285608272	3308.568920748	15880.490262
1714	House Crow_1714	2016	New	Bangladesh	Dhaka	House Crow	Yes	HCSP		House Crow	House Crow	40.1	27.9	17338.88659068	1.43727598566308	17338.88659068	3278.6029071	15919.26291
1711	House Crow_1711	2016	New	Bangladesh	Dhaka	House Crow	No	HCSP		House Crow	House Crow	42.5	27.1	17382.823731	1.56826568265683	17382.823731	3327.0026375	15918.33675
18	House Crow_18	2008	New	Bangladesh	Dhaka	House Crow	No	HCSP		House Crow	House Crow	39.71	28.1	17406.016920072	1.41316725978648	17406.016920072	3278.475127994	15991.260681
414	House Crow_414	2009	New	Bangladesh	Dhaka	House Crow	No	HCSP		House Crow	House Crow	39.71	28.1	17406.016920072	1.41316725978648	17406.016920072	3278.475127994	15991.260681
67	House Crow_67	1909	Old	Myanmar	Rakhine State	House Crow	Yes	HCIN		House Crow	House Crow	39.67	28.12	17412.1156230664	1.41073968705548	17412.1156230664	3278.3672069072	15997.90116048
304	House Crow_304	2009	New	Bangladesh	Dhaka	House Crow	No	HCSP		House Crow	House Crow	40	28	17414.208	1.42857142857143	17414.208	3284.96	15993.6
1710	House Crow_1710	2016	New	Bangladesh	Dhaka	House Crow	No	HCSP		House Crow	House Crow	42.9	27	17422.80111	1.58888888888889	17422.80111	3338.290098	15949.791
52	Jungle Crow_52	1920	Old	Sri Lanka	North Western Province	Jungle Crow	Yes	JCCU		Jungle Crow	Jungle Crow	41.75	27.44	17487.9941471424	1.52150145772595	17487.9941471424	3325.4599112	16032.264528
51	Jungle Crow_51	1899	Old	India	Maharashtra	Jungle Crow	Yes	JCCU		Jungle Crow	Jungle Crow	40.68	27.84	17517.5055225815	1.46120689655172	17517.5055225815	3309.1565036544	16080.13099008
30	House Crow_30	1939	Old	India	Bihar	House Crow	Yes	HCSP		House Crow	House Crow	38.96	28.48	17520.6550714122	1.36797752808989	17520.6550714122	3276.2192832512	16116.43920384
101	House Crow_101	2008	New	Bangladesh	Dhaka	House Crow	No	HCSP		House Crow	House Crow	40.02	28.1	17541.898694064	1.42419928825623	17541.898694064	3299.327711436	16116.098022
692	House Crow_692	2009	New	Bangladesh	Dhaka	House Crow	No	HCSP		House Crow	House Crow	41.52	27.59	17573.7813371639	1.50489307720189	17573.7813371639	3330.7776916584	16118.73375912
356	House Crow_356	2009	New	Bangladesh	Dhaka	House Crow	No	HCSP		House Crow	House Crow	39.2	28.5	17652.20688	1.37543859649123	17652.20688	3295.326636	16238.502
1721	House Crow_1721	2016	New	Bangladesh	Dhaka	House Crow	No	HCSP		House Crow	House Crow	39.8	28.3	17683.20910872	1.40636042402827	17683.20910872	3310.5047378	16256.46522
58	Jungle Crow_58	1921	Old	Sri Lanka	Western Province	Jungle Crow	Yes	JCCU		Jungle Crow	Jungle Crow	40.51	28.05	17696.4133551728	1.44420677361854	17696.4133551728	3325.5559922145	16255.41833025
211	Jungle Crow_211	1919	Old	Sri Lanka	North Western Province	Jungle Crow	Yes	JCCU		Jungle Crow	Jungle Crow	40.49	28.06	17699.7164786355	1.44297933000713	17699.7164786355	3325.5388336844	16258.97960364
51	Jungle Crow_51	1899	Old	India	Maharashtra	Jungle Crow	Yes	JCCU		Jungle Crow	Jungle Crow	41	27.88	17703.7785123264	1.47058823529412	17703.7785123264	3335.5303016	16253.225904
60	Jungle Crow_60	1922	Old	Sri Lanka	Western Province	Jungle Crow	Yes	JCCU		Jungle Crow	Jungle Crow	39.67	28.37	17708.7277443654	1.39830807190694	17708.7277443654	3310.7490642597	16283.62334373
64	Jungle Crow_64	1939	Old	India	Bihar	Jungle Crow	Yes	JCLE		Jungle Crow	Jungle Crow	41.85	27.6	17725.72632912	1.51630434782609	17725.72632912	3353.4163944	16258.62456
100	House Crow_100	1921	Old	Sri Lanka	NA	House Crow	Yes	HCPR		House Crow	House Crow	40.21	28.3	17865.372820644	1.4208480565371	17865.372820644	3338.262757142	16423.931319
211	Jungle Crow_211	1919	Old	Sri Lanka	North Western Province	Jungle Crow	Yes	JCCU		Jungle Crow	Jungle Crow	40.61	28.17	17885.24820397	1.44160454384097	17885.24820397	3348.0501914583	16435.27062279
208	House Crow_208	2008	New	Bangladesh	Dhaka	House Crow	No	HCSP		House Crow	House Crow	39.72	28.51	17898.3417139781	1.3931953700456	17898.3417139781	3332.3335191756	16465.45932972
1914	House Crow_1914	2017	New	Bangladesh	Dhaka	House Crow	No	HCSP		House Crow	House Crow	39.6	28.6	17951.85973152	1.38461538461538	17951.85973152	3335.7742704	16519.52016
117	Jungle Crow_117	1883	Old	India	Maharashtra	Jungle Crow	Yes	JCCU		Jungle Crow	Jungle Crow	41.6	27.88	17962.8581978726	1.49210903873745	17962.8581978726	3374.87890688	16491.0779904
208	House Crow_208	2008	New	Bangladesh	Dhaka	House Crow	No	HCSP		House Crow	House Crow	39.97	28.52	18023.0467975528	1.40147265077139	18023.0467975528	3350.7388900272	16580.71928688
213	Jungle Crow_213	1933	Old	Sri Lanka	Sabaragamuwa	Jungle Crow	Yes	JCCU		Jungle Crow	Jungle Crow	42.02	27.83	18082.1216953607	1.5098814229249	18082.1216953607	3395.4864655118	16597.88062878
1711	House Crow_1711	2016	New	Bangladesh	Dhaka	House Crow	No	HCSP		House Crow	House Crow	42.4	27.7	18083.19608064	1.53068592057762	18083.19608064	3402.3628568	16591.87896
431	House Crow_431	2009	New	Bangladesh	Dhaka	House Crow	No	HCSP		House Crow	House Crow	38.96	28.97	18099.8898521759	1.34483948912668	18099.8898521759	3338.9468822888	16675.77837864
216	Jungle Crow_216	1919	Old	Sri Lanka	North Western Province	Jungle Crow	Yes	JCCU		Jungle Crow	Jungle Crow	39.65	28.72	18118.6135976102	1.38057103064067	18118.6135976102	3354.79715792	16679.4697056
244	Jungle Crow_244	1916	Old	Thailand	Bangkok	Jungle Crow	Yes	JCLE		Jungle Crow	Jungle Crow	41.05	28.22	18140.3238365093	1.45464209780298	18140.3238365093	3384.06655875	16672.3706382
1721	House Crow_1721	2016	New	Bangladesh	Dhaka	House Crow	No	HCSP		House Crow	House Crow	39	29	18154.2465	1.3448275862069	18154.2465	3345.6111	16727.49
1714	House Crow_1714	2016	New	Bangladesh	Dhaka	House Crow	Yes	HCSP		House Crow	House Crow	41.6	28.1	18234.45741312	1.48042704626335	18234.45741312	3404.4674144	16752.36576
249	Jungle Crow_249	1915	Old	Thailand	Bangkok	Jungle Crow	Yes	JCLE		Jungle Crow	Jungle Crow	42.11	27.95	18270.3522981623	1.50661896243292	18270.3522981623	3417.6149879105	16777.18301025
246	Jungle Crow_246	1916	Old	Thailand	Bangkok	Jungle Crow	Yes	JCLE		Jungle Crow	Jungle Crow	39.29	29.01	18301.2598761232	1.3543605653223	18301.2598761232	3367.2866531859	16863.49788579
55	Jungle Crow_55	1920	Old	Sri Lanka	North Western Province	Jungle Crow	Yes	JCCU		Jungle Crow	Jungle Crow	42.37	27.91	18332.9557641544	1.51809387316374	18332.9557641544	3429.0696900311	16832.48798247
212	Jungle Crow_212	1919	Old	Sri Lanka	North Western Province	Jungle Crow	Yes	JCCU		Jungle Crow	Jungle Crow	40.28	28.66	18333.246992726	1.40544312630844	18333.246992726	3390.2939729936	16873.76553168
59	Jungle Crow_59	1921	Old	Sri Lanka	Western Province	Jungle Crow	Yes	JCCU		Jungle Crow	Jungle Crow	41.01	28.47	18430.2074873543	1.4404636459431	18430.2074873543	3414.7110368943	16952.54397759
1721	House Crow_1721	2016	New	Bangladesh	Dhaka	House Crow	No	HCSP		House Crow	House Crow	39.6	29	18433.5426	1.36551724137931	18433.5426	3387.711096	16984.836
157	House Crow_157	2008	New	Bangladesh	Dhaka	House Crow	No	HCSP		House Crow	House Crow	39.67	29	18466.127145	1.36793103448276	18466.127145	3392.60426484	17014.8597
406	House Crow_406	2009	New	Bangladesh	Dhaka	House Crow	No	HCSP		House Crow	House Crow	39.53	29.1	18522.054620676	1.35841924398625	18522.054620676	3395.801809566	17071.943643
56	Jungle Crow_56	1921	Old	Sri Lanka	Western Province	Jungle Crow	Yes	JCCU		Jungle Crow	Jungle Crow	41.07	28.54	18543.8308204503	1.43903293622985	18543.8308204503	3428.1021938724	17060.93453412
521	House Crow_521	2009	New	Bangladesh	Dhaka	House Crow	No	HCSP		House Crow	House Crow	39.69	29.06	18548.3462896529	1.36579490708878	18548.3462896529	3401.8195155084	17093.95258284
67	House Crow_67	1909	Old	Myanmar	Rakhine State	House Crow	Yes	HCIN		House Crow	House Crow	42.6	28.01	18558.7795216933	1.52088539807212	18558.7795216933	3457.67660763	17045.3527326
244	Jungle Crow_244	1916	Old	Thailand	Bangkok	Jungle Crow	Yes	JCLE		Jungle Crow	Jungle Crow	39.42	29.3	18713.093050368	1.34539249146758	18713.093050368	3414.010625028	17259.254658
231	Jungle Crow_231	1920	Old	Thailand	Bangkok	Jungle Crow	Yes	JCLE		Jungle Crow	Jungle Crow	39.98	29.11	18745.1724736937	1.37341119890072	18745.1724736937	3428.6503000586	17278.15544058
212	Jungle Crow_212	1919	Old	Sri Lanka	North Western Province	Jungle Crow	Yes	JCCU		Jungle Crow	Jungle Crow	41.21	28.66	18756.5319903237	1.43789253314724	18756.5319903237	3453.6320909324	17263.35346476
61	Jungle Crow_61	1907	Old	India	West Bengal	Jungle Crow	Yes	JCLE		Jungle Crow	Jungle Crow	43.75	27.79	18774.9311802412	1.57430730478589	18774.9311802412	3501.0354378125	17231.58898125
431	House Crow_431	2009	New	Bangladesh	Dhaka	House Crow	No	HCSP		House Crow	House Crow	39.64	29.28	18793.0721245225	1.35382513661202	18793.0721245225	3426.9809244672	17331.89170176
61	Jungle Crow_61	1907	Old	India	West Bengal	Jungle Crow	Yes	JCLE		Jungle Crow	Jungle Crow	43.5	27.99	18925.0399411533	1.55412647374062	18925.0399411533	3513.022031025	17380.6186185
77	Jungle Crow_77	1927	Old	Indonesia	West Java	Jungle Crow	Yes	JCMA		Jungle Crow	Jungle Crow	43.41	28.04	18950.3468705912	1.5481455064194	18950.3468705912	3514.2059929776	17406.68140656
81	Jungle Crow_81	1914	Old	Thailand	Bangkok	Jungle Crow	Yes	JCAN		Jungle Crow	Jungle Crow	40.53	29.1	18990.611529876	1.39278350515464	18990.611529876	3465.666078966	17503.816743
246	Jungle Crow_246	1916	Old	Thailand	Bangkok	Jungle Crow	Yes	JCLE		Jungle Crow	Jungle Crow	41.38	28.81	19022.2940063096	1.43630683790351	19022.2940063096	3485.3293597166	17516.49377118
231	Jungle Crow_231	1920	Old	Thailand	Bangkok	Jungle Crow	Yes	JCLE		Jungle Crow	Jungle Crow	40.07	29.33	19058.7657066172	1.36617797476986	19058.7657066172	3463.8739975133	17579.78844573
521	House Crow_521	2009	New	Bangladesh	Dhaka	House Crow	No	HCSP		House Crow	House Crow	40.93	29.02	19077.6966261958	1.41040661612681	19077.6966261958	3482.6935738652	17579.50883772
82	Jungle Crow_82	1914	Old	Thailand	Bangkok	Jungle Crow	Yes	JCAN		Jungle Crow	Jungle Crow	42.58	28.45	19110.1421169405	1.49666080843585	19110.1421169405	3516.802494887	17576.8228095
244	Jungle Crow_244	1916	Old	Thailand	Bangkok	Jungle Crow	Yes	JCLE		Jungle Crow	Jungle Crow	40.89	29.08	19134.2100960294	1.40612104539202	19134.2100960294	3487.9509092592	17635.02546096
80	Jungle Crow_80	1913	Old	Thailand	Bangkok	Jungle Crow	Yes	JCAN		Jungle Crow	Jungle Crow	41.79	28.76	19147.2579949553	1.45305980528512	19147.2579949553	3506.3610714384	17628.70095504
1792	House Crow_1792	2016	New	Bangladesh	Dhaka	House Crow	No	HCSP		House Crow	House Crow	45	27.7	19192.071312	1.62454873646209	19192.071312	3566.922075	17609.3055
53	Jungle Crow_53	1920	Old	Sri Lanka	North Western Province	Jungle Crow	Yes	JCCU		Jungle Crow	Jungle Crow	39.84	29.54	19208.550910252	1.34867975626269	19208.550910252	3475.1735772096	17730.07153344
356	House Crow_356	2009	New	Bangladesh	Dhaka	House Crow	No	HCSP		House Crow	House Crow	41	29.1	19210.8332772	1.40893470790378	19210.8332772	3498.228855	17706.7971
355	House Crow_355	2009	New	Bangladesh	Dhaka	House Crow	No	HCSP		House Crow	House Crow	40	29.5	19236.006	1.35593220338983	19236.006	3481.295	17753.1
355	House Crow_355	2009	New	Bangladesh	Dhaka	House Crow	No	HCSP		House Crow	House Crow	41.5	29	19317.98025	1.43103448275862	19317.98025	3519.15435	17799.765
357	House Crow_357	2009	New	Bangladesh	Dhaka	House Crow	No	HCSP		House Crow	House Crow	41.5	29	19317.98025	1.43103448275862	19317.98025	3519.15435	17799.765
406	House Crow_406	2009	New	Bangladesh	Dhaka	House Crow	No	HCSP		House Crow	House Crow	41.5	29	19317.98025	1.43103448275862	19317.98025	3519.15435	17799.765
521	House Crow_521	2009	New	Bangladesh	Dhaka	House Crow	No	HCSP		House Crow	House Crow	41.46	29.03	19337.4241126624	1.42817774715811	19337.4241126624	3520.4693755782	17819.41923414
211	Jungle Crow_211	1919	Old	Sri Lanka	North Western Province	Jungle Crow	Yes	JCCU		Jungle Crow	Jungle Crow	42.07	28.81	19339.4854723403	1.46025685525859	19339.4854723403	3532.0725057821	17808.57643677
248	Jungle Crow_248	1915	Old	Thailand	Pathum Thani	Jungle Crow	Yes	JCLE		Jungle Crow	Jungle Crow	41.88	28.9	19366.948368864	1.44913494809689	19366.948368864	3531.484923624	17839.083348
521	House Crow_521	2009	New	Bangladesh	Dhaka	House Crow	No	HCSP		House Crow	House Crow	41.23	29.15	19381.8922807702	1.41440823327616	19381.8922807702	3520.8291521865	17867.36992425
54	Jungle Crow_54	1920	Old	Sri Lanka	Western Province	Jungle Crow	Yes	JCCU		Jungle Crow	Jungle Crow	39.75	29.72	19388.0571573456	1.33748317631225	19388.0571573456	3492.3423666	17906.261364
208	House Crow_208	2008	New	Bangladesh	Dhaka	House Crow	No	HCSP		House Crow	House Crow	40.05	29.62	19409.4719124365	1.35212694125591	19409.4719124365	3500.65591695	17920.1980422
64	Jungle Crow_64	1939	Old	India	Bihar	Jungle Crow	Yes	JCLE		Jungle Crow	Jungle Crow	42.31	28.79	19424.0805520453	1.46960750260507	19424.0805520453	3545.5001711781	17885.31243621
229	Jungle Crow_229	1918	Old	Thailand	Bangkok	Jungle Crow	Yes	JCLE		Jungle Crow	Jungle Crow	43.11	28.53	19451.9204266681	1.51104100946372	19451.9204266681	3562.8550695117	17895.82574349
59	Jungle Crow_59	1921	Old	Sri Lanka	Western Province	Jungle Crow	Yes	JCCU		Jungle Crow	Jungle Crow	41.21	29.22	19461.2099088851	1.41033538672142	19461.2099088851	3528.8688516588	17944.57652364
54	Jungle Crow_54	1920	Old	Sri Lanka	Western Province	Jungle Crow	Yes	JCCU		Jungle Crow	Jungle Crow	40.31	29.6	19510.374863232	1.36182432432432	19510.374863232	3516.509216384	18012.184896
79	Jungle Crow_79	1913	Old	Thailand	Bangkok	Jungle Crow	Yes	JCAN		Jungle Crow	Jungle Crow	41.11	29.3	19515.354015744	1.40307167235495	19515.354015744	3532.690098642	17999.187189
59	Jungle Crow_59	1921	Old	Sri Lanka	Western Province	Jungle Crow	Yes	JCCU		Jungle Crow	Jungle Crow	42.72	28.76	19573.3635210455	1.48539638386648	19573.3635210455	3568.8524019456	18021.01231872
355	House Crow_355	2009	New	Bangladesh	Dhaka	House Crow	No	HCSP		House Crow	House Crow	43.5	28.5	19588.5459	1.52631578947368	19588.5459	3584.3032125	18019.76625
246	Jungle Crow_246	1916	Old	Thailand	Bangkok	Jungle Crow	Yes	JCLE		Jungle Crow	Jungle Crow	41.83	29.1	19599.735511836	1.43745704467354	19599.735511836	3555.306306786	18065.251773
204	Jungle Crow_204	1918	Old	Sri Lanka	North Western Province	Jungle Crow	Yes	JCCU		Jungle Crow	Jungle Crow	43.29	28.59	19611.5624562881	1.51416579223505	19611.5624562881	3583.0796286051	18046.21273299
59	Jungle Crow_59	1921	Old	Sri Lanka	Western Province	Jungle Crow	Yes	JCCU		Jungle Crow	Jungle Crow	42.27	29.01	19689.3421981096	1.45708376421923	19689.3421981096	3572.9852208561	18142.53132177
82	Jungle Crow_82	1914	Old	Thailand	Bangkok	Jungle Crow	Yes	JCAN		Jungle Crow	Jungle Crow	42.37	29.02	19748.8884938167	1.46002756719504	19748.8884938167	3581.1417183452	18197.99143548
61	Jungle Crow_61	1907	Old	India	West Bengal	Jungle Crow	Yes	JCLE		Jungle Crow	Jungle Crow	43.8	28.54	19776.4740670982	1.53468815697267	19776.4740670982	3609.56265156	18195.0068808
244	Jungle Crow_244	1916	Old	Thailand	Bangkok	Jungle Crow	Yes	JCLE		Jungle Crow	Jungle Crow	43.28	28.75	19816.79956875	1.50539130434783	19816.79956875	3604.7582531	18244.54875
62	Jungle Crow_62	1910	Old	Bangladesh	Dhaka	Jungle Crow	Yes	JCLE		Jungle Crow	Jungle Crow	42.11	29.26	19938.117292122	1.43916609706083	19938.117292122	3596.3587528484	18386.71147236
1901	Jungle Crow_1901	2017	New	Bangladesh	Dhaka	Jungle Crow	No	JCLE		Jungle Crow	Jungle Crow	42.6	29.1	19960.52433192	1.4639175257732	19960.52433192	3607.7701014	18397.79406
1901	Jungle Crow_1901	2017	New	Bangladesh	Dhaka	Jungle Crow	No	JCLE		Jungle Crow	Jungle Crow	43.2	28.9	19977.36794496	1.49480968858132	19977.36794496	3620.3797584	18401.34672
64	Jungle Crow_64	1939	Old	India	Bihar	Jungle Crow	Yes	JCLE		Jungle Crow	Jungle Crow	45.94	28.02	20027.5013685105	1.6395431834404	20027.5013685105	3671.7791661048	18394.89989976
61	Jungle Crow_61	1907	Old	India	West Bengal	Jungle Crow	Yes	JCLE		Jungle Crow	Jungle Crow	43.79	28.74	20037.0209003119	1.52366040361865	20037.0209003119	3637.0933041636	18446.69847204
58	Jungle Crow_58	1921	Old	Sri Lanka	Western Province	Jungle Crow	Yes	JCCU		Jungle Crow	Jungle Crow	43.08	28.99	20040.2840874403	1.48602966540186	20040.2840874403	3624.8971563324	18464.70193308
56	Jungle Crow_56	1921	Old	Sri Lanka	Western Province	Jungle Crow	Yes	JCCU		Jungle Crow	Jungle Crow	42.63	29.22	20131.7975834936	1.45893223819302	20131.7975834936	3626.4094345332	18562.90456692
56	Jungle Crow_56	1921	Old	Sri Lanka	Western Province	Jungle Crow	Yes	JCCU		Jungle Crow	Jungle Crow	41.67	29.58	20142.6930381401	1.40872210953347	20142.6930381401	3609.6132309588	18594.73595988
82	Jungle Crow_82	1914	Old	Thailand	Bangkok	Jungle Crow	Yes	JCAN		Jungle Crow	Jungle Crow	44.16	28.7	20152.734287616	1.53867595818815	20152.734287616	3655.759271808	18550.816704
248	Jungle Crow_248	1915	Old	Thailand	Pathum Thani	Jungle Crow	Yes	JCLE		Jungle Crow	Jungle Crow	41.62	29.77	20365.1918117056	1.39805172992946	20365.1918117056	3631.9895152502	18811.78130598
228	Jungle Crow_228	1918	Old	Thailand	Narathiwat	Jungle Crow	Yes	JCMA		Jungle Crow	Jungle Crow	42.29	29.53	20376.6609103401	1.43210294615645	20376.6609103401	3645.8795997887	18807.65956911
77	Jungle Crow_77	1927	Old	Indonesia	West Java	Jungle Crow	Yes	JCMA		Jungle Crow	Jungle Crow	43.53	29.12	20422.9991749755	1.4948489010989	20422.9991749755	3673.3240008192	18825.28607232
249	Jungle Crow_249	1915	Old	Thailand	Bangkok	Jungle Crow	Yes	JCLE		Jungle Crow	Jungle Crow	44.03	29.03	20536.1018736258	1.51670685497761	20536.1018736258	3694.0189940633	18923.99973177
230	Jungle Crow_230	1916	Old	Thailand	NA	Jungle Crow	Yes	JCLE		Jungle Crow	Jungle Crow	44.74	28.79	20539.6682556962	1.55401180965613	20539.6682556962	3706.5617423166	18912.52371534
62	Jungle Crow_62	1910	Old	Bangladesh	Dhaka	Jungle Crow	Yes	JCLE		Jungle Crow	Jungle Crow	45.34	28.6	20553.972733008	1.58531468531469	20553.972733008	3718.065603824	18914.016264
216	Jungle Crow_216	1919	Old	Sri Lanka	North Western Province	Jungle Crow	Yes	JCCU		Jungle Crow	Jungle Crow	44.17	29.04	20614.9246272668	1.52100550964187	20614.9246272668	3704.7464672064	18997.25268672
64	Jungle Crow_64	1939	Old	India	Bihar	Jungle Crow	Yes	JCLE		Jungle Crow	Jungle Crow	43.29	29.37	20643.827607866	1.47395301327886	20643.827607866	3692.2388649003	19044.32809851
248	Jungle Crow_248	1915	Old	Thailand	Pathum Thani	Jungle Crow	Yes	JCLE		Jungle Crow	Jungle Crow	44.06	29.18	20752.8810848461	1.50993831391364	20752.8810848461	3717.3294102632	19133.09571144
54	Jungle Crow_54	1920	Old	Sri Lanka	Western Province	Jungle Crow	Yes	JCCU		Jungle Crow	Jungle Crow	41.9	30	20804.607	1.39666666666667	20804.607	3683.21112	19232.1
248	Jungle Crow_248	1915	Old	Thailand	Pathum Thani	Jungle Crow	Yes	JCLE		Jungle Crow	Jungle Crow	43.78	29.41	20931.6751355333	1.48860931655899	20931.6751355333	3731.1287794286	19312.38818718
79	Jungle Crow_79	1913	Old	Thailand	Bangkok	Jungle Crow	Yes	JCAN		Jungle Crow	Jungle Crow	45.34	28.9	20966.987560752	1.56885813148789	20966.987560752	3761.586916676	19312.894914
56	Jungle Crow_56	1921	Old	Sri Lanka	Western Province	Jungle Crow	Yes	JCCU		Jungle Crow	Jungle Crow	43.11	29.74	21053.8335651756	1.44956287827841	21053.8335651756	3731.8013872596	19445.99310036
206	Jungle Crow_206	1920	Old	Sri Lanka	North Western Province	Jungle Crow	Yes	JCCU		Jungle Crow	Jungle Crow	44.9	29.16	21120.9268452653	1.539780521262	21120.9268452653	3770.3451348	19471.1479344
230	Jungle Crow_230	1916	Old	Thailand	NA	Jungle Crow	Yes	JCLE		Jungle Crow	Jungle Crow	45.14	29.2	21289.346132544	1.5458904109589	21289.346132544	3792.002094848	19628.966496
80	Jungle Crow_80	1913	Old	Thailand	Bangkok	Jungle Crow	Yes	JCAN		Jungle Crow	Jungle Crow	43.25	29.92	21366.1176360192	1.44552139037433	21366.1176360192	3766.7951552	19746.015168
79	Jungle Crow_79	1913	Old	Thailand	Bangkok	Jungle Crow	Yes	JCAN		Jungle Crow	Jungle Crow	45.45	29.19	21421.5689090447	1.55704008221994	21421.5689090447	3810.9903333075	19750.23436995
246	Jungle Crow_246	1916	Old	Thailand	Bangkok	Jungle Crow	Yes	JCLE		Jungle Crow	Jungle Crow	43.16	30.1	21566.302535232	1.43388704318937	21566.302535232	3785.850070184	19942.729716
62	Jungle Crow_62	1910	Old	Bangladesh	Dhaka	Jungle Crow	Yes	JCLE		Jungle Crow	Jungle Crow	44.72	29.64	21700.5618986358	1.50877192982456	21700.5618986358	3827.6062441344	20036.80029312
80	Jungle Crow_80	1913	Old	Thailand	Bangkok	Jungle Crow	Yes	JCAN		Jungle Crow	Jungle Crow	45.07	29.53	21716.1529257278	1.52624449712157	21716.1529257278	3835.2279447953	20044.01080113
1901	Jungle Crow_1901	2017	New	Bangladesh	Dhaka	Jungle Crow	No	JCLE		Jungle Crow	Jungle Crow	43	30.3	21758.6228292	1.41914191419142	21758.6228292	3802.709085	20133.7137
206	Jungle Crow_206	1920	Old	Sri Lanka	North Western Province	Jungle Crow	Yes	JCCU		Jungle Crow	Jungle Crow	44.81	29.82	21996.2264379803	1.50268276324614	21996.2264379803	3859.7311939788	20321.71696044
63	Jungle Crow_63	1911	Old	Bangladesh	Dhaka	Jungle Crow	Yes	JCLE		Jungle Crow	Jungle Crow	43.23	30.4	22012.442648064	1.42203947368421	22012.442648064	3833.067009024	20375.232768
245	Jungle Crow_245	1916	Old	Thailand	Bangkok	Jungle Crow	Yes	JCLE		Jungle Crow	Jungle Crow	41.5	31.24	22254.2289696672	1.32842509603073	22254.2289696672	3824.3754956	20655.719304
1901	Jungle Crow_1901	2017	New	Bangladesh	Dhaka	Jungle Crow	No	JCLE		Jungle Crow	Jungle Crow	44.8	30.1	22385.78205696	1.48837209302326	22385.78205696	3899.6288576	20700.51648
226	Jungle Crow_226	1920	Old	Thailand	Bangkok	Jungle Crow	Yes	JCLE		Jungle Crow	Jungle Crow	46.19	29.63	22399.4937842524	1.55889301383733	22399.4937842524	3924.5717999417	20681.47175961
228	Jungle Crow_228	1918	Old	Thailand	Narathiwat	Jungle Crow	Yes	JCMA		Jungle Crow	Jungle Crow	42.52	30.98	22442.3449376187	1.37249838605552	22442.3449376187	3863.5491022608	20812.59622608
230	Jungle Crow_230	1916	Old	Thailand	NA	Jungle Crow	Yes	JCLE		Jungle Crow	Jungle Crow	46.32	29.63	22462.5363084341	1.56328045899426	22462.5363084341	3933.1908460488	20739.67897608
228	Jungle Crow_228	1918	Old	Thailand	Narathiwat	Jungle Crow	Yes	JCMA		Jungle Crow	Jungle Crow	43.61	30.75	22694.2219369687	1.41821138211382	22694.2219369687	3909.7462554675	21030.35011875
227	Jungle Crow_227	1918	Old	Thailand	Narathiwat	Jungle Crow	Yes	JCMA		Jungle Crow	Jungle Crow	43.14	31.2	23077.493547264	1.38269230769231	23077.493547264	3939.777548928	21417.042816
227	Jungle Crow_227	1918	Old	Thailand	Narathiwat	Jungle Crow	Yes	JCMA		Jungle Crow	Jungle Crow	44.06	30.98	23255.1674024337	1.42220787604906	23255.1674024337	3974.8919744552	21566.39204424
234	Jungle Crow_234	1906	Old	Myanmar	Yangon	Jungle Crow	Yes	JCLE		Jungle Crow	Jungle Crow	44.3	32.2	25158.80025288	1.37577639751553	25158.80025288	4169.2858172	23425.32612
78	Jungle Crow_78	1927	Old	Indonesia	West Java	Jungle Crow	Yes	JCMA		Jungle Crow	Jungle Crow	44.89	33.51	27491.5522039214	1.33960011936735	27491.5522039214	4407.2841343179	25708.02047739
78	Jungle Crow_78	1927	Old	Indonesia	West Java	Jungle Crow	Yes	JCMA		Jungle Crow	Jungle Crow	45.53	33.3	27554.200825392	1.36726726726727	27554.200825392	4425.247764558	25748.758467
78	Jungle Crow_78	1927	Old	Indonesia	West Java	Jungle Crow	Yes	JCMA		Jungle Crow	Jungle Crow	47.59	33.38	28931.8008403647	1.42570401437987	28931.8008403647	4593.5363982132	27043.22898996
