# Supplementary material for: No evidence of host-specific egg mimicry in Asian koels
Source: PLoS One. 2021 Jul 9;16(7):e0253985. doi: 10.1371/journal.pone.0253985 (PMC8270166; doi:10.1371/journal.pone.0253985)
Supplement: S2 Data — Egg pattern data comprising data from Asian koel, and three host species. Location: Jahangirnagar University campus, Bangladesh. Data collection year: 2015–2017. (CSV) [file pone.0253985.s006.csv]

Line	ID	Nest Number	Nest_egg_id	Egg type	Species	Group	Year	Country	Province	Host	Parasitised	Host ID	Parasite	Parasite ID	area	maxPower	maxFreq	propPower	sumPower	powerSD
1	1570_HCSP_E1	1570	HC_1570	House Crow	HC	HCSP	2015	Bangladesh	Dhaka	House Crow	No	HCSP			4537774	971.3172408	511.9999978	0.11055749	8785.630374	235.7339741
2	1570_HCSP_E2	1570	HC_1570	House Crow	HC	HCSP	2015	Bangladesh	Dhaka	House Crow	No	HCSP			4814866	1239.49561	511.9999978	0.133577039	9279.256502	294.6171904
3	1570_HCSP_E3	1570	HC_1570	House Crow	HC	HCSP	2015	Bangladesh	Dhaka	House Crow	No	HCSP			4780879	932.0012433	511.9999978	0.121333267	7681.333101	223.3986734
4	1597_HCSP_E1	1597	HC_1597	House Crow	HC	HCSP	2015	Bangladesh	Dhaka	House Crow	No	HCSP			7343722	1190.466555	511.9999978	0.122807368	9693.771413	261.6284687
5	1600_HCSP_E1	1600	HC_1600	House Crow	HC	HCSP	2015	Bangladesh	Dhaka	House Crow	No	HCSP			5800036	1596.819743	511.9999978	0.124206852	12856.13252	429.6161409
6	1600_HCSP_E2	1600	HC_1600	House Crow	HC	HCSP	2015	Bangladesh	Dhaka	House Crow	No	HCSP			5388678	1470.300508	511.9999978	0.112714228	13044.49784	418.9774407
7	1600_HCSP_E3	1600	HC_1600	House Crow	HC	HCSP	2015	Bangladesh	Dhaka	House Crow	No	HCSP			5595610	1104.662932	511.9999978	0.099255353	11129.50489	342.42364
8	1600_HCSP_E4	1600	HC_1600	House Crow	HC	HCSP	2015	Bangladesh	Dhaka	House Crow	No	HCSP			5421886	850.2358554	511.9999978	0.094056762	9039.603709	273.4196771
9	M_HCSP_E1	M	HC_M	House Crow	HC	HCSP	2015	Bangladesh	Dhaka	House Crow	No	HCSP			5916424	3064.668437	511.9999978	0.150586044	20351.60996	761.0738287
10	M_HCSP_E2	M	HC_M	House Crow	HC	HCSP	2015	Bangladesh	Dhaka	House Crow	No	HCSP			4812490	1119.480236	511.9999978	0.121555853	9209.595487	287.6875742
11	M_HCSP_E3	M	HC_M	House Crow	HC	HCSP	2015	Bangladesh	Dhaka	House Crow	No	HCSP			5630354	1241.935223	511.9999978	0.095114567	13057.25572	351.0659774
12	1571_LTSTR_E1	1571	LTS_1571	Shrike	LTS	LTSTR	2015	Bangladesh	Dhaka	Long-tailed Shrike	No	LTSTR			1517338	1808.762755	511.9999978	0.131731679	13730.65899	475.4072156
13	1571_LTSTR_E2	1571	LTS_1571	Shrike	LTS	LTSTR	2015	Bangladesh	Dhaka	Long-tailed Shrike	No	LTSTR			1498415	1312.279293	511.9999978	0.106182499	12358.71552	373.7273664
14	1571_LTSTR_E3	1571	LTS_1571	Shrike	LTS	LTSTR	2015	Bangladesh	Dhaka	Long-tailed Shrike	No	LTSTR			1585762	1319.76353	511.9999978	0.11580898	11396.03799	360.4704848
15	1571_LTSTR_E4	1571	LTS_1571	Shrike	LTS	LTSTR	2015	Bangladesh	Dhaka	Long-tailed Shrike	No	LTSTR			1532895	1434.485864	511.9999978	0.115750975	12392.86204	371.4405649
16	1571_LTSTR_E5	1571	LTS_1571	Shrike	LTS	LTSTR	2015	Bangladesh	Dhaka	Long-tailed Shrike	No	LTSTR			1595753	1150.612288	511.9999978	0.12047543	9550.597091	297.3879731
17	1576_LTSTR_E1	1576	LTS_1576	Shrike	LTS	LTSTR	2015	Bangladesh	Dhaka	Long-tailed Shrike	Yes	LTSTR	Asian Koel	AKSC	2733217	2276.809691	511.9999978	0.141613223	16077.66311	631.6990672
18	1576_LTSTR_E2	1576	LTS_1576	Shrike	LTS	LTSTR	2015	Bangladesh	Dhaka	Long-tailed Shrike	Yes	LTSTR	Asian Koel	AKSC	2627634	1465.280159	511.9999978	0.172476835	8495.518593	377.4593335
19	1576_LTSTR_E3	1576	LTS_1576	Shrike	LTS	LTSTR	2015	Bangladesh	Dhaka	Long-tailed Shrike	Yes	LTSTR	Asian Koel	AKSC	2613538	1514.242087	511.9999978	0.148106095	10224.03626	388.3515687
20	1585_LTSTR_E1	1585	LTS_1585	Shrike	LTS	LTSTR	2015	Bangladesh	Dhaka	Long-tailed Shrike	No	LTSTR			2664491	1401.824735	511.9999978	0.149775659	9359.496376	365.1131086
21	1585_LTSTR_E2	1585	LTS_1585	Shrike	LTS	LTSTR	2015	Bangladesh	Dhaka	Long-tailed Shrike	No	LTSTR			2544683	1129.968871	511.9999978	0.136417334	8283.176629	305.4559421
22	1585_LTSTR_E3	1585	LTS_1585	Shrike	LTS	LTSTR	2015	Bangladesh	Dhaka	Long-tailed Shrike	No	LTSTR			2604551	1394.04107	511.9999978	0.159709553	8728.601687	360.7337343
23	1585_LTSTR_E4	1585	LTS_1585	Shrike	LTS	LTSTR	2015	Bangladesh	Dhaka	Long-tailed Shrike	No	LTSTR			2638387	987.9783561	511.9999978	0.135841608	7273.017247	272.1452098
24	1587_LTSTR_E1	1587	LTS_1587	Shrike	LTS	LTSTR	2015	Bangladesh	Dhaka	Long-tailed Shrike	No	LTSTR			2310547	1299.971517	511.9999978	0.154145494	8433.405894	354.5980871
25	1587_LTSTR_E2	1587	LTS_1587	Shrike	LTS	LTSTR	2015	Bangladesh	Dhaka	Long-tailed Shrike	No	LTSTR			2144890	1290.367553	511.9999978	0.144051041	8957.71074	366.528281
26	1587_LTSTR_E3	1587	LTS_1587	Shrike	LTS	LTSTR	2015	Bangladesh	Dhaka	Long-tailed Shrike	No	LTSTR			2259471	1760.848799	511.9999978	0.163551406	10766.33238	451.9101464
27	1587_LTSTR_E4	1587	LTS_1587	Shrike	LTS	LTSTR	2015	Bangladesh	Dhaka	Long-tailed Shrike	No	LTSTR			2158734	1901.943028	511.9999978	0.158308122	12014.18477	492.4158049
28	1587_LTSTR_E5	1587	LTS_1587	Shrike	LTS	LTSTR	2015	Bangladesh	Dhaka	Long-tailed Shrike	No	LTSTR			2207962	1262.377548	511.9999978	0.146656596	8607.710704	373.3333426
29	1588_LTSTR_E1	1588	LTS_1588	Shrike	LTS	LTSTR	2015	Bangladesh	Dhaka	Long-tailed Shrike	Yes	LTSTR	Asian Koel	AKSC	2521097	1237.600711	90.50966773	0.093838182	13188.66887	411.3834052
30	1588_LTSTR_E2	1588	LTS_1588	Shrike	LTS	LTSTR	2015	Bangladesh	Dhaka	Long-tailed Shrike	Yes	LTSTR	Asian Koel	AKSC	2248197	1171.59999	511.9999978	0.124838157	9384.951013	326.9596732
31	1588_LTSTR_E3	1588	LTS_1588	Shrike	LTS	LTSTR	2015	Bangladesh	Dhaka	Long-tailed Shrike	Yes	LTSTR	Asian Koel	AKSC	2126880	1164.975393	511.9999978	0.11124101	10472.53523	342.6307654
32	1588_LTSTR_E4	1588	LTS_1588	Shrike	LTS	LTSTR	2015	Bangladesh	Dhaka	Long-tailed Shrike	Yes	LTSTR	Asian Koel	AKSC	2082881	946.9189765	511.9999978	0.114325791	8282.636593	266.2004259
33	1588_LTSTR_E5	1588	LTS_1588	Shrike	LTS	LTSTR	2015	Bangladesh	Dhaka	Long-tailed Shrike	Yes	LTSTR	Asian Koel	AKSC	2147639	1108.001308	511.9999978	0.125487386	8829.583158	304.0679659
34	1590_LTSTR_E1	1590	LTS_1590	Shrike	LTS	LTSTR	2015	Bangladesh	Dhaka	Long-tailed Shrike	Yes	LTSTR	Asian Koel	AKSC	2290599	1734.988714	511.9999978	0.121776753	14247.28997	474.2741145
35	1590_LTSTR_E2	1590	LTS_1590	Shrike	LTS	LTSTR	2015	Bangladesh	Dhaka	Long-tailed Shrike	Yes	LTSTR	Asian Koel	AKSC	2248460	885.01542	511.9999978	0.134378205	6586.004169	237.2216346
36	1590_LTSTR_E3	1590	LTS_1590	Shrike	LTS	LTSTR	2015	Bangladesh	Dhaka	Long-tailed Shrike	Yes	LTSTR	Asian Koel	AKSC	2348678	1082.118974	511.9999978	0.114589321	9443.453938	286.1515147
37	1601_LTSTR_E1	1601	LTS_1601	Shrike	LTS	LTSTR	2015	Bangladesh	Dhaka	Long-tailed Shrike	Yes	LTSTR	Asian Koel	AKSC	1960448	991.7236399	511.9999978	0.154785485	6407.084222	273.1107837
38	1601_LTSTR_E2	1601	LTS_1601	Shrike	LTS	LTSTR	2015	Bangladesh	Dhaka	Long-tailed Shrike	Yes	LTSTR	Asian Koel	AKSC	1996915	828.033665	511.9999978	0.124857093	6631.851224	240.7524684
39	M_LTSTR_E1	M	LTS_M	Shrike	LTS	LTSTR	2015	Bangladesh	Dhaka	Long-tailed Shrike	No	LTSTR			1991064	2042.523764	511.9999978	0.140704913	14516.36421	604.702231
40	1572_CMTR_E1_AKSC	1572	AK_CM_40	Koel	AK_CM	AKSC	2015	Bangladesh	Dhaka	Common Myna	Yes	CMTR	Asian Koel	AKSC	8385840	263.6767676	127.9999996	0.096613189	2729.200534	91.65898006
41	1572_CMTR_E2_AKSC	1572	AK_CM_41	Koel	AK_CM	AKSC	2015	Bangladesh	Dhaka	Common Myna	Yes	CMTR	Asian Koel	AKSC	8225574	243.9317902	511.9999978	0.101801145	2396.159583	79.10562649
42	1576_LTSTR_E1_AKSC	1576	AK_LTS_42	Koel	AK_LTS	AKSC	2015	Bangladesh	Dhaka	Long-tailed Shrike	Yes	LTSTR	Asian Koel	AKSC	5129876	730.8460348	63.99999983	0.093445236	7821.116061	241.0528559
43	1576_LTSTR_E2_AKSC	1576	AK_LTS_43	Koel	AK_LTS	AKSC	2015	Bangladesh	Dhaka	Long-tailed Shrike	Yes	LTSTR	Asian Koel	AKSC	5280874	899.1139677	511.9999978	0.095521744	9412.662812	263.8480584
44	1576_LTSTR_E3_AKSC	1576	AK_LTS_44	Koel	AK_LTS	AKSC	2015	Bangladesh	Dhaka	Long-tailed Shrike	Yes	LTSTR	Asian Koel	AKSC	3894533	1054.407344	511.9999978	0.112600904	9364.110863	303.717125
45	1576_LTSTR_E4_AKSC	1576	AK_LTS_45	Koel	AK_LTS	AKSC	2015	Bangladesh	Dhaka	Long-tailed Shrike	Yes	LTSTR	Asian Koel	AKSC	4763076	265.3946926	45.25483389	0.085099805	3118.62869	76.27243702
46	1576_LTSTR_E5_AKSC	1576	AK_LTS_46	Koel	AK_LTS	AKSC	2015	Bangladesh	Dhaka	Long-tailed Shrike	Yes	LTSTR	Asian Koel	AKSC	5173039	316.4877259	63.99999983	0.088754224	3565.889168	96.10842677
47	1576_LTSTR_E6_AKSC	1576	AK_LTS_47	Koel	AK_LTS	AKSC	2015	Bangladesh	Dhaka	Long-tailed Shrike	Yes	LTSTR	Asian Koel	AKSC	4034801	296.9963525	511.9999978	0.091406663	3249.176194	92.07556388
48	1576_LTSTR_E7_AKSC	1576	AK_LTS_48	Koel	AK_LTS	AKSC	2015	Bangladesh	Dhaka	Long-tailed Shrike	Yes	LTSTR	Asian Koel	AKSC	4479428	360.2394863	511.9999978	0.103264417	3488.515165	106.7054005
49	1588_LTSTR_E1_AKSC	1588	AK_LTS_49	Koel	AK_LTS	AKSC	2015	Bangladesh	Dhaka	Long-tailed Shrike	Yes	LTSTR	Asian Koel	AKSC	4882904	246.6351413	511.9999978	0.090629763	2721.348187	77.48424213
50	1588_LTSTR_E2_AKSC	1588	AK_LTS_50	Koel	AK_LTS	AKSC	2015	Bangladesh	Dhaka	Long-tailed Shrike	Yes	LTSTR	Asian Koel	AKSC	4777545	325.2407402	511.9999978	0.103791747	3133.5896	94.29204474
51	1590_LTSTR_E1_AKSC	1590	AK_LTS_51	Koel	AK_LTS	AKSC	2015	Bangladesh	Dhaka	Long-tailed Shrike	Yes	LTSTR	Asian Koel	AKSC	4116987	272.3918343	511.9999978	0.095724478	2845.581828	77.35013744
52	1590_LTSTR_E2_AKSC	1590	AK_LTS_52	Koel	AK_LTS	AKSC	2015	Bangladesh	Dhaka	Long-tailed Shrike	Yes	LTSTR	Asian Koel	AKSC	4079510	219.3741091	45.25483389	0.088844808	2469.183232	64.61968954
53	1590_LTSTR_E3_AKSC	1590	AK_LTS_53	Koel	AK_LTS	AKSC	2015	Bangladesh	Dhaka	Long-tailed Shrike	Yes	LTSTR	Asian Koel	AKSC	4234192	181.9171924	511.9999978	0.09206584	1975.946705	57.34300039
54	1591_CMTR_E1_AKSC	1591	AK_CM_54	Koel	AK_CM	AKSC	2015	Bangladesh	Dhaka	Common Myna	Yes	CMTR	Asian Koel	AKSC	4292525	162.2459786	90.50966773	0.088136367	1840.851681	52.54169509
55	1596_CMTR_E1_AKSC	1596	AK_CM_55	Koel	AK_CM	AKSC	2015	Bangladesh	Dhaka	Common Myna	Yes	CMTR	Asian Koel	AKSC	4305195	258.4332812	511.9999978	0.122654793	2106.997007	69.76698874
56	1598_CMTR_E1_AKSC	1598	AK_CM_56	Koel	AK_CM	AKSC	2015	Bangladesh	Dhaka	Common Myna	Yes	CMTR	Asian Koel	AKSC	4678943	305.240488	511.9999978	0.098599095	3095.773735	93.17200321
57	1601_LTSTR_E1_AKSC	1601	AK_LTS_57	Koel	AK_LTS	AKSC	2015	Bangladesh	Dhaka	Long-tailed Shrike	Yes	LTSTR	Asian Koel	AKSC	3918594	342.0873727	511.9999978	0.111699784	3062.560723	87.21204346
58	1601_LTSTR_E2_AKSC	1601	AK_LTS_58	Koel	AK_LTS	AKSC	2015	Bangladesh	Dhaka	Long-tailed Shrike	Yes	LTSTR	Asian Koel	AKSC	3960987	202.6026387	511.9999978	0.089033208	2275.585056	59.12881937
59	1601_LTSTR_E3_AKSC	1601	AK_LTS_59	Koel	AK_LTS	AKSC	2015	Bangladesh	Dhaka	Long-tailed Shrike	Yes	LTSTR	Asian Koel	AKSC	3891060	265.0632401	511.9999978	0.104793189	2529.393785	67.86809221
60	1601_LTSTR_E4_AKSC	1601	AK_LTS_60	Koel	AK_LTS	AKSC	2015	Bangladesh	Dhaka	Long-tailed Shrike	Yes	LTSTR	Asian Koel	AKSC	3871459	251.3704954	511.9999978	0.106059067	2370.099073	63.69321393
61	1515_CMTR_E1_AKSC	1515	AK_CM_61	Koel	AK_CM	AKSC	2015	Bangladesh	Dhaka	Common Myna	Yes	CMTR	Asian Koel	AKSC	5012256	1329.96805	511.9999978	0.119175799	11159.71586	309.149989
62	1703_HCSP_E1	1703	HC_1703	House Crow	HC	HCSP	2016	Bangladesh	Dhaka	House Crow	No	HCSP			4762804	1700.301556	45.25483389	0.091417163	18599.36905	503.2158225
63	1703_HCSP_E2	1703	HC_1703	House Crow	HC	HCSP	2016	Bangladesh	Dhaka	House Crow	No	HCSP			4710791	1579.173131	45.25483389	0.091551389	17249.03514	463.2396624
64	1703_HCSP_E3	1703	HC_1703	House Crow	HC	HCSP	2016	Bangladesh	Dhaka	House Crow	No	HCSP			4714772	1610.198252	45.25483389	0.099525062	16178.82195	464.6665204
65	1704_HCSP_E1	1704	HC_1704	House Crow	HC	HCSP	2016	Bangladesh	Dhaka	House Crow	No	HCSP			4714230	1499.964072	45.25483389	0.087581968	17126.40293	427.3829063
66	1704_HCSP_E2	1704	HC_1704	House Crow	HC	HCSP	2016	Bangladesh	Dhaka	House Crow	No	HCSP			4443998	1553.638289	45.25483389	0.092287278	16834.80456	469.3014483
67	1707_HCSP_E1	1707	HC_1707	House Crow	HC	HCSP	2016	Bangladesh	Dhaka	House Crow	Yes	HCSP	Asian Koel	AKSC	2717253	1007.901059	511.9999978	0.088371522	11405.26984	283.6917562
68	1707_HCSP_E2	1707	HC_1707	House Crow	HC	HCSP	2016	Bangladesh	Dhaka	House Crow	Yes	HCSP	Asian Koel	AKSC	3450237	900.5895171	511.9999978	0.084772842	10623.56166	261.57005
69	1709_HCSP_E1	1709	HC_1709	House Crow	HC	HCSP	2016	Bangladesh	Dhaka	House Crow	No	HCSP			3543786	1494.014456	511.9999978	0.109715783	13617.13346	401.2964076
70	1709_HCSP_E2	1709	HC_1709	House Crow	HC	HCSP	2016	Bangladesh	Dhaka	House Crow	No	HCSP			3775938	1563.295852	511.9999978	0.125122544	12494.11821	335.9720901
71	1709_HCSP_E3	1709	HC_1709	House Crow	HC	HCSP	2016	Bangladesh	Dhaka	House Crow	No	HCSP			3507767	1580.751467	511.9999978	0.131176705	12050.55021	380.1321345
72	1709_HCSP_E4	1709	HC_1709	House Crow	HC	HCSP	2016	Bangladesh	Dhaka	House Crow	No	HCSP			3761956	1616.169454	511.9999978	0.133321282	12122.36656	385.8887934
73	1709_HCSP_E5	1709	HC_1709	House Crow	HC	HCSP	2016	Bangladesh	Dhaka	House Crow	No	HCSP			3675338	1251.080748	511.9999978	0.113612394	11011.83337	281.9065279
74	1710_HCSP_E1	1710	HC_1710	House Crow	HC	HCSP	2016	Bangladesh	Dhaka	House Crow	No	HCSP			3662907	1157.361407	511.9999978	0.088204253	13121.37866	331.0318778
75	1710_HCSP_E2	1710	HC_1710	House Crow	HC	HCSP	2016	Bangladesh	Dhaka	House Crow	No	HCSP			3544795	1047.800352	362.0386705	0.087312596	12000.56352	299.4151041
76	1710_HCSP_E3	1710	HC_1710	House Crow	HC	HCSP	2016	Bangladesh	Dhaka	House Crow	No	HCSP			3701000	961.3209539	511.9999978	0.082912605	11594.38854	243.8451274
77	1710_HCSP_E4	1710	HC_1710	House Crow	HC	HCSP	2016	Bangladesh	Dhaka	House Crow	No	HCSP			3853746	873.2735622	31.99999993	0.08388793	10410.00256	229.1856437
78	1710_HCSP_E5	1710	HC_1710	House Crow	HC	HCSP	2016	Bangladesh	Dhaka	House Crow	No	HCSP			3678311	946.1636103	511.9999978	0.089658839	10552.93178	233.8137177
79	1710_HCSP_E6	1710	HC_1710	House Crow	HC	HCSP	2016	Bangladesh	Dhaka	House Crow	No	HCSP			3525463	1135.463307	511.9999978	0.102535423	11073.86379	272.1547706
80	1711_HCSP_E1	1711	HC_1711	House Crow	HC	HCSP	2016	Bangladesh	Dhaka	House Crow	No	HCSP			4215083	1177.462064	45.25483389	0.086825659	13561.22236	322.9572605
81	1711_HCSP_E2	1711	HC_1711	House Crow	HC	HCSP	2016	Bangladesh	Dhaka	House Crow	No	HCSP			4329717	996.6180298	31.99999993	0.087099653	11442.27328	270.0932216
82	1711_HCSP_E3	1711	HC_1711	House Crow	HC	HCSP	2016	Bangladesh	Dhaka	House Crow	No	HCSP			4347336	875.9349326	45.25483389	0.087357022	10027.06948	246.3466673
83	1712_HCSP_E1	1712	HC_1712	House Crow	HC	HCSP	2016	Bangladesh	Dhaka	House Crow	No	HCSP			3402619	1380.30078	511.9999978	0.109199372	12640.18971	329.3176633
84	1713_HCSP_E1	1713	HC_1713	House Crow	HC	HCSP	2016	Bangladesh	Dhaka	House Crow	Yes	HCSP	Asian Koel	AKSC	4629380	1468.530952	511.9999978	0.091020509	16134.06665	412.810343
85	1713_HCSP_E2	1713	HC_1713	House Crow	HC	HCSP	2016	Bangladesh	Dhaka	House Crow	Yes	HCSP	Asian Koel	AKSC	4055512	1593.979964	31.99999993	0.090301638	17651.72808	448.3504779
86	1713_HCSP_E3	1713	HC_1713	House Crow	HC	HCSP	2016	Bangladesh	Dhaka	House Crow	Yes	HCSP	Asian Koel	AKSC	3493178	1251.14694	511.9999978	0.083712516	14945.75724	348.6738821
87	1714_HCSP_E1	1714	HC_1714	House Crow	HC	HCSP	2016	Bangladesh	Dhaka	House Crow	Yes	HCSP	Asian Koel	AKSC	4242973	872.7997532	63.99999983	0.088706606	9839.174246	240.7706807
88	1714_HCSP_E2	1714	HC_1714	House Crow	HC	HCSP	2016	Bangladesh	Dhaka	House Crow	Yes	HCSP	Asian Koel	AKSC	4027045	814.9762744	45.25483389	0.089020538	9154.924179	218.2735283
89	1715_HCSP_E1	1715	HC_1715	House Crow	HC	HCSP	2016	Bangladesh	Dhaka	House Crow	No	HCSP			4625728	1350.572782	45.25483389	0.087330784	15465.02528	391.4004007
90	1715_HCSP_E2	1715	HC_1715	House Crow	HC	HCSP	2016	Bangladesh	Dhaka	House Crow	No	HCSP			4340936	1263.259827	511.9999978	0.107297543	11773.42738	317.0303834
91	1715_HCSP_E3	1715	HC_1715	House Crow	HC	HCSP	2016	Bangladesh	Dhaka	House Crow	No	HCSP			4417810	995.6117599	45.25483389	0.090724143	10974.05529	298.2068425
92	1715_HCSP_E4	1715	HC_1715	House Crow	HC	HCSP	2016	Bangladesh	Dhaka	House Crow	No	HCSP			4486673	787.7874856	45.25483389	0.086726686	9083.56494	234.0898133
93	1717_HCSP_E1	1717	HC_1717	House Crow	HC	HCSP	2016	Bangladesh	Dhaka	House Crow	Yes	HCSP	Asian Koel	AKSC	4205864	1453.245912	511.9999978	0.102391874	14192.98084	371.1698802
94	1717_HCSP_E2	1717	HC_1717	House Crow	HC	HCSP	2016	Bangladesh	Dhaka	House Crow	Yes	HCSP	Asian Koel	AKSC	4234908	1246.81722	511.9999978	0.096698928	12893.80597	362.8145377
95	1717_HCSP_E3	1717	HC_1717	House Crow	HC	HCSP	2016	Bangladesh	Dhaka	House Crow	Yes	HCSP	Asian Koel	AKSC	3999694	1615.374934	511.9999978	0.121675942	13276.04209	383.8565436
96	1718_HCSP_E1	1718	HC_1718	House Crow	HC	HCSP	2016	Bangladesh	Dhaka	House Crow	No	HCSP			4600494	1095.805093	45.25483389	0.08973903	12211.02009	335.5986213
97	1718_HCSP_E2	1718	HC_1718	House Crow	HC	HCSP	2016	Bangladesh	Dhaka	House Crow	No	HCSP			4450505	1201.774604	511.9999978	0.096066336	12509.84122	359.2963173
98	1718_HCSP_E3	1718	HC_1718	House Crow	HC	HCSP	2016	Bangladesh	Dhaka	House Crow	No	HCSP			4564115	1213.952012	511.9999978	0.11183093	10855.24384	299.4999918
99	1719_HCSP_E1	1719	HC_1719	House Crow	HC	HCSP	2016	Bangladesh	Dhaka	House Crow	No	HCSP			3908623	1624.423291	511.9999978	0.137586539	11806.55684	339.6102616
100	1719_HCSP_E2	1719	HC_1719	House Crow	HC	HCSP	2016	Bangladesh	Dhaka	House Crow	No	HCSP			4063820	1840.051836	511.9999978	0.125848014	14621.22273	413.6318041
101	1719_HCSP_E3	1719	HC_1719	House Crow	HC	HCSP	2016	Bangladesh	Dhaka	House Crow	No	HCSP			3672589	1673.102742	511.9999978	0.11850408	14118.52442	358.9167603
102	1719_HCSP_E4	1719	HC_1719	House Crow	HC	HCSP	2016	Bangladesh	Dhaka	House Crow	No	HCSP			3914782	1481.275461	511.9999978	0.107920757	13725.58443	361.912565
103	1719_HCSP_E5	1719	HC_1719	House Crow	HC	HCSP	2016	Bangladesh	Dhaka	House Crow	No	HCSP			3954498	1558.382333	511.9999978	0.127315141	12240.3535	362.335387
104	1720_HCSP_E1	1720	HC_1720	House Crow	HC	HCSP	2016	Bangladesh	Dhaka	House Crow	No	HCSP			5093525	1278.250236	511.9999978	0.104761847	12201.48627	349.8677686
105	1720_HCSP_E2	1720	HC_1720	House Crow	HC	HCSP	2016	Bangladesh	Dhaka	House Crow	No	HCSP			5229135	1912.816266	511.9999978	0.121259879	15774.51902	455.4511411
106	1720_HCSP_E3	1720	HC_1720	House Crow	HC	HCSP	2016	Bangladesh	Dhaka	House Crow	No	HCSP			5184461	1729.621553	511.9999978	0.108938311	15877.07328	448.8038569
107	1720_HCSP_E4	1720	HC_1720	House Crow	HC	HCSP	2016	Bangladesh	Dhaka	House Crow	No	HCSP			5100425	1420.486771	511.9999978	0.110071161	12905.16754	343.7195522
108	1720_HCSP_E5	1720	HC_1720	House Crow	HC	HCSP	2016	Bangladesh	Dhaka	House Crow	No	HCSP			5318601	1648.491439	511.9999978	0.120102184	13725.74075	392.4878075
109	1721_HCSP_E1	1721	HC_1721	House Crow	HC	HCSP	2016	Bangladesh	Dhaka	House Crow	No	HCSP			5353783	1275.942122	511.9999978	0.106300772	12003.13133	338.7460902
110	1721_HCSP_E2	1721	HC_1721	House Crow	HC	HCSP	2016	Bangladesh	Dhaka	House Crow	No	HCSP			5313820	1153.345304	63.99999983	0.089502479	12886.18272	358.1797034
111	1721_HCSP_E3	1721	HC_1721	House Crow	HC	HCSP	2016	Bangladesh	Dhaka	House Crow	No	HCSP			5352486	1375.493482	511.9999978	0.107969284	12739.67396	393.9819405
112	1722_HCSP_E1	1722	HC_1722	House Crow	HC	HCSP	2016	Bangladesh	Dhaka	House Crow	No	HCSP			4172338	1431.887774	511.9999978	0.095023086	15068.84102	439.238165
113	1722_HCSP_E2	1722	HC_1722	House Crow	HC	HCSP	2016	Bangladesh	Dhaka	House Crow	No	HCSP			4291692	1642.455253	511.9999978	0.102692745	15993.8781	457.6119675
114	1722_HCSP_E3	1722	HC_1722	House Crow	HC	HCSP	2016	Bangladesh	Dhaka	House Crow	No	HCSP			4391552	1445.565163	511.9999978	0.091755122	15754.59916	449.5334147
115	1723_HCSP_E1	1723	HC_1723	House Crow	HC	HCSP	2016	Bangladesh	Dhaka	House Crow	Yes	HCSP	Asian Koel	AKSC	4103276	1132.206108	511.9999978	0.094615515	11966.38955	278.2616046
116	1723_HCSP_E2	1723	HC_1723	House Crow	HC	HCSP	2016	Bangladesh	Dhaka	House Crow	Yes	HCSP	Asian Koel	AKSC	3907981	1033.272804	511.9999978	0.090024931	11477.6295	260.0724737
117	1723_HCSP_E3	1723	HC_1723	House Crow	HC	HCSP	2016	Bangladesh	Dhaka	House Crow	Yes	HCSP	Asian Koel	AKSC	3987811	1129.763887	511.9999978	0.101845702	11092.89704	239.6059398
118	1724_HCSP_E1	1724	HC_1724	House Crow	HC	HCSP	2016	Bangladesh	Dhaka	House Crow	Yes	HCSP	Asian Koel	AKSC	4297328	1332.164636	511.9999978	0.11039689	12067.04856	391.5104975
119	1724_HCSP_E2	1724	HC_1724	House Crow	HC	HCSP	2016	Bangladesh	Dhaka	House Crow	Yes	HCSP	Asian Koel	AKSC	4284425	1272.621642	511.9999978	0.11048986	11517.9949	378.7458067
120	1724_HCSP_E3	1724	HC_1724	House Crow	HC	HCSP	2016	Bangladesh	Dhaka	House Crow	Yes	HCSP	Asian Koel	AKSC	4664788	1220.388668	511.9999978	0.104019693	11732.28481	339.6149763
121	1724_HCSP_E4	1724	HC_1724	House Crow	HC	HCSP	2016	Bangladesh	Dhaka	House Crow	Yes	HCSP	Asian Koel	AKSC	4146364	1348.224109	511.9999978	0.102172348	13195.58697	365.1829587
122	1725_HCSP_E1	1725	HC_1725	House Crow	HC	HCSP	2016	Bangladesh	Dhaka	House Crow	Yes	HCSP	Asian Koel	AKSC	3595609	1325.832102	511.9999978	0.084244064	15737.98835	354.6769108
123	1725_HCSP_E2	1725	HC_1725	House Crow	HC	HCSP	2016	Bangladesh	Dhaka	House Crow	Yes	HCSP	Asian Koel	AKSC	3578583	1226.871085	45.25483389	0.085437236	14359.91079	342.3101286
124	1725_HCSP_E3	1725	HC_1725	House Crow	HC	HCSP	2016	Bangladesh	Dhaka	House Crow	Yes	HCSP	Asian Koel	AKSC	3304954	1277.019429	511.9999978	0.0851455	14998.08474	328.1607718
125	1725_HCSP_E4	1725	HC_1725	House Crow	HC	HCSP	2016	Bangladesh	Dhaka	House Crow	Yes	HCSP	Asian Koel	AKSC	3472235	1523.483271	511.9999978	0.096586746	15773.21245	422.2904328
126	1726_HCSP_E1	1726	HC_1726	House Crow	HC	HCSP	2016	Bangladesh	Dhaka	House Crow	No	HCSP			4404528	858.7984555	511.9999978	0.094142385	9122.335836	206.950171
127	1729_HCSP_E1	1729	HC_1729	House Crow	HC	HCSP	2016	Bangladesh	Dhaka	House Crow	No	HCSP			3466254	1217.188472	511.9999978	0.157667493	7719.971011	305.2110007
128	1729_HCSP_E2	1729	HC_1729	House Crow	HC	HCSP	2016	Bangladesh	Dhaka	House Crow	No	HCSP			3523924	1214.699046	511.9999978	0.143888334	8441.956448	281.5428113
129	1729_HCSP_E3	1729	HC_1729	House Crow	HC	HCSP	2016	Bangladesh	Dhaka	House Crow	No	HCSP			3480042	1129.835568	511.9999978	0.149253422	7569.913973	288.5644251
130	1784_HCSP_E1	1784	HC_1784	House Crow	HC	HCSP	2016	Bangladesh	Dhaka	House Crow	Yes	HCSP	Asian Koel	AKSC	5823147	1057.423863	45.25483389	0.098707233	10712.72922	305.0363999
131	1791_HCSP_E1	1791	HC_1791	House Crow	HC	HCSP	2016	Bangladesh	Dhaka	House Crow	No	HCSP			5151228	967.5997053	45.25483389	0.08952352	10808.32949	287.1065039
132	1791_HCSP_E2	1791	HC_1791	House Crow	HC	HCSP	2016	Bangladesh	Dhaka	House Crow	No	HCSP			5153463	1185.537095	511.9999978	0.097238646	12192.03626	362.5086016
133	1791_HCSP_E3	1791	HC_1791	House Crow	HC	HCSP	2016	Bangladesh	Dhaka	House Crow	No	HCSP			5385688	1236.81916	511.9999978	0.09398594	13159.61892	382.4205421
134	1791_HCSP_E4	1791	HC_1791	House Crow	HC	HCSP	2016	Bangladesh	Dhaka	House Crow	No	HCSP			5265179	1029.077887	511.9999978	0.099718251	10319.85495	269.6257235
135	1792_HCSP_E1	1792	HC_1792	House Crow	HC	HCSP	2016	Bangladesh	Dhaka	House Crow	No	HCSP			3826964	1377.752698	511.9999978	0.088557403	15557.73608	379.0711045
136	1792_HCSP_E2	1792	HC_1792	House Crow	HC	HCSP	2016	Bangladesh	Dhaka	House Crow	No	HCSP			3665100	1531.862416	511.9999978	0.093179105	16439.97771	432.4590996
137	1792_HCSP_E3	1792	HC_1792	House Crow	HC	HCSP	2016	Bangladesh	Dhaka	House Crow	No	HCSP			3865250	1769.531254	511.9999978	0.087461168	20232.1932	503.0416672
138	1792_HCSP_E4	1792	HC_1792	House Crow	HC	HCSP	2016	Bangladesh	Dhaka	House Crow	No	HCSP			4787673	1469.462469	511.9999978	0.09109899	16130.39254	361.1395035
139	1793_HCSP_E1	1793	HC_1793	House Crow	HC	HCSP	2016	Bangladesh	Dhaka	House Crow	No	HCSP			4450684	1207.413248	511.9999978	0.12133112	9951.38965	294.337163
140	1793_HCSP_E2	1793	HC_1793	House Crow	HC	HCSP	2016	Bangladesh	Dhaka	House Crow	No	HCSP			4331138	1135.969385	511.9999978	0.125989564	9016.376863	255.5718281
141	1793_HCSP_E3	1793	HC_1793	House Crow	HC	HCSP	2016	Bangladesh	Dhaka	House Crow	No	HCSP			4018570	1409.682571	511.9999978	0.136196657	10350.34632	319.0834373
142	1793_HCSP_E4	1793	HC_1793	House Crow	HC	HCSP	2016	Bangladesh	Dhaka	House Crow	No	HCSP			4409405	1212.716307	511.9999978	0.108356632	11191.89744	286.1356266
143	1804_HCSP_E1	1804	HC_1804	House Crow	HC	HCSP	2016	Bangladesh	Dhaka	House Crow	No	HCSP			4398093	939.8407264	45.25483389	0.089604315	10488.78872	277.4375037
144	1804_HCSP_E2	1804	HC_1804	House Crow	HC	HCSP	2016	Bangladesh	Dhaka	House Crow	No	HCSP			4015697	1091.299265	511.9999978	0.105927442	10302.32816	326.6398899
145	1804_HCSP_E3	1804	HC_1804	House Crow	HC	HCSP	2016	Bangladesh	Dhaka	House Crow	No	HCSP			4569681	941.2215178	45.25483389	0.092428182	10183.27417	296.9894049
146	1736_LTSTR_E1	1736	LTS_1736	Shrike	LTS	LTSTR	2016	Bangladesh	Dhaka	Long-tailed Shrike	No	LTSTR			2743347	1875.800228	511.9999978	0.11188744	16765.06517	526.4406191
147	1736_LTSTR_E2	1736	LTS_1736	Shrike	LTS	LTSTR	2016	Bangladesh	Dhaka	Long-tailed Shrike	No	LTSTR			2831249	1983.731594	511.9999978	0.11691848	16966.79249	565.064161
148	1736_LTSTR_E3	1736	LTS_1736	Shrike	LTS	LTSTR	2016	Bangladesh	Dhaka	Long-tailed Shrike	No	LTSTR			2781360	1587.277934	511.9999978	0.103919639	15274.09019	437.8240699
149	1736_LTSTR_E4	1736	LTS_1736	Shrike	LTS	LTSTR	2016	Bangladesh	Dhaka	Long-tailed Shrike	No	LTSTR			2732066	2065.811641	511.9999978	0.127187217	16242.28977	550.745309
150	1742_LTSTR_E1	1742	LTS_1742	Shrike	LTS	LTSTR	2016	Bangladesh	Dhaka	Long-tailed Shrike	No	LTSTR			2415742	2020.377511	511.9999978	0.106940771	18892.49061	511.0934445
151	1742_LTSTR_E2	1742	LTS_1742	Shrike	LTS	LTSTR	2016	Bangladesh	Dhaka	Long-tailed Shrike	No	LTSTR			2452538	1650.756603	511.9999978	0.09029235	18282.35278	453.1294492
152	1742_LTSTR_E3	1742	LTS_1742	Shrike	LTS	LTSTR	2016	Bangladesh	Dhaka	Long-tailed Shrike	No	LTSTR			2520709	1612.02584	511.9999978	0.103035749	15645.30617	437.9995862
153	1748_LTSTR_E1	1748	LTS_1748	Shrike	LTS	LTSTR	2016	Bangladesh	Dhaka	Long-tailed Shrike	No	LTSTR			2943902	2051.159362	511.9999978	0.121129722	16933.57612	600.9922165
154	1748_LTSTR_E2	1748	LTS_1748	Shrike	LTS	LTSTR	2016	Bangladesh	Dhaka	Long-tailed Shrike	No	LTSTR			3133491	1799.639777	511.9999978	0.114164708	15763.53853	545.8526074
155	1748_LTSTR_E3	1748	LTS_1748	Shrike	LTS	LTSTR	2016	Bangladesh	Dhaka	Long-tailed Shrike	No	LTSTR			3149314	1649.842828	511.9999978	0.105923871	15575.74142	537.5527147
156	1748_LTSTR_E4	1748	LTS_1748	Shrike	LTS	LTSTR	2016	Bangladesh	Dhaka	Long-tailed Shrike	No	LTSTR			3151752	2277.789517	511.9999978	0.142600896	15973.17815	549.1243347
157	1749_LTSTR_E1	1749	LTS_1749	Shrike	LTS	LTSTR	2016	Bangladesh	Dhaka	Long-tailed Shrike	No	LTSTR			2393947	3232.896591	511.9999978	0.12336161	26206.66666	867.8491753
158	1749_LTSTR_E2	1749	LTS_1749	Shrike	LTS	LTSTR	2016	Bangladesh	Dhaka	Long-tailed Shrike	No	LTSTR			2371921	2735.395333	511.9999978	0.118290709	23124.34648	733.7548669
159	1749_LTSTR_E3	1749	LTS_1749	Shrike	LTS	LTSTR	2016	Bangladesh	Dhaka	Long-tailed Shrike	No	LTSTR			2415568	2934.45894	511.9999978	0.13190564	22246.65247	720.0466289
160	1749_LTSTR_E4	1749	LTS_1749	Shrike	LTS	LTSTR	2016	Bangladesh	Dhaka	Long-tailed Shrike	No	LTSTR			2360784	2666.96985	511.9999978	0.121566116	21938.4311	692.0427323
161	1749_LTSTR_E5	1749	LTS_1749	Shrike	LTS	LTSTR	2016	Bangladesh	Dhaka	Long-tailed Shrike	No	LTSTR			2310455	2959.650258	511.9999978	0.121137548	24432.14603	761.9381708
162	1788_LTSTR_E1	1788	LTS_1788	Shrike	LTS	LTSTR	2016	Bangladesh	Dhaka	Long-tailed Shrike	No	LTSTR			2097760	2067.850241	511.9999978	0.128136115	16137.91901	520.244116
163	1788_LTSTR_E2	1788	LTS_1788	Shrike	LTS	LTSTR	2016	Bangladesh	Dhaka	Long-tailed Shrike	No	LTSTR			2070577	1781.046756	511.9999978	0.112947675	15768.77752	479.6077567
164	1788_LTSTR_E3	1788	LTS_1788	Shrike	LTS	LTSTR	2016	Bangladesh	Dhaka	Long-tailed Shrike	No	LTSTR			2084860	1767.08548	511.9999978	0.096468922	18317.66583	558.2022347
165	1788_LTSTR_E4	1788	LTS_1788	Shrike	LTS	LTSTR	2016	Bangladesh	Dhaka	Long-tailed Shrike	No	LTSTR			2051886	1746.743991	511.9999978	0.110682753	15781.53725	477.4192484
166	1788_LTSTR_E5	1788	LTS_1788	Shrike	LTS	LTSTR	2016	Bangladesh	Dhaka	Long-tailed Shrike	No	LTSTR			2030137	1914.676854	511.9999978	0.122445019	15637.03341	474.0001096
167	1796_LTSTR_E1	1796	LTS_1796	Shrike	LTS	LTSTR	2016	Bangladesh	Dhaka	Long-tailed Shrike	Yes	LTSTR	Asian Koel	AKSC	2739090	1928.066032	511.9999978	0.153686561	12545.44331	495.0067896
168	1796_LTSTR_E2	1796	LTS_1796	Shrike	LTS	LTSTR	2016	Bangladesh	Dhaka	Long-tailed Shrike	Yes	LTSTR	Asian Koel	AKSC	2621604	2495.735168	511.9999978	0.157647879	15831.07356	658.3099419
169	1810_LTSTR_E1	1810	LTS_1810	Shrike	LTS	LTSTR	2016	Bangladesh	Dhaka	Long-tailed Shrike	Yes	LTSTR	Asian Koel	AKSC	1781001	3302.567459	511.9999978	0.119193698	27707.56777	926.6618156
170	1707_HCSP_E1_AKSC	1707	AK_HC_170	Koel	AK_HC	AKSC	2016	Bangladesh	Dhaka	House Crow	Yes	HCSP	Asian Koel	AKSC	2731005	437.5815752	63.99999983	0.085346584	5127.112962	104.3728776
171	1713_HCSP_E1_AKSC	1713	AK_HC_171	Koel	AK_HC	AKSC	2016	Bangladesh	Dhaka	House Crow	Yes	HCSP	Asian Koel	AKSC	2883204	641.131524	511.9999978	0.093389174	6865.158926	177.8177248
172	1714_HCSP_E1_AKSC	1714	AK_HC_172	Koel	AK_HC	AKSC	2016	Bangladesh	Dhaka	House Crow	Yes	HCSP	Asian Koel	AKSC	2368356	606.7539202	511.9999978	0.103505579	5862.040752	164.2080115
173	1714_HCSP_E2_AKSC	1714	AK_HC_173	Koel	AK_HC	AKSC	2016	Bangladesh	Dhaka	House Crow	Yes	HCSP	Asian Koel	AKSC	2450931	642.321903	511.9999978	0.111234032	5774.508863	145.6633487
174	1717_HCSP_E1_AKSC	1717	AK_HC_174	Koel	AK_HC	AKSC	2016	Bangladesh	Dhaka	House Crow	Yes	HCSP	Asian Koel	AKSC	3243137	480.724307	511.9999978	0.111894505	4296.228	132.3493601
175	1717_HCSP_E2_AKSC	1717	AK_HC_175	Koel	AK_HC	AKSC	2016	Bangladesh	Dhaka	House Crow	Yes	HCSP	Asian Koel	AKSC	3201315	427.1419974	511.9999978	0.099864677	4277.208019	119.9079536
176	1723_HCSP_E1_AKSC	1723	AK_HC_176	Koel	AK_HC	AKSC	2016	Bangladesh	Dhaka	House Crow	Yes	HCSP	Asian Koel	AKSC	2614205	592.0304691	511.9999978	0.102012315	5803.519583	151.1813003
177	1724_HCSP_E1_AKSC	1724	AK_HC_177	Koel	AK_HC	AKSC	2016	Bangladesh	Dhaka	House Crow	Yes	HCSP	Asian Koel	AKSC	2504831	450.5004252	511.9999978	0.105119961	4285.584023	134.919312
178	1725_HCSP_E1_AKSC	1725	AK_HC_178	Koel	AK_HC	AKSC	2016	Bangladesh	Dhaka	House Crow	Yes	HCSP	Asian Koel	AKSC	2336576	575.4391683	511.9999978	0.095227974	6042.753453	158.4543777
179	1728_CMTR_E1_AKSC	1728	AK_CM_179	Koel	AK_CM	AKSC	2016	Bangladesh	Dhaka	Common Myna	Yes	CMTR	Asian Koel	AKSC	4874453	517.4042781	90.50966773	0.092233174	5609.741662	165.1557836
180	1739_LTSTR_E1_AKSC	1739	AK_LTS_180	Koel	AK_LTS	AKSC	2016	Bangladesh	Dhaka	Long-tailed Shrike	Yes	LTSTR	Asian Koel	AKSC	5402356	306.5893239	63.99999983	0.091114777	3364.869378	79.36519397
181	1754_CMTR_E1_AKSC	1754	AK_CM_181	Koel	AK_CM	AKSC	2016	Bangladesh	Dhaka	Common Myna	Yes	CMTR	Asian Koel	AKSC	3867686	595.1158587	511.9999978	0.087353638	6812.719771	172.4059294
182	1754_CMTR_E2_AKSC	1754	AK_CM_182	Koel	AK_CM	AKSC	2016	Bangladesh	Dhaka	Common Myna	Yes	CMTR	Asian Koel	AKSC	3858895	429.9554682	511.9999978	0.115514614	3722.087224	101.1723603
183	1769_CMTR_E1_AKSC	1769	AK_CM_183	Koel	AK_CM	AKSC	2016	Bangladesh	Dhaka	Common Myna	Yes	CMTR	Asian Koel	AKSC	4251240	340.9508415	511.9999978	0.104461836	3263.879462	83.59920249
184	1769_CMTR_E2_AKSC	1769	AK_CM_184	Koel	AK_CM	AKSC	2016	Bangladesh	Dhaka	Common Myna	Yes	CMTR	Asian Koel	AKSC	4276748	272.899158	511.9999978	0.103104417	2646.823155	74.55171532
185	1775_CMTR_E1_AKSC	1775	AK_CM_185	Koel	AK_CM	AKSC	2016	Bangladesh	Dhaka	Common Myna	Yes	CMTR	Asian Koel	AKSC	5509252	408.188566	63.99999983	0.08811976	4632.202412	125.091416
186	1775_CMTR_E2_AKSC	1775	AK_CM_186	Koel	AK_CM	AKSC	2016	Bangladesh	Dhaka	Common Myna	Yes	CMTR	Asian Koel	AKSC	5518964	604.5944985	63.99999983	0.089028264	6791.03998	179.604621
187	1777_CMTR_E1_AKSC	1777	AK_CM_187	Koel	AK_CM	AKSC	2016	Bangladesh	Dhaka	Common Myna	Yes	CMTR	Asian Koel	AKSC	3277269	431.0721197	511.9999978	0.111335162	3871.841678	120.97676
188	1777_CMTR_E2_AKSC	1777	AK_CM_188	Koel	AK_CM	AKSC	2016	Bangladesh	Dhaka	Common Myna	Yes	CMTR	Asian Koel	AKSC	3305785	360.6373636	511.9999978	0.093743216	3847.076942	109.2484951
189	1777_CMTR_E3_AKSC	1777	AK_CM_189	Koel	AK_CM	AKSC	2016	Bangladesh	Dhaka	Common Myna	Yes	CMTR	Asian Koel	AKSC	3636886	520.8930827	511.9999978	0.104040049	5006.65934	171.5504083
190	1777_CMTR_E4_AKSC	1777	AK_CM_190	Koel	AK_CM	AKSC	2016	Bangladesh	Dhaka	Common Myna	Yes	CMTR	Asian Koel	AKSC	3728909	620.9978528	511.9999978	0.128471274	4833.748683	171.8992109
191	1777_CMTR_E5_AKSC	1777	AK_CM_191	Koel	AK_CM	AKSC	2016	Bangladesh	Dhaka	Common Myna	Yes	CMTR	Asian Koel	AKSC	3584803	373.7312013	511.9999978	0.107931314	3462.676297	99.29523964
192	1777_CMTR_E6_AKSC	1777	AK_CM_192	Koel	AK_CM	AKSC	2016	Bangladesh	Dhaka	Common Myna	Yes	CMTR	Asian Koel	AKSC	3599308	418.2867283	511.9999978	0.111969267	3735.728009	120.8410692
193	1784_HCSP_E1_AKSC	1784	AK_HC_193	Koel	AK_HC	AKSC	2016	Bangladesh	Dhaka	House Crow	Yes	HCSP	Asian Koel	AKSC	4025955	519.5699784	45.25483389	0.096789636	5368.0332	155.3562872
194	1794_CMTR_E1_AKSC	1794	AK_CM_194	Koel	AK_CM	AKSC	2016	Bangladesh	Dhaka	Common Myna	Yes	CMTR	Asian Koel	AKSC	3766056	288.4315192	511.9999978	0.091805316	3141.773597	83.14607549
195	1794_CMTR_E2_AKSC	1794	AK_CM_195	Koel	AK_CM	AKSC	2016	Bangladesh	Dhaka	Common Myna	Yes	CMTR	Asian Koel	AKSC	3887438	294.8758636	63.99999983	0.08777157	3359.582875	84.61256438
196	1794_CMTR_E3_AKSC	1794	AK_CM_196	Koel	AK_CM	AKSC	2016	Bangladesh	Dhaka	Common Myna	Yes	CMTR	Asian Koel	AKSC	3830283	291.788017	511.9999978	0.089258606	3269.018308	79.5112332
197	1794_CMTR_E4_AKSC	1794	AK_CM_197	Koel	AK_CM	AKSC	2016	Bangladesh	Dhaka	Common Myna	Yes	CMTR	Asian Koel	AKSC	3957113	342.9268663	45.25483389	0.086528041	3963.187693	97.1718744
198	1795_CMTR_E1_AKSC	1795	AK_CM_198	Koel	AK_CM	AKSC	2016	Bangladesh	Dhaka	Common Myna	Yes	CMTR	Asian Koel	AKSC	3209145	507.7189677	511.9999978	0.123091399	4124.731461	128.6422638
199	1795_CMTR_E2_AKSC	1795	AK_CM_199	Koel	AK_CM	AKSC	2016	Bangladesh	Dhaka	Common Myna	Yes	CMTR	Asian Koel	AKSC	3252837	383.4054831	63.99999983	0.0957751	4003.185404	127.9816989
200	1795_CMTR_E3_AKSC	1795	AK_CM_200	Koel	AK_CM	AKSC	2016	Bangladesh	Dhaka	Common Myna	Yes	CMTR	Asian Koel	AKSC	3151224	495.6944307	511.9999978	0.101515296	4882.953094	161.2906429
201	1795_CMTR_E4_AKSC	1795	AK_CM_201	Koel	AK_CM	AKSC	2016	Bangladesh	Dhaka	Common Myna	Yes	CMTR	Asian Koel	AKSC	3278393	486.7627019	511.9999978	0.110068278	4422.37048	147.3374334
202	1796_LTSTR_E1_AKSC	1796	AK_LTS_202	Koel	AK_LTS	AKSC	2016	Bangladesh	Dhaka	Long-tailed Shrike	Yes	LTSTR	Asian Koel	AKSC	4724197	549.8362304	511.9999978	0.124930773	4401.127241	141.6141463
203	1800_CMTR_E1_AKSC	1800	AK_CM_203	Koel	AK_CM	AKSC	2016	Bangladesh	Dhaka	Common Myna	Yes	CMTR	Asian Koel	AKSC	2963015	446.3478766	63.99999983	0.091074664	4900.900637	132.843208
204	1800_CMTR_E2_AKSC	1800	AK_CM_204	Koel	AK_CM	AKSC	2016	Bangladesh	Dhaka	Common Myna	Yes	CMTR	Asian Koel	AKSC	2705236	313.9609899	45.25483389	0.083739553	3749.255634	79.16575771
205	1800_CMTR_E3_AKSC	1800	AK_CM_205	Koel	AK_CM	AKSC	2016	Bangladesh	Dhaka	Common Myna	Yes	CMTR	Asian Koel	AKSC	2948818	353.4343149	255.9999991	0.083734545	4220.890143	84.16173052
206	1801_CMTR_E1_AKSC	1801	AK_CM_206	Koel	AK_CM	AKSC	2016	Bangladesh	Dhaka	Common Myna	Yes	CMTR	Asian Koel	AKSC	4058461	480.4107182	45.25483389	0.089360754	5376.081722	145.5742128
207	1807_CMTR_E1_AKSC	1807	AK_CM_207	Koel	AK_CM	AKSC	2016	Bangladesh	Dhaka	Common Myna	Yes	CMTR	Asian Koel	AKSC	4189959	542.0065294	511.9999978	0.102856462	5269.54281	169.6218146
208	1807_CMTR_E2_AKSC	1807	AK_CM_208	Koel	AK_CM	AKSC	2016	Bangladesh	Dhaka	Common Myna	Yes	CMTR	Asian Koel	AKSC	4166683	439.0892816	511.9999978	0.109964694	3993.002366	113.741442
209	1807_CMTR_E3_AKSC	1807	AK_CM_209	Koel	AK_CM	AKSC	2016	Bangladesh	Dhaka	Common Myna	Yes	CMTR	Asian Koel	AKSC	4059933	603.4095215	511.9999978	0.099301439	6076.543584	196.0373802
210	1810_LTSTR_E1_AKSC	1810	AK_LTS_210	Koel	AK_LTS	AKSC	2016	Bangladesh	Dhaka	Long-tailed Shrike	Yes	LTSTR	Asian Koel	AKSC	3057436	445.3361482	511.9999978	0.093744259	4750.543135	112.7291475
211	1810_LTSTR_E2_AKSC	1810	AK_LTS_211	Koel	AK_LTS	AKSC	2016	Bangladesh	Dhaka	Long-tailed Shrike	Yes	LTSTR	Asian Koel	AKSC	3267440	656.5649048	511.9999978	0.108160509	6070.283035	166.109847
212	1810_LTSTR_E3_AKSC	1810	AK_LTS_212	Koel	AK_LTS	AKSC	2016	Bangladesh	Dhaka	Long-tailed Shrike	Yes	LTSTR	Asian Koel	AKSC	3167567	371.8908708	511.9999978	0.098232224	3785.83378	89.86804996
213	1909_HCSP_E1	1909	HC_1909	House Crow	HC	HCSP	2017	Bangladesh	Dhaka	House Crow	No	HCSP			4568163	1058.423467	511.9999978	0.10679703	9910.607669	271.8740476
214	1909_HCSP_E2	1909	HC_1909	House Crow	HC	HCSP	2017	Bangladesh	Dhaka	House Crow	No	HCSP			4802742	712.0290531	511.9999978	0.099753033	7137.918845	196.7613783
215	1909_HCSP_E3	1909	HC_1909	House Crow	HC	HCSP	2017	Bangladesh	Dhaka	House Crow	No	HCSP			4505328	1115.329179	511.9999978	0.096968365	11501.99011	322.8862643
216	1913_HCSP_E1	1913	HC_1913	House Crow	HC	HCSP	2017	Bangladesh	Dhaka	House Crow	No	HCSP			4198175	1098.199756	511.9999978	0.113762448	9653.446924	292.0336296
217	1913_HCSP_E2	1913	HC_1913	House Crow	HC	HCSP	2017	Bangladesh	Dhaka	House Crow	No	HCSP			4677317	1207.260821	511.9999978	0.097078857	12435.87805	339.385312
218	1913_HCSP_E3	1913	HC_1913	House Crow	HC	HCSP	2017	Bangladesh	Dhaka	House Crow	No	HCSP			4255788	1245.142544	362.0386705	0.087215479	14276.62335	383.7508041
219	1914_HCSP_E1	1914	HC_1914	House Crow	HC	HCSP	2017	Bangladesh	Dhaka	House Crow	No	HCSP			4734551	1125.741549	511.9999978	0.09529321	11813.44982	319.1276499
220	1914_HCSP_E2	1914	HC_1914	House Crow	HC	HCSP	2017	Bangladesh	Dhaka	House Crow	No	HCSP			4452193	937.0528212	45.25483389	0.09548702	9813.405245	279.3388034
221	1914_HCSP_E3	1914	HC_1914	House Crow	HC	HCSP	2017	Bangladesh	Dhaka	House Crow	No	HCSP			4048576	1124.966219	511.9999978	0.095080485	11831.72565	343.268737
222	1915_HCSP_E1	1915	HC_1915	House Crow	HC	HCSP	2017	Bangladesh	Dhaka	House Crow	Yes	HCSP	Asian Koel	AKSC	4935166	1308.23654	63.99999983	0.090353892	14479.02812	465.1823928
223	1915_HCSP_E2	1915	HC_1915	House Crow	HC	HCSP	2017	Bangladesh	Dhaka	House Crow	Yes	HCSP	Asian Koel	AKSC	4907160	1942.282462	511.9999978	0.110848176	17522.00649	483.6043902
224	1915_HCSP_E3	1915	HC_1915	House Crow	HC	HCSP	2017	Bangladesh	Dhaka	House Crow	Yes	HCSP	Asian Koel	AKSC	4887951	1151.984869	511.9999978	0.089744527	12836.26879	311.0681776
225	1917_HCSP_E1	1917	HC_1917	House Crow	HC	HCSP	2017	Bangladesh	Dhaka	House Crow	No	HCSP			5266407	1785.924675	511.9999978	0.085080921	20990.89484	383.0188894
226	1917_HCSP_E2	1917	HC_1917	House Crow	HC	HCSP	2017	Bangladesh	Dhaka	House Crow	No	HCSP			4834518	1178.092409	511.9999978	0.088643057	13290.2953	322.8239569
227	1917_HCSP_E3	1917	HC_1917	House Crow	HC	HCSP	2017	Bangladesh	Dhaka	House Crow	No	HCSP			4996732	1228.01517	511.9999978	0.075358281	16295.68982	298.757981
228	1924_LTSTR_E1	1924	LTS_1924	Shrike	LTS	LTSTR	2017	Bangladesh	Dhaka	Long-tailed Shrike	Yes	LTSTR	Asian Koel	AKSC	1883496	1878.223225	511.9999978	0.111513025	16843.0838	526.914199
229	1924_LTSTR_E2	1924	LTS_1924	Shrike	LTS	LTSTR	2017	Bangladesh	Dhaka	Long-tailed Shrike	Yes	LTSTR	Asian Koel	AKSC	1944647	1541.345166	511.9999978	0.107346725	14358.56723	443.2146492
230	1924_LTSTR_E3	1924	LTS_1924	Shrike	LTS	LTSTR	2017	Bangladesh	Dhaka	Long-tailed Shrike	Yes	LTSTR	Asian Koel	AKSC	1945054	2046.45337	511.9999978	0.123078085	16627.27662	543.0768311
231	1931_LTSTR_E1	1931	LTS_1931	Shrike	LTS	LTSTR	2017	Bangladesh	Dhaka	Long-tailed Shrike	Yes	LTSTR	Asian Koel	AKSC	1750025	3098.526429	511.9999978	0.146196372	21194.2771	799.2589615
232	1931_LTSTR_E2	1931	LTS_1931	Shrike	LTS	LTSTR	2017	Bangladesh	Dhaka	Long-tailed Shrike	Yes	LTSTR	Asian Koel	AKSC	1997745	4116.947935	511.9999978	0.11940313	34479.39712	1175.819528
233	1931_LTSTR_E3	1931	LTS_1931	Shrike	LTS	LTSTR	2017	Bangladesh	Dhaka	Long-tailed Shrike	Yes	LTSTR	Asian Koel	AKSC	1856422	3033.242281	511.9999978	0.150797801	20114.63205	807.7076584
234	1904_HCSP_E1_AKSC	1904	AK_HC_234	Koel	AK_HC	AKSC	2017	Bangladesh	Dhaka	House Crow	Yes	HCSP	Asian Koel	AKSC	5438279	320.3129296	511.9999978	0.125998518	2542.196008	72.41534701
235	1915_HCSP_E1_AKSC	1915	AK_HC_235	Koel	AK_HC	AKSC	2017	Bangladesh	Dhaka	House Crow	Yes	HCSP	Asian Koel	AKSC	3663514	609.0338925	511.9999978	0.137785617	4420.155789	181.6597594
236	1918_CMTR_E1_AKSC	1918	AK_CM_236	Koel	AK_CM	AKSC	2017	Bangladesh	Dhaka	Common Myna	Yes	CMTR	Asian Koel	AKSC	4401861	353.4823833	90.50966773	0.091618791	3858.186519	115.6678436
237	1918_CMTR_E2_AKSC	1918	AK_CM_237	Koel	AK_CM	AKSC	2017	Bangladesh	Dhaka	Common Myna	Yes	CMTR	Asian Koel	AKSC	3887672	343.0974141	63.99999983	0.094787785	3619.637425	110.0058268
238	1920_LTSTR_E1_AKSC	1920	AK_LTS_238	Koel	AK_LTS	AKSC	2017	Bangladesh	Dhaka	Long-tailed Shrike	Yes	LTSTR	Asian Koel	AKSC	3425854	447.1269852	511.9999978	0.106088711	4214.651872	140.8746426
239	1924_LTSTR_E1_AKSC	1924	AK_LTS_239	Koel	AK_LTS	AKSC	2017	Bangladesh	Dhaka	Long-tailed Shrike	Yes	LTSTR	Asian Koel	AKSC	3274840	445.3002181	511.9999978	0.105849084	4206.93502	113.1625508
240	1924_LTSTR_E2_AKSC	1924	AK_LTS_240	Koel	AK_LTS	AKSC	2017	Bangladesh	Dhaka	Long-tailed Shrike	Yes	LTSTR	Asian Koel	AKSC	3125794	413.5081036	511.9999978	0.107194544	3857.548034	99.86742405
241	1924_LTSTR_E3_AKSC	1924	AK_LTS_241	Koel	AK_LTS	AKSC	2017	Bangladesh	Dhaka	Long-tailed Shrike	Yes	LTSTR	Asian Koel	AKSC	3452714	421.765058	511.9999978	0.108764054	3877.798251	104.7889383
242	1930_LTSTR_E1_AKSC	1930	AK_LTS_242	Koel	AK_LTS	AKSC	2017	Bangladesh	Dhaka	Long-tailed Shrike	Yes	LTSTR	Asian Koel	AKSC	5519090	389.4136402	63.99999983	0.09125648	4267.243724	118.2651567
243	1930_LTSTR_E2_AKSC	1930	AK_LTS_243	Koel	AK_LTS	AKSC	2017	Bangladesh	Dhaka	Long-tailed Shrike	Yes	LTSTR	Asian Koel	AKSC	5343651	362.6750335	63.99999983	0.084405756	4296.80453	101.5856137
244	1931_LTSTR_E1_AKSC	1931	AK_LTS_244	Koel	AK_LTS	AKSC	2017	Bangladesh	Dhaka	Long-tailed Shrike	Yes	LTSTR	Asian Koel	AKSC	3832019	587.6373843	511.9999978	0.103477209	5678.906386	151.5555367
245	1931_LTSTR_E2_AKSC	1931	AK_LTS_245	Koel	AK_LTS	AKSC	2017	Bangladesh	Dhaka	Long-tailed Shrike	Yes	LTSTR	Asian Koel	AKSC	3868395	460.5628524	511.9999978	0.113053699	4073.841504	116.3928087
246	1933_LTSTR_E1_AKSC	1933	AK_LTS_246	Koel	AK_LTS	AKSC	2017	Bangladesh	Dhaka	Long-tailed Shrike	Yes	LTSTR	Asian Koel	AKSC	4695306	284.3761645	63.99999983	0.089042814	3193.701439	79.9317648
247	1933_LTSTR_E2_AKSC	1933	AK_LTS_247	Koel	AK_LTS	AKSC	2017	Bangladesh	Dhaka	Long-tailed Shrike	Yes	LTSTR	Asian Koel	AKSC	4790743	342.3032134	511.9999978	0.104467914	3276.634895	106.5693147
248	1933_LTSTR_E3_AKSC	1933	AK_LTS_248	Koel	AK_LTS	AKSC	2017	Bangladesh	Dhaka	Long-tailed Shrike	Yes	LTSTR	Asian Koel	AKSC	4921136	344.8607406	511.9999978	0.10715197	3218.4265	98.81144367
