# Supplementary material for: No evidence of host-specific egg mimicry in Asian koels
Source: PLoS One. 2021 Jul 9;16(7):e0253985. doi: 10.1371/journal.pone.0253985 (PMC8270166; doi:10.1371/journal.pone.0253985)
Supplement: S3 Data — Location: Jahangirnagar University campus, Bangladesh. Data collection year: 2015. (XLSX) [file pone.0253985.s007.xlsx]

## Sheet: Egg spectro data
	HC	HC	HC	AK_CM	AK_CM	AK_CM	AK_LTS	AK_LTS	AK_LTS	CM	CM	CM	LTS	LTS	LTS
	b	m	t	b	m	t	b	m	t	b	m	t	b	m	t
Wavelength
300.304	18.8942	18.3088	19.5787	2.70719	2.69524	2.93171	3.47044	3.40319	4.54761	13.7116	13.4383	13.161	21.698	25.3968	25.5256
300.677	19.058	18.4648	19.7467	2.7264	2.71466	2.95345	3.49101	3.42612	4.57613	13.8292	13.5514	13.2762	21.8809	25.6735	25.7974
301.05	19.2162	18.6195	19.9107	2.74577	2.73439	2.97516	3.51333	3.44988	4.60648	13.9438	13.6614	13.3891	22.0596	25.9466	26.0661
301.423	19.3732	18.774	20.0742	2.76223	2.75393	2.99515	3.53405	3.47163	4.63611	14.111	13.825	13.5535	22.2389	26.219	26.3325
301.797	19.5378	18.9323	20.2423	2.78086	2.77442	3.01549	3.55555	3.49433	4.66617	14.2258	13.9367	13.6671	22.4187	26.4938	26.6001
302.17	19.6988	19.0891	20.4056	2.80129	2.79592	3.03863	3.57555	3.51737	4.69427	14.3381	14.0462	13.7788	22.5976	26.7692	26.8686
302.543	19.8572	19.2433	20.568	2.81942	2.81448	3.06149	3.59749	3.54186	4.72444	14.452	14.1541	13.8896	22.7742	27.0391	27.1352
302.916	20.0134	19.3958	20.7318	2.83797	2.83494	3.08446	3.61663	3.56182	4.75134	14.5613	14.2587	13.9973	22.9471	27.306	27.3952
303.289	20.1693	19.5456	20.8892	2.8547	2.85345	3.10461	3.63546	3.58236	4.77937	14.6652	14.3578	14.0984	23.1173	27.5692	27.6546
303.662	20.309	19.6853	21.0336	2.8684	2.87457	3.12595	3.6559	3.60395	4.80767	14.7643	14.4537	14.1954	23.2798	27.8242	27.9066
304.035	20.4504	19.8216	21.1809	2.88497	2.89125	3.14626	3.67703	3.62516	4.83705	14.8606	14.5462	14.2888	23.4407	28.0785	28.1539
304.408	20.5878	19.9622	21.3224	2.90033	2.91004	3.16797	3.69582	3.64652	4.86542	14.9556	14.6374	14.3828	23.6032	28.3337	28.4035
304.781	20.7317	20.1006	21.4654	2.92392	2.93467	3.19273	3.71566	3.66732	4.89352	15.05	14.7281	14.4769	23.7616	28.5873	28.6535
305.154	20.869	20.2345	21.605	2.93726	2.95244	3.21081	3.73282	3.68681	4.91988	15.143	14.8176	14.5673	23.9225	28.8435	28.9053
305.527	21.0113	20.3753	21.7517	2.95593	2.97405	3.2339	3.75264	3.70862	4.94829	15.2369	14.9083	14.6604	24.0856	29.1018	29.1597
305.9	21.1603	20.5235	21.9054	2.97628	2.99722	3.25954	3.77085	3.7291	4.9763	15.3341	15.0011	14.7565	24.253	29.3687	29.4212
306.272	21.3062	20.6659	22.0564	2.99933	3.02295	3.28761	3.78905	3.7499	5.0062	15.4327	15.0952	14.8541	24.4239	29.6397	29.6882
306.645	21.4505	20.8114	22.2071	3.0126	3.04037	3.30745	3.80787	3.77372	5.03719	15.5315	15.1877	14.9503	24.5936	29.9115	29.9548
307.018	21.5975	20.9574	22.3596	3.0272	3.06036	3.32493	3.82454	3.79263	5.06486	15.6258	15.2786	15.0436	24.7598	30.1816	30.2198
307.391	21.7408	21.0985	22.5078	3.04649	3.08094	3.35073	3.84354	3.81238	5.09275	15.7169	15.3657	15.1343	24.9197	30.4435	30.4777
307.764	21.8763	21.2311	22.6478	3.06396	3.1013	3.3759	3.85966	3.83192	5.12025	15.8033	15.4485	15.219	25.0745	30.7002	30.7296
308.136	22.0066	21.3592	22.7819	3.08203	3.12276	3.40082	3.87884	3.85293	5.1491	15.8847	15.5248	15.2989	25.3509	31.0909	31.167
308.509	22.1269	21.4822	22.909	3.09921	3.1432	3.42462	3.89678	3.87159	5.17843	15.9618	15.5975	15.3746	25.495	31.3346	31.4041
308.882	22.2479	21.6023	23.0309	3.11354	3.16131	3.44556	3.91503	3.89377	5.20738	16.0379	15.6695	15.4492	25.6378	31.5771	31.6404
309.254	22.3684	21.7198	23.1544	3.13378	3.18359	3.47421	3.93191	3.91117	5.23295	16.115	15.7394	15.5236	25.7798	31.8232	31.882
309.627	22.4885	21.8419	23.2796	3.1518	3.20644	3.49907	3.94997	3.93005	5.26153	16.19	15.8095	15.5974	25.9247	32.0765	32.1306
309.999	22.606	21.9581	23.3989	3.17171	3.22988	3.52665	3.96899	3.95167	5.2926	16.2658	15.8803	15.6722	26.0729	32.3384	32.3884
310.372	22.7231	22.0771	23.5234	3.1915	3.25064	3.55321	3.98527	3.97078	5.3199	16.34	15.9481	15.7453	26.2221	32.6028	32.6482
310.744	22.8428	22.1953	23.6468	3.20644	3.27061	3.57928	4.00091	3.98912	5.34592	16.4132	16.0155	15.8175	26.3718	32.8689	32.9104
311.117	22.9493	22.3053	23.7662	3.22472	3.29082	3.60553	4.01827	4.01023	5.3767	16.4851	16.0821	15.8874	26.6321	33.2641	33.3536
311.489	23.0615	22.4185	23.8808	3.24118	3.3093	3.62858	4.03581	4.03161	5.40675	16.554	16.1467	15.9559	26.7705	33.5222	33.6049
311.862	23.1696	22.5294	23.9965	3.25566	3.32808	3.65019	4.05139	4.04998	5.43558	16.6202	16.2086	16.0218	26.912	33.782	33.8596
312.234	23.2749	22.6402	24.1066	3.27247	3.35095	3.67963	4.06797	4.07135	5.46637	16.6845	16.2687	16.0872	27.0537	34.0474	34.1176
312.606	23.3792	22.7466	24.2168	3.28921	3.37091	3.70598	4.0842	4.09175	5.4957	16.7486	16.3283	16.1507	27.193	34.3114	34.3745
312.979	23.483	22.8511	24.3288	3.30943	3.39294	3.7356	4.10194	4.11207	5.52588	16.8117	16.3853	16.2128	27.33	34.576	34.6351
313.351	23.587	22.9524	24.4378	3.32675	3.41683	3.7625	4.11883	4.1333	5.55558	16.8709	16.4395	16.2716	27.4633	34.8349	34.8898
313.723	23.6861	23.0519	24.5411	3.34395	3.44118	3.79269	4.1342	4.15226	5.5847	16.9255	16.4895	16.3249	27.5869	35.081	35.1316
314.095	23.7758	23.1425	24.6362	3.36153	3.46081	3.819	4.14651	4.1689	5.61127	16.9744	16.5329	16.3741	27.7015	35.3138	35.3582
314.468	23.8555	23.2277	24.719	3.37588	3.48017	3.84197	4.15448	4.18208	5.63254	17.0183	16.5702	16.4166	27.8095	35.5337	35.5726
314.84	23.925	23.3047	24.7949	3.38746	3.49757	3.86212	4.16708	4.19664	5.65565	17.055	16.6016	16.4525	27.9049	35.7371	35.7704
315.212	23.9896	23.3746	24.8643	3.39808	3.51374	3.88327	4.17495	4.20871	5.67577	17.087	16.6305	16.4842	27.9932	35.9301	35.9563
315.584	24.0505	23.4415	24.9305	3.41096	3.52898	3.90644	4.18372	4.22179	5.69751	17.1165	16.6568	16.5135	28.075	36.1128	36.135
315.956	24.0993	23.4962	24.9864	3.42385	3.54709	3.92894	4.19084	4.23226	5.71586	17.1416	16.6778	16.5396	28.1476	36.2819	36.2995
316.328	24.1422	23.5415	25.0356	3.43366	3.5587	3.94942	4.19936	4.24276	5.7343	17.1637	16.6963	16.5619	28.2165	36.4459	36.4598
316.7	24.1841	23.5855	25.0864	3.44348	3.57475	3.96979	4.20447	4.2507	5.75124	17.183	16.7117	16.5798	28.2786	36.6016	36.6091
317.072	24.2239	23.6303	25.1283	3.455	3.58919	3.9898	4.21379	4.26183	5.76974	17.1968	16.7231	16.5949	28.3376	36.7543	36.756
317.444	24.2585	23.6703	25.167	3.46433	3.60486	4.01051	4.21836	4.26911	5.78418	17.139	16.6634	16.5376	28.5002	37.0237	37.0814
317.816	24.284	23.7006	25.196	3.46926	3.61733	4.02724	4.2228	4.27749	5.80016	17.148	16.6691	16.5482	28.5464	37.1588	37.2133
318.188	24.3029	23.7235	25.2136	3.47397	3.62551	4.04035	4.22604	4.28441	5.81119	17.1535	16.6707	16.5535	28.5866	37.2833	37.3335
318.56	24.3192	23.7433	25.2327	3.48019	3.63658	4.05937	4.22735	4.2894	5.82253	17.1543	16.669	16.5551	28.6221	37.3982	37.4441
318.932	24.3333	23.7567	25.2461	3.48909	3.65282	4.08094	4.22886	4.29339	5.83144	17.1539	16.6633	16.5545	28.6481	37.5018	37.5457
319.304	24.3373	23.7645	25.2539	3.49585	3.6618	4.09443	4.22709	4.29485	5.83899	17.1475	16.6547	16.5487	28.6696	37.5992	37.6381
319.675	24.3378	23.7704	25.2598	3.50241	3.67009	4.10788	4.22735	4.29823	5.84765	17.1395	16.6437	16.5422	28.6897	37.6875	37.7245
320.047	24.3324	23.7725	25.2554	3.51355	3.68298	4.12492	4.22701	4.29793	5.85494	17.1305	16.6322	16.5333	28.703	37.7704	37.8038
320.419	24.3202	23.7686	25.2476	3.52072	3.69455	4.14056	4.22599	4.29874	5.86135	17.1199	16.6188	16.5232	28.7138	37.8479	37.878
320.791	24.309	23.7651	25.2355	3.52616	3.70529	4.15565	4.22368	4.29854	5.86677	17.1052	16.6006	16.5098	28.7197	37.9174	37.9444
321.162	24.2972	23.7592	25.2225	3.53264	3.71407	4.1721	4.22356	4.29991	5.87331	17.0888	16.5809	16.4945	28.7219	37.9816	38.0046
321.534	24.2776	23.7447	25.205	3.53824	3.72335	4.18312	4.22012	4.29851	5.87597	17.0714	16.5614	16.4786	28.7213	38.0399	38.0573
321.906	24.2661	23.7346	25.192	3.54634	3.73355	4.19639	4.22149	4.29999	5.88259	17.053	16.5401	16.4604	28.7154	38.0927	38.1065
322.277	24.2399	23.7212	25.1662	3.54758	3.73873	4.20636	4.21944	4.29774	5.88527	17.0335	16.5187	16.4431	28.7046	38.1368	38.1466
322.649	24.2188	23.7063	25.149	3.55142	3.74401	4.21515	4.21302	4.29294	5.88579	17.0091	16.493	16.4199	28.6933	38.1786	38.1849
323.02	24.1942	23.6861	25.1231	3.5582	3.75212	4.22896	4.21061	4.29219	5.88758	16.983	16.4645	16.3953	28.6787	38.2138	38.2181
323.392	24.1657	23.662	25.0948	3.56003	3.75635	4.23951	4.20571	4.29087	5.88913	16.9545	16.4358	16.3704	28.6609	38.2448	38.2466
323.763	24.139	23.6381	25.0622	3.56247	3.75822	4.25052	4.20014	4.2883	5.88882	16.9267	16.4083	16.3449	28.639	38.2703	38.2681
324.135	24.1028	23.6109	25.028	3.56527	3.76359	4.26255	4.19455	4.28355	5.887	16.8945	16.3753	16.3164	28.6151	38.2918	38.2863
324.506	24.0675	23.584	24.9987	3.56511	3.76581	4.27045	4.1851	4.27864	5.88482	16.8608	16.3426	16.2861	28.5866	38.3107	38.3009
324.877	24.0324	23.5554	24.964	3.56035	3.76583	4.27365	4.17751	4.27465	5.88648	16.826	16.3066	16.2547	28.5557	38.3291	38.3147
325.249	23.9912	23.5266	24.927	3.56227	3.76975	4.28183	4.16879	4.26687	5.88299	16.7911	16.2694	16.2211	28.5236	38.341	38.3241
325.62	23.9439	23.4873	24.8818	3.5572	3.77037	4.28752	4.16165	4.26192	5.88073	16.755	16.232	16.1877	28.4888	38.3502	38.3299
325.991	23.8969	23.4506	24.8364	3.55635	3.77282	4.29716	4.15172	4.25373	5.87767	16.7199	16.1934	16.1531	28.451	38.3549	38.3286
326.363	23.8529	23.4117	24.7903	3.55768	3.77743	4.31068	4.14351	4.24745	5.87363	16.6801	16.1519	16.1154	28.297	38.2253	38.132
326.734	23.8084	23.3681	24.743	3.55628	3.77667	4.31617	4.13323	4.2407	5.86822	16.6417	16.1112	16.0785	28.2537	38.2157	38.1195
327.105	23.7588	23.33	24.6999	3.55442	3.78054	4.32414	4.123	4.23208	5.86272	16.6003	16.0689	16.0402	28.2056	38.2009	38.1013
327.476	23.7062	23.285	24.6485	3.54882	3.77923	4.32645	4.11014	4.22219	5.85563	16.5556	16.0228	15.9986	28.1551	38.182	38.076
327.847	23.6577	23.2341	24.5934	3.54496	3.77666	4.32948	4.09803	4.21269	5.84855	16.5101	15.9769	15.954	28.1031	38.1587	38.0489
328.219	23.5986	23.1806	24.5362	3.54	3.77394	4.33008	4.08727	4.20132	5.83847	16.33	15.7977	15.7749	28.049	38.13	38.0179
328.59	23.5388	23.1313	24.4764	3.53841	3.77343	4.33443	4.0744	4.18906	5.82915	16.2814	15.7492	15.7288	27.9921	38.0967	37.981
328.961	23.4734	23.0696	24.4082	3.53394	3.76969	4.3373	4.06069	4.17544	5.81601	16.2313	15.699	15.6831	27.928	38.0559	37.9368
329.332	23.4095	23.0124	24.3457	3.52919	3.76691	4.33819	4.04316	4.15874	5.80004	16.1794	15.647	15.6342	27.8624	38.007	37.8831
329.703	23.3384	22.9489	24.2751	3.52132	3.75968	4.3357	4.02859	4.14688	5.78703	16.125	15.5932	15.5823	27.7971	37.9554	37.8276
330.074	23.2693	22.8887	24.2026	3.51204	3.75407	4.33127	4.01017	4.12985	5.77024	16.0685	15.5359	15.5288	27.7263	37.8984	37.7649
330.445	23.1947	22.8225	24.1272	3.50282	3.74508	4.32647	3.99147	4.11155	5.75312	16.0088	15.4778	15.4738	27.6489	37.8349	37.696
330.815	23.1166	22.7549	24.0455	3.49446	3.73549	4.32369	3.976	4.09712	5.73853	15.9452	15.4161	15.4145	27.5719	37.7681	37.6255
331.186	23.0402	22.6893	23.9682	3.48624	3.73225	4.32207	3.95781	4.08202	5.72098	15.8849	15.3562	15.358	27.4946	37.6988	37.5521
331.557	22.9647	22.6192	23.8917	3.47688	3.72451	4.31826	3.94378	4.0678	5.70505	15.8227	15.2942	15.3012	27.4181	37.6282	37.477
331.928	22.8872	22.5482	23.8144	3.46939	3.72025	4.31412	3.92491	4.04952	5.68417	15.7629	15.2358	15.2442	27.3442	37.5574	37.4009
332.299	22.8114	22.4774	23.7383	3.45979	3.71098	4.30888	3.91188	4.03597	5.6689	15.7044	15.1782	15.1887	27.2678	37.4838	37.3227
332.67	22.7371	22.4098	23.664	3.44825	3.70192	4.30353	3.89392	4.01715	5.6506	15.6452	15.121	15.1347	27.1954	37.4132	37.246
333.04	22.6627	22.3413	23.5834	3.44049	3.69274	4.2954	3.87929	4.00265	5.63499	15.5888	15.0651	15.0808	27.1252	37.3424	37.1723
333.411	22.59	22.2749	23.5116	3.43107	3.68299	4.28908	3.8654	3.989	5.61831	15.5338	15.0113	15.0301	27.0546	37.2712	37.0951
333.782	22.5236	22.2092	23.4403	3.42586	3.67514	4.28436	3.85099	3.97581	5.60371	15.4799	14.9557	14.9788	26.9845	37.2	37.0195
334.152	22.4502	22.1465	23.3672	3.4126	3.6648	4.27545	3.83652	3.96054	5.58616	15.4233	14.8992	14.9263	26.9149	37.1278	36.944
334.523	22.3748	22.0711	23.2934	3.40654	3.66013	4.2752	3.82212	3.94471	5.56777	15.3662	14.8431	14.8725	26.8427	37.0519	36.8631
334.893	22.2976	22.0016	23.215	3.39486	3.65341	4.27058	3.80401	3.92744	5.54837	15.306	14.7837	14.8146	26.6494	36.8381	36.5819
335.264	22.2259	21.9322	23.139	3.3854	3.64393	4.26673	3.78934	3.90998	5.53062	15.2462	14.7262	14.7606	26.5743	36.7548	36.4975
335.634	22.1496	21.8606	23.0592	3.37959	3.63472	4.26337	3.77226	3.8915	5.51068	15.1868	14.6676	14.7057	26.5026	36.6757	36.4126
336.005	22.0718	21.7836	22.9776	3.36972	3.6219	4.25299	3.75504	3.87294	5.48889	15.1264	14.6102	14.6501	26.4269	36.5922	36.3232
336.375	21.9969	21.7116	22.9005	3.36029	3.61276	4.24499	3.73797	3.85535	5.46831	15.008	14.494	14.5337	26.3512	36.5057	36.233
336.746	21.9236	21.6402	22.8221	3.35332	3.60692	4.23752	3.72211	3.83727	5.4479	14.9471	14.4357	14.479	26.2756	36.4175	36.1407
337.116	21.8461	21.5685	22.7375	3.34367	3.59479	4.23155	3.70626	3.82161	5.42641	14.8887	14.3778	14.4235	26.205	36.3313	36.0521
337.487	21.7696	21.4956	22.6574	3.33006	3.58184	4.21921	3.69052	3.80605	5.40721	14.8299	14.3198	14.3666	26.1322	36.2438	35.96
337.857	21.692	21.4228	22.5764	3.32291	3.57532	4.21302	3.67727	3.79279	5.38925	14.7718	14.2625	14.3115	26.0597	36.1553	35.8689
338.227	21.6102	21.3471	22.4937	3.31236	3.56473	4.20299	3.65914	3.77412	5.36697	14.7117	14.2044	14.2559	25.985	36.0662	35.7765
338.597	21.5359	21.2735	22.4137	3.29965	3.54989	4.19133	3.64261	3.75756	5.34466	14.6496	14.1441	14.1975	25.9082	35.973	35.6822
338.968	21.454	21.1966	22.3285	3.28813	3.53727	4.18054	3.62335	3.73698	5.3189	14.586	14.0824	14.1379	25.8292	35.8782	35.585
339.338	21.3711	21.1205	22.2413	3.27262	3.5229	4.16433	3.6058	3.71904	5.29648	14.5203	14.0188	14.0766	25.7509	35.7806	35.4838
339.708	21.2869	21.0402	22.1555	3.25833	3.50394	4.14881	3.58617	3.69957	5.27244	14.4518	13.9526	14.014	25.6695	35.679	35.3783
340.078	21.2015	20.9591	22.0683	3.24321	3.48705	4.13552	3.56707	3.67957	5.24828	14.3801	13.8838	13.9482	25.5854	35.5728	35.267
340.448	21.1145	20.8751	21.9757	3.22995	3.47481	4.12363	3.54673	3.65944	5.22316	14.3088	13.8154	13.8801	25.4985	35.4644	35.1549
340.818	21.0263	20.7885	21.8815	3.21787	3.46269	4.11165	3.5292	3.64023	5.20048	14.2349	13.744	13.8116	25.4073	35.3516	35.0387
341.188	20.9392	20.7044	21.7873	3.20407	3.44901	4.09723	3.51009	3.61911	5.17383	14.1577	13.6704	13.74	25.3152	35.2338	34.9195
341.558	20.846	20.612	21.6884	3.19167	3.43476	4.08472	3.4887	3.59748	5.14507	14.0841	13.5973	13.6716	25.2263	35.1181	34.8018
341.928	20.7466	20.5177	21.5858	3.1827	3.42194	4.07458	3.46747	3.57554	5.11549	14.0054	13.5202	13.597	25.1291	34.995	34.6774
342.298	20.6465	20.4193	21.4836	3.16925	3.4043	4.05781	3.44783	3.55417	5.08839	13.9252	13.4426	13.5207	25.0328	34.8687	34.5479
342.668	20.5421	20.3185	21.375	3.15748	3.39118	4.04364	3.42553	3.53067	5.05816	13.8419	13.3606	13.4426	24.9298	34.7325	34.4115
343.038	20.4347	20.2181	21.2598	3.1426	3.37525	4.02595	3.40279	3.50777	5.02781	13.7589	13.2808	13.3649	24.8277	34.5943	34.2699
343.408	20.3238	20.1143	21.1427	3.12723	3.35771	4.00874	3.3802	3.48307	4.99608	13.675	13.1995	13.2862	24.724	34.4551	34.1271
343.778	20.2198	20.0107	21.0308	3.11382	3.33938	3.98894	3.35893	3.45897	4.96476	13.594	13.1205	13.2102	24.5088	34.19	33.8009
344.148	20.1196	19.9155	20.9258	3.09854	3.32452	3.97147	3.34043	3.43941	4.9358	13.5206	13.0492	13.1396	24.4169	34.0637	33.6716
344.517	20.0269	19.8231	20.8293	3.08734	3.31008	3.95837	3.32412	3.42048	4.91036	13.4489	12.9795	13.0723	24.3293	33.9453	33.5499
344.887	19.935	19.73	20.7291	3.07922	3.29968	3.9478	3.30664	3.4014	4.88325	13.3774	12.9111	13.0057	24.2416	33.825	33.4289
345.257	19.8421	19.6386	20.6293	3.06817	3.28507	3.93386	3.2889	3.3821	4.85697	13.3078	12.8428	12.9409	24.1569	33.7061	33.3087
345.627	19.743	19.541	20.5272	3.05401	3.26851	3.91504	3.27237	3.36407	4.8302	13.2357	12.7726	12.8731	24.0711	33.5821	33.1848
345.996	19.6477	19.4484	20.4256	3.0446	3.25451	3.90109	3.25579	3.34501	4.80364	13.1633	12.7016	12.8032	23.9806	33.4562	33.057
346.366	19.5497	19.3508	20.3189	3.03467	3.24559	3.88808	3.23701	3.32578	4.77527	13.0881	12.6284	12.732	23.8889	33.3242	32.9239
346.735	19.4473	19.248	20.205	3.0226	3.23245	3.87259	3.22112	3.30769	4.7479	13.0118	12.5546	12.6593	23.7938	33.1884	32.7873
347.105	19.3399	19.1388	20.0899	3.00816	3.21812	3.85623	3.20098	3.28581	4.71524	12.9348	12.4788	12.5848	23.6932	33.0419	32.6403
347.474	19.2339	19.0357	19.9751	2.99644	3.20214	3.8382	3.18464	3.26704	4.68664	12.9144	12.4599	12.5682	23.5961	32.8988	32.4966
347.844	19.13	18.9327	19.8643	2.98695	3.18874	3.82252	3.16791	3.24698	4.65761	12.8378	12.3859	12.4947	23.5009	32.7599	32.3553
348.213	19.0318	18.8384	19.7608	2.97955	3.17728	3.81014	3.15118	3.22845	4.63141	12.7663	12.317	12.426	23.4116	32.6321	32.2248
348.583	18.9426	18.7511	19.6626	2.97039	3.16648	3.79523	3.13564	3.21008	4.60535	12.7003	12.2525	12.3618	23.3295	32.5148	32.1051
348.952	18.8618	18.6715	19.5776	2.957	3.14879	3.77755	3.1212	3.19291	4.58253	12.6377	12.1921	12.3022	23.2551	32.4059	31.9943
349.322	18.7866	18.5973	19.495	2.9452	3.1358	3.76292	3.11018	3.17921	4.56187	12.5799	12.1373	12.2474	23.1851	32.3041	31.8904
349.691	18.7158	18.5269	19.4167	2.93596	3.12411	3.75088	3.09671	3.16482	4.54148	12.5249	12.0847	12.195	23.1166	32.2073	31.7901
350.06	18.65	18.4623	19.3452	2.9262	3.11175	3.73708	3.08574	3.15319	4.52362	12.471	12.0339	12.1452	23.0526	32.1148	31.696
350.43	18.585	18.3976	19.2724	2.91652	3.10101	3.72612	3.07299	3.14018	4.50474	12.419	11.984	12.0969	22.9908	32.0258	31.6037
350.799	18.5202	18.3315	19.2038	2.90726	3.08913	3.71476	3.05959	3.12648	4.48528	12.3717	11.9375	12.051	22.9304	31.9386	31.5143
351.168	18.4584	18.2741	19.1391	2.89995	3.08072	3.70428	3.04876	3.1155	4.46741	12.3246	11.8924	12.0067	22.8724	31.8551	31.429
351.537	18.4006	18.2163	19.0765	2.89191	3.07229	3.6933	3.03805	3.1041	4.4503	12.278	11.847	11.9619	22.816	31.772	31.3458
351.906	18.3385	18.1582	19.0142	2.88268	3.06203	3.6828	3.02572	3.09131	4.43213	12.2334	11.8027	11.92	22.7594	31.69	31.2617
352.275	18.2861	18.1029	18.9562	2.87768	3.05442	3.67449	3.01513	3.07967	4.41585	12.19	11.7602	11.8791	22.7052	31.6106	31.1807
352.645	18.228	18.0466	18.8935	2.87197	3.04819	3.66771	3.00738	3.07038	4.40174	12.1484	11.7203	11.8401	22.651	31.5297	31.0986
353.014	18.1715	17.993	18.8332	2.86128	3.03829	3.65591	2.9958	3.05798	4.38545	12.1072	11.6799	11.8012	22.5972	31.4508	31.0179
353.383	18.1176	17.9406	18.7762	2.8551	3.03166	3.64768	2.98713	3.04695	4.37085	12.0674	11.6404	11.7623	22.5426	31.3722	30.9382
353.752	18.0624	17.8858	18.7179	2.85171	3.02817	3.64079	2.97746	3.03544	4.35628	12.0273	11.6007	11.7241	22.4913	31.2974	30.862
354.121	18.0117	17.8344	18.6619	2.8436	3.02019	3.63235	2.96621	3.02539	4.34181	11.9877	11.5639	11.6869	22.4391	31.2231	30.7871
354.489	17.9595	17.7851	18.6039	2.83879	3.01552	3.62807	2.95816	3.01659	4.32811	11.952	11.5291	11.6533	22.3891	31.1511	30.713
354.858	17.9105	17.7385	18.5516	2.83565	3.01238	3.62484	2.94942	3.00775	4.31307	11.9176	11.4948	11.6208	22.3402	31.0775	30.639
355.227	17.8624	17.6872	18.5003	2.83092	3.00468	3.61678	2.94077	2.99886	4.30005	11.8837	11.462	11.5885	22.2934	31.0075	30.5665
355.596	17.8168	17.6444	18.4518	2.82686	3.00089	3.61072	2.93339	2.99077	4.28697	11.8502	11.4288	11.5563	22.247	30.937	30.4949
355.965	17.7719	17.5998	18.4044	2.82367	2.99592	3.60326	2.92414	2.98156	4.27223	11.8175	11.3978	11.5262	22.2009	30.867	30.4238
356.334	17.7243	17.5542	18.3567	2.81832	2.9903	3.59576	2.91697	2.97386	4.26096	11.7865	11.3684	11.498	22.2561	30.9094	30.5053
356.702	17.6823	17.5141	18.3109	2.8123	2.98403	3.58885	2.9088	2.96461	4.24844	11.7547	11.3377	11.4674	22.2103	30.8414	30.4339
357.071	17.6402	17.4719	18.2633	2.80927	2.97792	3.58143	2.90127	2.95627	4.23555	11.725	11.3089	11.438	22.1654	30.7733	30.3646
357.44	17.5961	17.4315	18.2166	2.80582	2.97169	3.57521	2.89363	2.94823	4.22301	11.6957	11.2803	11.4096	22.0217	30.5974	30.1469
357.808	17.5487	17.3891	18.1713	2.80207	2.96622	3.57009	2.88496	2.93915	4.2097	11.6682	11.2534	11.3828	21.9772	30.5305	30.0773
358.177	17.5108	17.3494	18.1285	2.79869	2.96064	3.56533	2.8765	2.93106	4.19838	11.7339	11.3202	11.4512	21.9331	30.4662	30.011
358.546	17.4719	17.3107	18.0856	2.79356	2.95602	3.55914	2.87098	2.92607	4.18775	11.7067	11.2944	11.426	21.788	30.2881	29.7886
358.914	17.432	17.2742	18.0447	2.78932	2.951	3.55399	2.86455	2.91992	4.17802	11.6825	11.2725	11.403	21.7486	30.2266	29.7255
359.283	17.3917	17.2356	18.0012	2.78224	2.9412	3.5466	2.86047	2.91636	4.17012	11.6586	11.2497	11.3795	21.7074	30.1649	29.6615
359.651	17.3523	17.1975	17.9598	2.77967	2.9393	3.54371	2.85245	2.9073	4.15833	11.6355	11.2279	11.3567	21.666	30.1012	29.598
360.02	17.3134	17.1585	17.9178	2.77661	2.93465	3.53921	2.84706	2.90007	4.14769	11.6118	11.206	11.3345	21.6249	30.0379	29.5343
360.388	17.2749	17.1221	17.8776	2.77496	2.93231	3.53652	2.84166	2.89407	4.13824	11.5897	11.1843	11.3133	21.5843	29.9758	29.4714
360.756	17.2352	17.0834	17.8364	2.77186	2.93253	3.53411	2.83595	2.88812	4.12834	11.5691	11.1635	11.2932	21.543	29.9131	29.4055
361.125	17.1997	17.0478	17.7956	2.7675	2.92543	3.52902	2.82936	2.87945	4.11802	11.5497	11.1442	11.2732	21.5034	29.8522	29.3425
361.493	17.1654	17.0142	17.7542	2.76637	2.92422	3.52733	2.82161	2.87142	4.10695	11.5308	11.1267	11.2551	21.4644	29.7903	29.2791
361.861	17.1332	16.9846	17.7176	2.76441	2.92196	3.52475	2.81748	2.86625	4.10008	11.5128	11.109	11.2371	21.424	29.7272	29.2153
362.23	17.0976	16.9536	17.6791	2.76022	2.91709	3.51959	2.81277	2.85999	4.09107	11.4981	11.095	11.2217	21.3848	29.6657	29.1516
362.598	17.0635	16.9221	17.6409	2.76021	2.91571	3.51779	2.80763	2.85491	4.08213	11.4832	11.0805	11.2069	21.3447	29.6045	29.0884
362.966	17.0328	16.8947	17.6095	2.75515	2.91132	3.51401	2.80446	2.8515	4.0738	11.4711	11.0687	11.1934	21.3055	29.5426	29.0238
363.334	17.0008	16.8662	17.5723	2.75532	2.91185	3.51434	2.79954	2.847	4.06601	11.4607	11.0583	11.1823	21.2669	29.4818	28.961
363.702	16.9715	16.8405	17.5413	2.75615	2.9114	3.5141	2.79627	2.84261	4.05814	11.45	11.0487	11.1724	21.2312	29.4249	28.9025
364.07	16.945	16.815	17.5104	2.75759	2.90834	3.51239	2.7915	2.83874	4.05214	11.4425	11.041	11.1636	21.1976	29.3697	28.846
364.438	16.9201	16.7934	17.4818	2.75713	2.9052	3.50974	2.78756	2.83473	4.04617	11.4352	11.0331	11.1561	21.1632	29.3171	28.7914
364.807	16.8973	16.773	17.4585	2.75719	2.90227	3.50704	2.78529	2.83246	4.04065	11.4299	11.0277	11.1508	21.2301	29.3758	28.8855
365.175	16.8748	16.7555	17.4357	2.75574	2.90287	3.50538	2.78319	2.83006	4.03562	11.4267	11.0235	11.1456	21.1995	29.3307	28.8348
365.542	16.8552	16.7395	17.4149	2.75418	2.90276	3.50305	2.77934	2.82677	4.02942	11.4235	11.0208	11.1415	21.1682	29.2826	28.7854
365.91	16.8384	16.7263	17.3953	2.75525	2.90636	3.50371	2.77612	2.82387	4.02412	11.4212	11.0165	11.1368	21.1396	29.2374	28.739
366.278	16.8239	16.7153	17.3769	2.7525	2.9033	3.50178	2.77521	2.82302	4.02046	11.459	11.0538	11.1743	21.1109	29.1959	28.6938
366.646	16.8067	16.7022	17.3587	2.75074	2.90249	3.5014	2.77287	2.8218	4.01584	11.4593	11.0542	11.1733	21.0832	29.1543	28.6498
367.014	16.7926	16.6886	17.3438	2.75122	2.90475	3.50236	2.7712	2.82003	4.01339	11.4614	11.0552	11.1747	21.0545	29.1117	28.6034
367.382	16.7765	16.6763	17.3282	2.7531	2.9071	3.50391	2.76855	2.81793	4.00857	11.4642	11.0575	11.1766	21.0301	29.0733	28.5631
367.75	16.7643	16.6669	17.3144	2.75425	2.90747	3.50317	2.76448	2.81293	4.00275	11.4689	11.0622	11.1805	21.0042	29.0328	28.5199
368.117	16.7537	16.6572	17.3019	2.7539	2.90644	3.50211	2.76396	2.81164	4.0001	11.4759	11.0688	11.1859	20.9788	28.9934	28.4775
368.485	16.7377	16.6468	17.2875	2.75545	2.91088	3.50497	2.76263	2.81078	3.99688	11.4829	11.0752	11.1921	20.9545	28.9538	28.4347
368.853	16.7266	16.6404	17.2762	2.7574	2.91211	3.50614	2.76152	2.80919	3.99457	11.4918	11.0839	11.1994	20.9293	28.9152	28.3921
369.22	16.7156	16.6316	17.2644	2.75967	2.9157	3.51007	2.762	2.80927	3.99358	11.5006	11.0925	11.2068	20.9046	28.877	28.3506
369.588	16.7055	16.6257	17.2534	2.76337	2.92152	3.51574	2.76154	2.81038	3.99133	11.5128	11.1029	11.2156	20.8785	28.8403	28.3092
369.956	16.6955	16.618	17.2416	2.76339	2.92467	3.51726	2.76107	2.81076	3.99019	11.5271	11.1159	11.2266	20.8538	28.8032	28.2707
370.323	16.6877	16.6164	17.2331	2.76468	2.92741	3.52	2.76215	2.81175	3.9912	11.5416	11.1293	11.2404	20.7376	28.6664	28.0931
370.691	16.6802	16.6162	17.2271	2.76759	2.93055	3.52382	2.76163	2.81174	3.99044	11.5588	11.1454	11.2547	20.7159	28.6335	28.0553
371.058	16.6774	16.6176	17.2247	2.77025	2.93352	3.52822	2.76141	2.81209	3.99019	11.5777	11.1629	11.2719	20.6959	28.6035	28.0202
371.426	16.6746	16.6216	17.2225	2.77166	2.93773	3.53257	2.7618	2.812	3.99011	11.5955	11.1809	11.2868	20.6752	28.5712	27.9838
371.793	16.6745	16.6233	17.2208	2.77407	2.94073	3.53581	2.7629	2.81345	3.99157	11.6163	11.2001	11.3061	20.6573	28.5427	27.9498
372.16	16.6741	16.6297	17.2186	2.77523	2.94272	3.53907	2.76394	2.81461	3.99127	11.6391	11.2221	11.3272	20.6384	28.5135	27.9167
372.528	16.6796	16.6392	17.2246	2.77805	2.94664	3.54464	2.76513	2.81666	3.99311	11.6635	11.2459	11.3497	20.6209	28.4877	27.8839
372.895	16.6814	16.6445	17.2278	2.78138	2.95113	3.55073	2.76616	2.81854	3.99444	11.691	11.2717	11.3742	20.6024	28.4627	27.8526
373.262	16.6849	16.655	17.2327	2.78822	2.95708	3.55816	2.76736	2.82114	3.99755	11.7202	11.2994	11.4003	20.5845	28.4372	27.8201
373.63	16.6896	16.6679	17.2402	2.79001	2.96069	3.56281	2.76828	2.82379	3.9996	11.7512	11.3292	11.4279	20.6609	28.5158	27.9277
373.997	16.6961	16.6807	17.2483	2.7945	2.96604	3.57002	2.76914	2.82589	4.00229	11.7815	11.3583	11.4568	20.6456	28.4933	27.9006
374.364	16.7044	16.6932	17.2547	2.7975	2.97247	3.576	2.77208	2.82969	4.00598	11.8136	11.3895	11.4862	20.6298	28.4694	27.8718
374.731	16.7137	16.7082	17.2652	2.7985	2.97611	3.58124	2.77257	2.83218	4.00882	11.8488	11.423	11.5177	20.616	28.4486	27.8451
375.098	16.7244	16.7249	17.2769	2.80132	2.98276	3.58846	2.77458	2.83615	4.01215	11.8841	11.4578	11.5502	20.6029	28.4304	27.8225
375.465	16.7388	16.7441	17.2916	2.80608	2.98973	3.59641	2.77528	2.83875	4.0155	11.9214	11.4938	11.5838	20.59	28.4139	27.7997
375.832	16.7512	16.7619	17.3058	2.80925	2.99514	3.60142	2.77799	2.84234	4.02055	11.9614	11.5328	11.6212	20.5791	28.3981	27.7781
376.199	16.7681	16.7868	17.3269	2.81038	2.99894	3.6066	2.78098	2.84612	4.02539	12.0057	11.5752	11.6619	20.5675	28.383	27.7555
376.566	16.7879	16.8154	17.3501	2.81457	3.00502	3.61391	2.78214	2.84806	4.02968	12.054	11.6218	11.7064	20.4624	28.265	27.5962
376.933	16.8082	16.8464	17.3732	2.82464	3.01667	3.6271	2.78378	2.85182	4.03492	12.1064	11.6727	11.7553	20.4533	28.2531	27.5774
377.3	16.8328	16.8791	17.4003	2.83064	3.02519	3.63766	2.78569	2.85441	4.04026	12.1647	11.7291	11.808	20.4448	28.2434	27.5587
377.667	16.8602	16.9142	17.4287	2.83597	3.03438	3.6478	2.78817	2.85877	4.04766	12.2238	11.7852	11.8618	20.4355	28.2349	27.5419
378.034	16.8862	16.9475	17.4563	2.84242	3.04375	3.65956	2.79192	2.86454	4.0555	12.2829	11.8409	11.9162	20.4266	28.2248	27.5246
378.401	16.9136	16.9845	17.4867	2.84743	3.05217	3.66941	2.79574	2.86975	4.06284	12.3398	11.8962	11.9689	20.4203	28.2167	27.5099
378.768	16.9342	17.0172	17.5104	2.85263	3.05959	3.6795	2.80063	2.87786	4.07162	12.396	11.95	12.0211	20.4128	28.2089	27.4949
379.134	16.9563	17.0483	17.5367	2.86262	3.07238	3.69403	2.80329	2.8829	4.07918	12.4511	12.0014	12.0711	20.4053	28.2	27.4803
379.501	16.98	17.0814	17.5649	2.86984	3.08142	3.70482	2.80711	2.88688	4.08539	12.5072	12.0545	12.1217	20.3986	28.193	27.466
379.868	17.0033	17.1114	17.5925	2.87404	3.08779	3.71655	2.80896	2.88985	4.09126	12.5635	12.1072	12.1716	20.3927	28.1849	27.4509
380.235	17.0299	17.1472	17.6227	2.87968	3.09478	3.7252	2.81445	2.89662	4.09993	12.6218	12.163	12.2241	20.3872	28.1781	27.4382
380.601	17.0562	17.1831	17.6506	2.88721	3.10368	3.7352	2.81897	2.90221	4.10715	12.6791	12.2184	12.2762	20.3816	28.1732	27.4263
380.968	17.0828	17.2151	17.6794	2.88969	3.11084	3.74305	2.82304	2.90749	4.1147	12.7366	12.2739	12.3288	20.3769	28.1682	27.4136
381.334	17.1069	17.2499	17.7054	2.89743	3.11944	3.75427	2.82781	2.91356	4.12279	12.7942	12.3292	12.3816	20.2767	28.0603	27.264
381.701	17.1329	17.2818	17.7329	2.90478	3.12924	3.76653	2.83212	2.91995	4.13037	12.8508	12.3839	12.4337	20.2733	28.0585	27.256
382.067	17.1569	17.3154	17.7618	2.91134	3.13962	3.77716	2.83608	2.92662	4.13844	12.9075	12.4378	12.4852	20.271	28.057	27.2492
382.434	17.1828	17.3483	17.7922	2.91796	3.14964	3.78868	2.83905	2.93066	4.14471	12.9654	12.4923	12.5377	20.2695	28.0561	27.243
382.8	17.2105	17.3824	17.8223	2.92547	3.15922	3.79997	2.8438	2.93616	4.1528	13.0249	12.5488	12.5916	20.2669	28.0572	27.2378
383.167	17.2378	17.4183	17.8514	2.93137	3.16828	3.80997	2.84621	2.94102	4.15951	13.0838	12.6049	12.6461	20.2667	28.0601	27.2336
383.533	17.2662	17.4557	17.8833	2.93307	3.17231	3.81734	2.85114	2.94708	4.1675	13.1437	12.6625	12.7009	20.2671	28.0624	27.2302
383.899	17.2928	17.4916	17.9137	2.93927	3.1794	3.82592	2.85671	2.95337	4.17543	13.2055	12.7202	12.7566	20.268	28.0661	27.2288
384.266	17.3236	17.5282	17.947	2.94473	3.18848	3.83385	2.85924	2.95793	4.18239	13.265	12.7775	12.8118	20.2686	28.0677	27.2259
384.632	17.3517	17.5636	17.9779	2.95194	3.1968	3.84432	2.86348	2.96357	4.19009	13.3259	12.8359	12.8664	20.2709	28.0714	27.2245
384.998	17.3823	17.604	18.01	2.95907	3.20814	3.85788	2.86853	2.97075	4.2002	13.388	12.895	12.9228	20.2726	28.0767	27.2236
385.364	17.414	17.6395	18.0431	2.96626	3.21586	3.86951	2.87269	2.97652	4.20827	13.451	12.9561	12.9812	20.274	28.0824	27.2235
385.731	17.4468	17.6796	18.0801	2.97093	3.22362	3.88126	2.87891	2.98472	4.21883	13.5148	13.0177	13.0388	20.2752	28.0884	27.2234
386.097	17.4782	17.7181	18.1141	2.97838	3.23352	3.89422	2.88266	2.99011	4.22613	13.5786	13.0794	13.0969	20.2766	28.0945	27.2228
386.463	17.5086	17.756	18.1467	2.98541	3.24259	3.90562	2.88877	2.99807	4.23612	13.6449	13.1435	13.1582	20.2777	28.1004	27.2236
386.829	17.5418	17.7978	18.1833	2.99149	3.25262	3.91659	2.89462	3.00601	4.24726	13.7123	13.2089	13.2203	20.2811	28.109	27.2254
387.195	17.5776	17.8411	18.2205	2.99953	3.26277	3.92869	2.9	3.01238	4.2569	13.7815	13.2754	13.2833	20.3754	28.2176	27.3604
387.561	17.6147	17.8851	18.2587	3.00728	3.27419	3.94036	2.90511	3.01964	4.26707	13.8503	13.3426	13.3477	20.3795	28.2259	27.3634
387.927	17.6501	17.9295	18.298	3.01391	3.28521	3.95094	2.91193	3.02796	4.27829	13.9206	13.41	13.4124	20.3844	28.2341	27.3673
388.293	17.6849	17.9722	18.3371	3.02092	3.2962	3.96494	2.91673	3.03502	4.28906	13.9935	13.4801	13.4786	20.4766	28.3402	27.4984
388.659	17.7266	18.0158	18.378	3.02918	3.30699	3.97822	2.9224	3.0433	4.30061	14.0663	13.5504	13.5449	20.4805	28.3487	27.5024
389.025	17.7665	18.0619	18.4198	3.03908	3.32029	3.99367	2.92665	3.04972	4.31092	14.1422	13.6228	13.6151	20.4855	28.3586	27.5067
389.39	17.8078	18.1128	18.4649	3.04502	3.32969	4.00569	2.93326	3.05858	4.32301	14.2193	13.696	13.6862	20.4897	28.3696	27.5112
389.756	17.8485	18.164	18.5095	3.05214	3.34096	4.02081	2.94117	3.06944	4.33684	14.3004	13.7735	13.7598	20.494	28.3814	27.5163
390.122	17.8913	18.2149	18.5557	3.06108	3.35302	4.03534	2.94774	3.0782	4.34929	14.3827	13.8524	13.836	20.5	28.3928	27.521
390.488	17.937	18.2702	18.6056	3.07199	3.36485	4.0517	2.95318	3.08628	4.36172	14.468	13.934	13.9141	20.5071	28.4075	27.5283
390.853	17.9837	18.3254	18.6582	3.08304	3.3804	4.0688	2.96055	3.0967	4.37502	14.5532	14.0173	13.9939	20.514	28.4212	27.5362
391.219	18.0301	18.3827	18.7087	3.09144	3.39257	4.08595	2.9673	3.10619	4.38784	14.6421	14.1024	14.0764	20.52	28.4363	27.5451
391.585	18.0784	18.4386	18.7608	3.10007	3.4052	4.10291	2.97526	3.11729	4.40219	14.7325	14.1902	14.1617	20.5286	28.4533	27.5556
391.95	18.1276	18.4959	18.8134	3.11195	3.42067	4.12151	2.98105	3.12578	4.41591	14.8235	14.2779	14.247	20.5371	28.4714	27.567
392.316	18.1769	18.5553	18.8686	3.12357	3.43552	4.13938	2.98779	3.1359	4.4301	14.9185	14.3694	14.3355	20.5481	28.4917	27.5808
392.681	18.2265	18.615	18.9228	3.13543	3.44999	4.15781	2.9945	3.14555	4.44508	15.0141	14.4622	14.4257	20.5586	28.5118	27.5955
393.047	18.2804	18.6777	18.9832	3.14299	3.46292	4.17273	3.00091	3.15522	4.45917	15.1108	14.5553	14.5153	20.5696	28.5339	27.611
393.412	18.3316	18.7387	19.0403	3.14817	3.47357	4.18698	3.00876	3.1658	4.47409	15.2104	14.6505	14.6066	20.5814	28.5554	27.625
393.778	18.3826	18.7995	19.0962	3.15645	3.48923	4.20619	3.01693	3.17717	4.48908	15.3065	14.7437	14.6965	20.5906	28.5764	27.6387
394.143	18.4328	18.8592	19.152	3.16484	3.50481	4.22204	3.02402	3.18695	4.50268	15.4011	14.8351	14.7846	20.602	28.5991	27.6544
394.508	18.4833	18.9174	19.2058	3.17365	3.51814	4.23919	3.03067	3.19593	4.51647	15.4963	14.9265	14.8717	20.6136	28.6204	27.6679
394.874	18.5308	18.973	19.2578	3.18598	3.53142	4.25849	3.03699	3.20592	4.5298	15.5904	15.0183	14.9598	20.6242	28.6403	27.6835
395.239	18.5796	19.0307	19.3119	3.19443	3.54499	4.27478	3.04492	3.21554	4.5457	15.6872	15.1123	15.05	20.6356	28.6625	27.699
395.604	18.6283	19.0881	19.368	3.20132	3.55506	4.29125	3.0514	3.22586	4.5601	15.7846	15.2083	15.1421	20.648	28.6852	27.7144
395.969	18.6767	19.1461	19.4217	3.21021	3.56767	4.30778	3.05785	3.23554	4.57455	15.8846	15.3055	15.2359	20.6608	28.7078	27.7311
396.335	18.7292	19.207	19.4797	3.22174	3.58217	4.32546	3.06562	3.24619	4.58986	15.9864	15.4036	15.3304	20.673	28.731	27.747
396.7	18.7807	19.2691	19.5363	3.23171	3.59515	4.34294	3.07267	3.25599	4.60484	16.0875	15.5029	15.4255	20.6867	28.7563	27.7657
397.065	18.8322	19.3321	19.594	3.24172	3.608	4.36019	3.07942	3.26599	4.62106	16.1885	15.6012	15.5196	20.6991	28.7794	27.7814
397.43	18.8847	19.3945	19.6525	3.25131	3.62191	4.3797	3.08775	3.278	4.63764	16.2904	15.699	15.6143	20.7123	28.8047	27.8006
397.795	18.9366	19.4576	19.7103	3.2621	3.63563	4.3985	3.09349	3.28786	4.65289	16.3914	15.796	15.7079	20.7259	28.8292	27.819
398.16	18.9911	19.5216	19.77	3.27211	3.64736	4.41561	3.10228	3.2996	4.67	16.4944	15.896	15.8048	20.7399	28.8563	27.8396
398.525	19.0482	19.5857	19.8333	3.28067	3.66106	4.43307	3.11039	3.31182	4.68694	16.601	15.9984	15.9039	20.7559	28.8849	27.8623
398.89	19.1036	19.6514	19.8979	3.29123	3.67567	4.45268	3.11845	3.32404	4.70437	16.7089	16.1041	16.0055	20.7717	28.9132	27.8846
399.255	19.1622	19.7179	19.9603	3.29728	3.687	4.468	3.12699	3.33406	4.72209	16.8179	16.2111	16.1074	20.7903	28.9429	27.9095
399.62	19.2217	19.7895	20.0274	3.31044	3.70282	4.48816	3.1356	3.34473	4.7394	16.93	16.3192	16.2119	20.7282	28.8875	27.8152
399.985	19.2811	19.8566	20.092	3.32204	3.71959	4.50993	3.1435	3.35649	4.75649	17.0426	16.4292	16.3165	20.8254	29.0067	27.9586
400.349	19.3409	19.9255	20.1563	3.33229	3.73427	4.52801	3.15184	3.36846	4.77386	17.1243	16.507	16.39	20.8435	29.0401	27.9859
400.714	19.3989	19.9921	20.2185	3.34207	3.74947	4.54799	3.16102	3.38114	4.79284	17.2403	16.6189	16.4979	20.8625	29.0735	28.0125
401.079	19.4597	20.0613	20.2852	3.35414	3.7648	4.56864	3.1693	3.39373	4.81124	17.3593	16.7338	16.6098	20.8813	29.109	28.0411
401.444	19.5231	20.1353	20.3528	3.36546	3.78105	4.59119	3.17853	3.4072	4.83079	17.4817	16.852	16.7233	20.9015	29.1468	28.0723
401.808	19.5891	20.2114	20.4239	3.37778	3.79922	4.6139	3.18703	3.42068	4.85061	17.6062	16.9722	16.8399	20.9214	29.1841	28.1037
402.173	19.6548	20.2872	20.4955	3.3905	3.81782	4.63719	3.19653	3.43381	4.87008	17.7336	17.0963	16.9599	20.9436	29.2237	28.1368
402.537	19.7229	20.366	20.5711	3.40263	3.8355	4.6594	3.2061	3.4469	4.89062	17.8636	17.2222	17.0824	20.9665	29.263	28.1699
402.902	19.7961	20.448	20.6508	3.413	3.85359	4.68153	3.21566	3.4606	4.91077	17.9994	17.3525	17.2087	20.9913	29.307	28.2078
403.267	19.8663	20.5282	20.7267	3.42738	3.87321	4.70728	3.22536	3.47527	4.93154	18.1352	17.484	17.3355	21.0167	29.3518	28.2439
403.631	19.9386	20.61	20.8032	3.43998	3.8904	4.73066	3.23657	3.491	4.95307	18.2729	17.6173	17.4636	20.9649	29.3116	28.1681
403.996	20.0095	20.695	20.8847	3.45239	3.90739	4.75499	3.24497	3.50409	4.97418	18.415	17.7545	17.5962	20.9925	29.3606	28.2098
404.36	20.085	20.782	20.9681	3.46667	3.92774	4.78062	3.25717	3.52028	4.99737	18.5583	17.8926	17.7297	21.0213	29.4121	28.2543
404.724	20.1591	20.8692	21.052	3.4822	3.94731	4.80641	3.26902	3.53655	5.02183	18.7054	18.035	17.8661	20.9728	29.3786	28.1811
405.089	20.2394	20.963	21.1392	3.49663	3.96711	4.83414	3.28129	3.55301	5.04733	18.855	18.1797	18.0055	21.0045	29.4328	28.2283
405.453	20.3222	21.0574	21.2306	3.50984	3.9862	4.86004	3.2929	3.57021	5.07119	19.0094	18.3302	18.1493	21.0376	29.49	28.2777
405.817	20.4055	21.153	21.3216	3.52735	4.00893	4.88931	3.30404	3.58683	5.09532	19.1696	18.4846	18.298	21.0741	29.5527	28.3332
406.182	20.4937	21.2551	21.4197	3.54399	4.0302	4.9195	3.31909	3.60731	5.1236	19.339	18.6478	18.4549	21.1881	29.7027	28.5044
406.546	20.5878	21.3629	21.5224	3.55702	4.05026	4.94773	3.33374	3.6262	5.15251	19.5171	18.8196	18.6206	21.2293	29.775	28.5666
406.91	20.6837	21.475	21.6292	3.57268	4.07314	4.97841	3.34892	3.64771	5.18247	19.6993	18.9958	18.792	21.2733	29.8499	28.6323
407.274	20.7798	21.5877	21.7385	3.58897	4.09578	5.01055	3.36401	3.66857	5.21265	19.8834	19.1752	18.9655	21.319	29.9269	28.6994
407.638	20.8772	21.699	21.8462	3.60583	4.12029	5.04397	3.37855	3.68899	5.24249	20.0646	19.3513	19.1348	21.365	30.0061	28.7692
408.002	20.9727	21.8076	21.953	3.62247	4.14305	5.07664	3.39295	3.70997	5.27194	20.2428	19.5242	19.3012	21.4089	30.0835	28.8367
408.366	21.0677	21.9129	22.0549	3.64007	4.16769	5.10813	3.40719	3.72892	5.30027	20.4171	19.6935	19.4636	21.4531	30.1595	28.9036
408.73	21.1603	22.0187	22.156	3.65532	4.19056	5.13941	3.42175	3.74876	5.32913	20.5919	19.8636	19.6268	21.4993	30.2387	28.9719
409.094	21.2559	22.1268	22.2588	3.67285	4.21593	5.17222	3.43653	3.76963	5.35977	20.7684	20.0339	19.7924	21.5468	30.3191	29.0436
409.458	21.3525	22.2378	22.3651	3.69196	4.24084	5.20445	3.45226	3.79199	5.39029	20.9484	20.2087	19.9619	21.5954	30.4036	29.1188
409.822	21.4499	22.3499	22.4732	3.71166	4.26745	5.24104	3.46612	3.81205	5.42013	21.1317	20.3848	20.1318	21.6455	30.491	29.1972
410.186	21.5484	22.4623	22.5827	3.73135	4.29531	5.27739	3.48193	3.8336	5.45176	21.3127	20.5604	20.3017	21.6973	30.5793	29.2756
410.55	21.6459	22.5705	22.6896	3.74955	4.3206	5.31263	3.49682	3.85489	5.48304	21.4909	20.7331	20.4686	21.7496	30.6683	29.3563
410.914	21.7435	22.6789	22.7979	3.7667	4.34556	5.34692	3.51201	3.87566	5.51317	21.665	20.9017	20.6317	21.8632	30.8238	29.5315
411.277	21.8366	22.7845	22.8988	3.78247	4.36778	5.37732	3.5268	3.89574	5.54297	21.8347	21.0665	20.7912	21.9131	30.909	29.6086
411.641	21.9291	22.8865	22.9992	3.79829	4.39046	5.40977	3.54047	3.91414	5.5718	21.9983	21.2262	20.9443	21.9613	30.993	29.6835
412.005	22.0193	22.9884	23.0987	3.81496	4.41265	5.44108	3.55472	3.93452	5.60072	22.1601	21.3832	21.0957	22.0086	31.0766	29.7587
412.369	22.1063	23.0868	23.1947	3.83097	4.4346	5.47215	3.56832	3.95465	5.62938	22.3163	21.536	21.2436	22.0584	31.16	29.8339
412.732	22.1913	23.1838	23.2891	3.84634	4.45515	5.50272	3.58234	3.97394	5.65758	22.4693	21.6851	21.3872	22.1061	31.2419	29.9079
413.096	22.2766	23.2806	23.3822	3.86265	4.47784	5.53324	3.59552	3.99203	5.68497	22.62	21.832	21.5292	22.1523	31.3223	29.9812
413.459	22.3613	23.3753	23.4758	3.87678	4.49889	5.56186	3.60939	4.01075	5.71276	22.7692	21.9778	21.6688	22.1994	31.4026	30.0538
413.823	22.4449	23.4698	23.5677	3.89169	4.52059	5.59268	3.62299	4.02891	5.74036	22.9153	22.1202	21.806	22.2467	31.4837	30.1262
414.186	22.5277	23.5645	23.6593	3.90466	4.53984	5.62031	3.63568	4.04812	5.76912	23.06	22.2627	21.9432	22.2937	31.5662	30.1999
414.55	22.611	23.6564	23.7495	3.919	4.56107	5.64969	3.64812	4.06522	5.79551	23.2037	22.4027	22.0786	22.3405	31.6484	30.2743
414.913	22.6911	23.7488	23.8393	3.93326	4.58344	5.67912	3.66106	4.08278	5.82319	23.3474	22.5423	22.2135	22.388	31.7293	30.3491
415.277	22.7715	23.8393	23.9261	3.94694	4.6044	5.70674	3.67408	4.10152	5.85119	23.4906	22.6812	22.3481	22.4359	31.8125	30.4247
415.64	22.8538	23.9327	24.0162	3.95967	4.62406	5.73286	3.68729	4.11985	5.87994	23.6331	22.8197	22.4833	22.4841	31.8948	30.4993
416.003	22.9341	24.0232	24.1053	3.97386	4.64459	5.76293	3.69864	4.13643	5.9067	23.7748	22.9578	22.6175	22.5341	31.9802	30.5773
416.367	23.0155	24.1136	24.1919	3.98872	4.66574	5.7931	3.711	4.15457	5.9339	23.9158	23.0938	22.7502	22.5846	32.0659	30.655
416.73	23.0962	24.2036	24.2807	4.0029	4.68724	5.82173	3.72402	4.17333	5.96249	24.0556	23.2299	22.8822	22.6339	32.1501	30.7315
417.093	23.1772	24.2957	24.3685	4.01694	4.70721	5.85115	3.738	4.19306	5.99148	24.1976	23.3673	23.0164	22.6851	32.2386	30.8112
417.456	23.2615	24.3895	24.4604	4.03274	4.72805	5.88334	3.75065	4.21206	6.01936	24.3414	23.5071	23.1514	22.7364	32.3274	30.8909
417.819	23.3461	24.4848	24.5543	4.0487	4.74944	5.9132	3.76379	4.23102	6.04818	24.4846	23.6458	23.2867	22.7882	32.4178	30.9737
418.182	23.4286	24.5791	24.6477	4.06472	4.77229	5.94414	3.77729	4.24958	6.07752	24.6302	23.7869	23.4247	22.8423	32.5116	31.0581
418.545	23.5162	24.6778	24.7436	4.07952	4.79496	5.97488	3.79197	4.26991	6.10765	24.7798	23.9328	23.5657	22.8988	32.6089	31.1464
418.908	23.6049	24.7769	24.8402	4.09691	4.8191	6.00942	3.80592	4.28994	6.13834	24.9321	24.0827	23.7095	22.9556	32.7092	31.2363
419.271	23.6981	24.8804	24.9421	4.11426	4.84378	6.04443	3.8202	4.31027	6.17031	25.0902	24.2355	23.8579	23.0164	32.8127	31.3303
419.634	23.7914	24.986	25.0447	4.13067	4.86842	6.07883	3.83532	4.33263	6.2039	25.2494	24.3919	24.0078	23.0784	32.921	31.428
419.997	23.8868	25.0934	25.1496	4.14672	4.89332	6.11435	3.85124	4.35473	6.23673	25.409	24.5481	24.1582	23.1416	33.0283	31.526
420.36	23.9794	25.1971	25.2513	4.16437	4.91897	6.15057	3.86621	4.37618	6.26954	25.5695	24.7052	24.3088	23.2047	33.1379	31.6255
420.723	24.0723	25.2998	25.3545	4.18164	4.94423	6.18643	3.88195	4.39829	6.30413	25.7298	24.8614	24.4588	23.2687	33.2477	31.725
421.086	24.1637	25.4033	25.456	4.19881	4.96809	6.22019	3.89642	4.41935	6.33661	25.888	25.0155	24.6073	23.3304	33.3559	31.8231
421.449	24.2565	25.5085	25.5575	4.21416	4.99198	6.25529	3.91163	4.44215	6.36972	26.0472	25.1706	24.7572	23.3932	33.4644	31.9213
421.811	24.3498	25.6136	25.6587	4.22965	5.01551	6.28942	3.92724	4.46379	6.40298	26.2019	25.323	24.9034	23.457	33.5733	32.0201
422.174	24.4428	25.7163	25.7594	4.24473	5.04018	6.32431	3.94175	4.48516	6.43503	26.3568	25.474	25.0496	23.5206	33.6823	32.1189
422.537	24.5309	25.8177	25.8554	4.26288	5.06515	6.36121	3.95645	4.50665	6.468	26.5102	25.6256	25.1953	23.585	33.7937	32.2197
422.899	24.6217	25.9207	25.9543	4.28178	5.0907	6.39774	3.97125	4.52851	6.501	26.6628	25.7765	25.3404	23.6492	33.9049	32.3209
423.262	24.7122	26.0223	26.0542	4.29747	5.11444	6.43106	3.9861	4.55039	6.53387	26.8176	25.9285	25.4864	23.7162	34.0188	32.4245
423.625	24.8065	26.1289	26.1571	4.31414	5.13836	6.46723	4.00142	4.57233	6.56847	26.974	26.0824	25.6346	23.783	34.1324	32.5284
423.987	24.9011	26.2343	26.2595	4.33124	5.16379	6.5024	4.01722	4.59498	6.60303	27.1298	26.2361	25.7831	23.8496	34.247	32.6339
424.35	24.9959	26.3418	26.3628	4.34719	5.18985	6.53728	4.03281	4.61721	6.63797	27.288	26.3913	25.9322	23.9185	34.3643	32.7406
424.712	25.0927	26.4506	26.4687	4.36551	5.21558	6.57483	4.04961	4.64163	6.67352	27.4488	26.5495	26.0834	23.9893	34.4853	32.8505
425.074	25.1908	26.5608	26.5724	4.38455	5.24233	6.61357	4.06656	4.66549	6.71034	27.6152	26.712	26.2397	24.0618	34.6092	32.9645
425.437	25.2922	26.6721	26.6822	4.40579	5.27256	6.65348	4.08365	4.68995	6.74744	27.7826	26.8763	26.3977	24.0875	34.6815	33.0011
425.799	25.3936	26.7856	26.792	4.4249	5.29971	6.69372	4.10128	4.71453	6.78579	27.9545	27.0456	26.5609	24.1646	34.8121	33.1212
426.161	25.4976	26.9006	26.9048	4.44461	5.3282	6.73449	4.11867	4.74027	6.82419	28.1286	27.2159	26.7244	24.2428	34.9464	33.2433
426.524	25.6018	27.0137	27.0151	4.46282	5.35589	6.77424	4.13605	4.76509	6.86223	28.3036	27.3875	26.8887	24.3211	35.0812	33.3672
426.886	25.7085	27.132	27.1307	4.48304	5.38614	6.81537	4.15405	4.79113	6.90177	28.4828	27.5625	27.0576	24.4022	35.2197	33.4941
427.248	25.8139	27.2472	27.2437	4.50244	5.41613	6.85641	4.17218	4.81699	6.93995	28.6582	27.7349	27.223	24.4812	35.3568	33.6193
427.61	25.9193	27.3645	27.3567	4.52166	5.44485	6.89667	4.18967	4.84274	6.97843	28.8322	27.9068	27.3874	24.5612	35.4924	33.7448
427.972	26.0212	27.4758	27.466	4.54247	5.47418	6.9384	4.20682	4.86683	7.01596	29.0011	28.0731	27.5474	24.6393	35.6254	33.8674
428.335	26.119	27.5855	27.5726	4.55994	5.50064	6.97675	4.22409	4.89074	7.05259	29.1676	28.2359	27.7028	24.715	35.7567	33.9874
428.697	26.2165	27.6928	27.6785	4.58034	5.52976	7.01734	4.23917	4.91465	7.08893	29.3325	28.397	27.8581	24.7888	35.8861	34.1053
429.059	26.3144	27.8018	27.7834	4.59797	5.55737	7.05593	4.25541	4.93931	7.12508	29.494	28.5565	28.0107	24.9063	36.0623	34.2959
429.421	26.4092	27.9082	27.8887	4.61583	5.58391	7.093	4.27182	4.96332	7.16222	29.6536	28.7131	28.1619	24.9798	36.1889	34.4118
429.783	26.5057	28.0139	27.9922	4.6347	5.61103	7.13254	4.28789	4.9871	7.19874	29.8312	28.8878	28.3314	25.0528	36.3154	34.5264
430.144	26.6024	28.1218	28.0977	4.6526	5.63885	7.17094	4.30443	5.01126	7.23444	29.9904	29.0445	28.4817	25.126	36.4417	34.6424
430.506	26.6979	28.2285	28.2026	4.67135	5.66658	7.2103	4.32039	5.03466	7.27087	30.1524	29.2034	28.634	25.1999	36.5692	34.7592
430.868	26.7957	28.3381	28.3089	4.6892	5.69386	7.24943	4.33745	5.05888	7.30861	30.3148	29.3644	28.7883	25.2751	36.699	34.8773
431.23	26.893	28.4461	28.4165	4.70784	5.72175	7.28875	4.35462	5.08337	7.34646	30.4815	29.5286	28.9458	25.3527	36.8331	34.9993
431.592	26.9915	28.556	28.5232	4.72685	5.74892	7.3279	4.37162	5.10792	7.384	30.6506	29.6946	29.1043	25.4307	36.9667	35.1218
431.954	27.0967	28.6702	28.6354	4.74454	5.77665	7.36805	4.3894	5.13437	7.42314	30.822	29.8647	29.2667	25.5098	37.1038	35.2471
432.315	27.2011	28.7871	28.7493	4.76495	5.80634	7.41054	4.40682	5.16072	7.46299	30.9976	30.0393	29.4339	25.5926	37.2456	35.3768
432.677	27.307	28.9052	28.8656	4.78412	5.83573	7.45292	4.42521	5.18823	7.50447	31.1771	30.2157	29.6028	25.6753	37.3884	35.5076
433.039	27.414	29.0243	28.9828	4.80417	5.86638	7.4971	4.44255	5.21427	7.54584	31.3552	30.3911	29.7711	25.797	37.5768	35.7069
433.4	27.5253	29.1452	29.0996	4.82483	5.89752	7.54148	4.46171	5.24152	7.58786	31.5366	30.5707	29.9425	25.8828	37.7227	35.8409
433.762	27.6318	29.2635	29.2147	4.84478	5.92788	7.58512	4.48006	5.26886	7.62992	31.7159	30.7486	30.1123	25.9658	37.8665	35.9724
434.123	27.7403	29.3815	29.33	4.86489	5.95902	7.62883	4.49825	5.29579	7.67102	31.8965	30.9272	30.2844	26.0882	38.0546	36.1727
434.485	27.8462	29.4981	29.4451	4.88668	5.99087	7.67342	4.51663	5.32305	7.71234	32.0774	31.1071	30.4567	26.1716	38.2002	36.3054
434.846	27.9535	29.6167	29.5586	4.90611	6.02163	7.7185	4.53508	5.35083	7.7553	32.2582	31.2849	30.6288	26.2562	38.3464	36.4397
435.207	28.0643	29.7373	29.6766	4.92548	6.05152	7.763	4.55479	5.37957	7.79917	32.4407	31.4664	30.8021	26.3403	38.4926	36.5732
435.569	28.1743	29.8585	29.7949	4.94689	6.08486	7.81039	4.57315	5.40745	7.84285	32.6232	31.6481	30.9764	26.4262	38.6409	36.7091
435.93	28.2865	29.9816	29.9155	4.96874	6.11765	7.85711	4.59185	5.43658	7.88812	32.8098	31.8337	31.1543	26.5146	38.7923	36.8486
436.292	28.4023	30.1053	30.0382	4.99084	6.15145	7.90502	4.61051	5.46575	7.93303	32.9967	32.0197	31.3321	26.6006	38.9421	36.9864
436.653	28.5138	30.2266	30.1557	5.01391	6.18499	7.95282	4.62952	5.49461	7.9766	33.1816	32.2026	31.5064	26.6865	39.0901	37.1237
437.014	28.6225	30.3463	30.2734	5.03542	6.21624	7.99814	4.64808	5.5232	8.02045	33.3653	32.3842	31.681	26.7363	39.1939	37.193
437.375	28.7279	30.4654	30.3879	5.056	6.24841	8.04383	4.66617	5.55047	8.06384	33.546	32.5635	31.8535	26.8208	39.3388	37.326
437.736	28.8337	30.5843	30.5026	5.07721	6.2808	8.0903	4.68365	5.57726	8.10679	33.7264	32.7414	32.0251	26.9045	39.4838	37.4583
438.097	28.9386	30.7013	30.6169	5.09629	6.31146	8.13497	4.70126	5.60424	8.14941	33.9059	32.9198	32.1961	26.9867	39.6265	37.5899
438.458	29.0452	30.8183	30.7303	5.11505	6.34126	8.18017	4.71874	5.6318	8.19201	34.0861	33.0995	32.3685	27.0693	39.7703	37.7215
438.82	29.1508	30.9342	30.8429	5.13418	6.37274	8.22473	4.73682	5.65949	8.23477	34.2656	33.2783	32.5389	27.1531	39.9145	37.8535
439.181	29.2588	31.051	30.9588	5.15306	6.40362	8.26944	4.75565	5.68806	8.27898	34.4456	33.4578	32.7117	27.2373	40.0585	37.9858
439.542	29.366	31.1689	31.0733	5.1711	6.43285	8.31254	4.7738	5.71581	8.3221	34.6255	33.6369	32.8835	27.3192	40.2005	38.1159
439.902	29.4695	31.285	31.186	5.19208	6.46316	8.35659	4.79113	5.74206	8.36336	34.8019	33.8121	33.0515	27.3992	40.3393	38.243
440.263	29.5693	31.3946	31.2921	5.21124	6.49253	8.4002	4.80707	5.76804	8.40375	34.9754	33.9837	33.2156	27.4781	40.4766	38.3671
440.624	29.668	31.5043	31.4	5.23099	6.52223	8.44394	4.82352	5.79381	8.44413	35.145	34.1529	33.3771	27.5562	40.6107	38.4906
440.985	29.7655	31.6117	31.5036	5.25101	6.55085	8.48503	4.84056	5.81985	8.48395	35.3114	34.3187	33.5366	27.632	40.7418	38.6106
441.346	29.8617	31.7167	31.6041	5.26973	6.57927	8.52715	4.85633	5.84468	8.52301	35.4748	34.4816	33.6927	27.7077	40.8724	38.7301
441.707	29.9551	31.8183	31.7025	5.28699	6.60736	8.56712	4.87292	5.86961	8.56185	35.6198	34.6256	33.8283	27.7797	40.9973	38.8446
442.067	30.0442	31.9165	31.7961	5.30528	6.63507	8.60657	4.88846	5.8932	8.59901	35.7743	34.7795	33.9758	27.8507	41.1188	38.9554
442.428	30.1321	32.0131	31.89	5.32222	6.66165	8.64486	4.90265	5.91663	8.63527	35.9287	34.9332	34.1229	27.9193	41.2372	39.0631
442.789	30.2178	32.1081	31.9801	5.3393	6.68792	8.68414	4.91686	5.93917	8.6706	36.0783	35.0814	34.2655	27.9868	41.3525	39.1684
443.149	30.3012	32.2	32.0668	5.3565	6.71312	8.7209	4.93141	5.96264	8.70608	36.2261	35.2288	34.4058	28.0522	41.4665	39.2724
443.51	30.3817	32.2894	32.1538	5.37264	6.73821	8.75798	4.94562	5.98416	8.73953	36.3716	35.3731	34.5438	28.1161	41.5763	39.373
443.87	30.4598	32.3771	32.2394	5.38591	6.76096	8.79155	4.95934	6.00588	8.7727	36.5161	35.5163	34.6808	28.1795	41.6846	39.4715
444.231	30.5398	32.4643	32.3232	5.40116	6.78401	8.82586	4.97195	6.02724	8.80567	36.6594	35.6592	34.8169	28.2435	41.7955	39.5709
444.591	30.6207	32.5545	32.4101	5.41842	6.80826	8.86296	4.9855	6.04851	8.83872	36.8045	35.8048	34.9553	28.3068	41.9038	39.6699
444.952	30.7025	32.6421	32.4949	5.43433	6.83306	8.89969	4.99898	6.07068	8.87191	36.9513	35.9514	35.0942	28.3708	42.0146	39.7722
445.312	30.7874	32.7371	32.5836	5.45076	6.85953	8.93651	5.01481	6.09417	8.90683	37.1042	36.1035	35.2387	28.4359	42.1264	39.8733
445.672	30.873	32.8315	32.6741	5.46537	6.88353	8.97402	5.0294	6.11695	8.94112	37.2595	36.259	35.3865	28.5007	42.2401	39.9766
446.033	30.9567	32.9259	32.7649	5.48131	6.90742	9.01239	5.04473	6.14002	8.97624	37.4159	36.415	35.5356	28.5676	42.3563	40.0822
446.393	31.0419	33.0199	32.8551	5.49846	6.93365	9.04966	5.05896	6.16157	9.0101	37.5696	36.5687	35.6812	28.6334	42.468	40.1848
446.753	31.1193	33.1067	32.9385	5.51447	6.95932	9.08566	5.07294	6.1827	9.04365	37.718	36.7178	35.8226	28.6963	42.5779	40.2847
447.113	31.198	33.1906	33.0207	5.52937	6.98372	9.1202	5.08698	6.20438	9.07621	37.8465	36.8475	35.9439	28.7578	42.6828	40.3797
447.473	31.2707	33.2726	33.098	5.54352	7.00584	9.15284	5.10009	6.2253	9.10735	37.9837	36.9843	36.0744	28.8152	42.7818	40.4707
447.833	31.344	33.3516	33.1767	5.5587	7.02807	9.18618	5.11271	6.24568	9.13839	38.1192	37.1206	36.2035	28.8709	42.8789	40.5601
448.194	31.4161	33.43	33.2526	5.57286	7.05033	9.21898	5.12668	6.26707	9.16985	38.2536	37.2541	36.3309	28.929	42.976	40.6498
448.554	31.4873	33.508	33.3266	5.58804	7.07234	9.25201	5.13891	6.28669	9.19974	38.3845	37.386	36.4565	28.9839	43.0706	40.7365
448.914	31.5573	33.5841	33.4002	5.60106	7.09404	9.28455	5.15205	6.30675	9.22968	38.5141	37.5144	36.5806	29.0385	43.163	40.8215
449.274	31.6243	33.657	33.4708	5.61328	7.11498	9.3136	5.16293	6.32498	9.25752	38.6404	37.6409	36.7009	29.0906	43.2529	40.9034
449.634	31.6932	33.7314	33.5418	5.62727	7.1357	9.34453	5.17573	6.34453	9.2876	38.7665	37.7665	36.8222	29.1438	43.3415	40.9843
449.993	31.7606	33.807	33.6136	5.64221	7.15682	9.37554	5.18795	6.36373	9.31633	38.8898	37.8898	36.9405	29.196	43.4304	41.0651
450.353	31.8275	33.8801	33.6826	5.65494	7.17767	9.4064	5.19986	6.38232	9.34521	39.0116	38.0134	37.0575	29.2473	43.5177	41.1445
450.713	31.8928	33.9494	33.7507	5.66816	7.19808	9.43703	5.21164	6.39984	9.37344	39.1329	38.1351	37.1725	29.2983	43.6046	41.2235
451.073	31.957	34.0178	33.8179	5.68105	7.21845	9.46655	5.2234	6.41861	9.40152	39.2547	38.2561	37.2885	29.3464	43.6899	41.3004
451.433	32.0199	34.0879	33.8842	5.69535	7.23914	9.4974	5.23477	6.4363	9.42951	39.3742	38.3759	37.4021	29.3957	43.7749	41.3771
451.792	32.086	34.1578	33.9537	5.70859	7.25898	9.52551	5.24756	6.45563	9.45811	39.4946	38.4944	37.5164	29.4437	43.8562	41.4516
452.152	32.1508	34.2271	34.0212	5.72253	7.28019	9.55457	5.25909	6.47399	9.48659	39.6136	38.6126	37.63	29.4922	43.939	41.5265
452.512	32.2156	34.2975	34.0871	5.73791	7.30103	9.58654	5.26993	6.49146	9.51468	39.7345	38.7339	37.7454	29.5401	44.0214	41.6018
452.871	32.2787	34.3651	34.1521	5.75169	7.32205	9.61772	5.28126	6.50963	9.54173	39.8556	38.8552	37.8614	29.5892	44.1044	41.6778
453.231	32.342	34.4359	34.2185	5.76439	7.34299	9.64876	5.29286	6.52832	9.5693	39.9797	38.9794	37.9794	29.6387	44.1896	41.7542
453.59	32.4062	34.504	34.2848	5.77823	7.36362	9.67905	5.30498	6.54779	9.59771	40.1016	39.1008	38.0967	29.6879	44.2738	41.8307
453.95	32.4699	34.5735	34.3515	5.79112	7.38463	9.70938	5.31564	6.56554	9.62533	40.223	39.2217	38.2132	29.7361	44.3553	41.9055
454.309	32.5345	34.6425	34.4204	5.80361	7.40568	9.73889	5.32812	6.58432	9.6534	40.3422	39.3416	38.3274	29.7844	44.437	41.9803
454.669	32.5984	34.7131	34.4871	5.81696	7.42587	9.76915	5.33941	6.60275	9.68191	40.4626	39.4621	38.4419	29.8633	44.5561	42.1202
455.028	32.6619	34.7836	34.5543	5.83013	7.44697	9.80052	5.35055	6.6211	9.71001	40.582	39.581	38.5548	29.9128	44.6397	42.1958
455.387	32.7252	34.8519	34.6209	5.84103	7.46589	9.8305	5.36338	6.64077	9.7389	40.7037	39.7018	38.6707	29.9591	44.7196	42.2692
455.746	32.7897	34.9238	34.6904	5.85608	7.48866	9.8645	5.37655	6.66094	9.76902	40.8243	39.8237	38.7874	30.0088	44.8029	42.3441
456.106	32.853	34.9929	34.7563	5.86831	7.50846	9.89656	5.38879	6.68036	9.79903	40.946	39.9475	38.905	30.0581	44.886	42.4204
456.465	32.9152	35.0624	34.8218	5.88114	7.52906	9.92761	5.40094	6.70003	9.82873	41.0659	40.068	39.0207	30.1068	44.9676	42.4945
456.824	32.9766	35.1287	34.8876	5.89537	7.54937	9.95956	5.41232	6.71833	9.85737	41.1844	40.1865	39.1339	30.1538	45.0482	42.5663
457.183	33.0375	35.1972	34.9514	5.90853	7.57064	9.9902	5.42465	6.73814	9.88663	41.3026	40.3046	39.2467	30.2006	45.1263	42.6376
457.542	33.1003	35.263	35.014	5.92296	7.5914	10.021	5.43653	6.75768	9.91568	41.4173	40.4203	39.3579	30.2468	45.203	42.7068
457.901	33.1598	35.3299	35.0769	5.9357	7.61187	10.0509	5.4492	6.77692	9.94398	41.5325	40.535	39.4678	30.2929	45.2786	42.7758
458.26	33.2184	35.3941	35.1366	5.94906	7.633	10.0814	5.46087	6.79577	9.97177	41.6303	40.633	39.5609	30.3391	45.3549	42.8439
458.619	33.2755	35.4574	35.1959	5.9602	7.65211	10.1099	5.47267	6.81448	9.99919	41.7419	40.7454	39.6685	30.3835	45.4284	42.9111
458.978	33.3347	35.5247	35.2588	5.97292	7.6718	10.1399	5.48476	6.83237	10.0262	41.8533	40.8571	39.7754	30.4285	45.5017	42.9788
459.337	33.3925	35.5874	35.3177	5.98547	7.69089	10.1691	5.49587	6.85052	10.0531	41.9649	40.9704	39.883	30.4725	45.5748	43.0451
459.696	33.4538	35.6543	35.3785	5.99692	7.70991	10.1981	5.5089	6.8697	10.0813	42.0761	41.0833	39.9903	30.5176	45.649	43.1118
460.055	33.5136	35.7165	35.4387	6.01024	7.72971	10.2273	5.5204	6.88819	10.1078	42.1865	41.1945	40.0962	30.5625	45.7203	43.1767
460.414	33.5745	35.7814	35.5002	6.02375	7.75002	10.258	5.53223	6.90689	10.1358	42.2964	41.3044	40.2011	30.6051	45.7897	43.24
460.773	33.633	35.8454	35.5617	6.03667	7.77021	10.2872	5.54502	6.92785	10.166	42.4064	41.4155	40.3076	30.651	45.8644	43.3081
461.131	33.6911	35.9101	35.6225	6.05157	7.79154	10.319	5.55704	6.9464	10.1941	42.5171	41.5263	40.4126	30.6972	45.9368	43.3753
461.49	33.7502	35.9712	35.6813	6.06373	7.8109	10.3496	5.57033	6.96644	10.2233	42.6276	41.6368	40.518	30.7426	46.0087	43.4418
461.849	33.8082	36.0345	35.74	6.0782	7.83368	10.3812	5.58359	6.98535	10.2526	42.7369	41.7475	40.6244	30.7878	46.0818	43.5092
462.207	33.867	36.0988	35.8005	6.09212	7.85536	10.4117	5.59826	7.00618	10.2832	42.8472	41.8596	40.7312	30.8344	46.1558	43.5769
462.566	33.926	36.1635	35.8611	6.10743	7.87797	10.4449	5.61208	7.02759	10.3133	42.9581	41.9708	40.8375	30.8789	46.2285	43.6432
462.924	33.9846	36.2275	35.9209	6.12056	7.89736	10.4766	5.62555	7.04818	10.3433	43.0692	42.0821	40.9451	30.9254	46.3015	43.7097
463.283	34.0439	36.2923	35.9819	6.13392	7.91771	10.5084	5.63964	7.06885	10.3736	43.1797	42.1926	41.05	30.9705	46.3728	43.774
463.641	34.1022	36.3546	36.0404	6.14685	7.93807	10.5396	5.65322	7.08912	10.4028	43.2877	42.3003	41.1538	31.0169	46.4443	43.8401
464	34.1611	36.4159	36.1004	6.16317	7.96058	10.573	5.66684	7.10953	10.4314	43.3948	42.4085	41.2569	31.0618	46.5143	43.9037
464.358	34.2173	36.478	36.1573	6.178	7.98285	10.6047	5.67996	7.12901	10.4607	43.5001	42.514	41.3576	31.1076	46.5858	43.9689
464.716	34.274	36.5385	36.2147	6.19229	8.00293	10.6344	5.69324	7.14841	10.4893	43.6047	42.6188	41.4583	31.1531	46.6562	44.0333
465.075	34.331	36.5996	36.2725	6.20687	8.02359	10.6651	5.70727	7.16865	10.5178	43.7076	42.7205	41.5557	31.1961	46.7231	44.0952
465.433	34.381	36.6561	36.325	6.22024	8.04346	10.6953	5.72133	7.18816	10.5467	43.8095	42.8219	41.6519	31.2416	46.7922	44.1578
465.791	34.4373	36.7157	36.3814	6.23222	8.06396	10.7254	5.73534	7.20835	10.5752	43.9096	42.9219	41.7483	31.2867	46.8601	44.2192
466.149	34.4911	36.7738	36.4339	6.24635	8.0858	10.7565	5.74935	7.22786	10.6034	44.0078	43.0203	41.8413	31.3585	46.9627	44.3447
466.507	34.548	36.834	36.4908	6.26194	8.10857	10.7876	5.76354	7.24881	10.6322	44.1087	43.1213	41.9367	31.4033	47.0322	44.4072
466.866	34.6067	36.8968	36.5497	6.27557	8.12979	10.818	5.77908	7.2712	10.6618	44.2112	43.2237	42.0351	31.4494	47.1011	44.4699
467.224	34.6657	36.9597	36.6083	6.29293	8.15258	10.8499	5.79529	7.29405	10.6925	44.3143	43.3252	42.1337	31.4976	47.1734	44.5352
467.582	34.7215	37.0189	36.6662	6.31009	8.17679	10.8828	5.81278	7.31785	10.725	44.4175	43.4282	42.2321	31.5456	47.2442	44.6019
467.94	34.783	37.0838	36.7265	6.32656	8.19873	10.9172	5.8306	7.34106	10.7576	44.5225	43.5316	42.333	31.5938	47.3178	44.6701
468.298	34.8429	37.1504	36.7872	6.34353	8.2234	10.9508	5.84783	7.3648	10.7899	44.6274	43.6367	42.434	31.6438	47.3938	44.7386
468.655	34.9068	37.2167	36.8495	6.36136	8.24817	10.9859	5.86681	7.39091	10.8248	44.7386	43.7479	42.5385	31.6977	47.4731	44.8116
469.013	34.9765	37.2858	36.9147	6.37992	8.27439	11.0229	5.8881	7.41863	10.8618	44.8548	43.8614	42.6468	31.7542	47.5557	44.8865
469.371	35.0572	37.3687	36.9901	6.39954	8.30298	11.0623	5.91077	7.44849	10.9028	44.9791	43.9866	42.7665	31.8192	47.6466	44.9686
469.729	35.15	37.4649	37.0785	6.42237	8.3361	11.1086	5.9372	7.48289	10.9501	45.1281	44.1343	42.9076	31.8994	47.7576	45.0664
470.087	35.2651	37.58	37.19	6.45011	8.37583	11.1652	5.96675	7.52236	11.0044	45.3094	44.3138	43.0792	32.001	47.8981	45.1902
470.444	35.3839	37.7044	37.3085	6.47963	8.41759	11.2233	5.99808	7.56272	11.0594	45.4916	44.4941	43.2513	32.1021	48.0356	45.3133
470.802	35.4736	37.7979	37.3977	6.50713	8.45314	11.2743	6.02533	7.59706	11.1054	45.6452	44.6476	43.3992	32.1802	48.1424	45.4098
471.16	35.5455	37.8685	37.4693	6.5289	8.48286	11.3168	6.04834	7.62803	11.1462	45.7459	44.748	43.4943	32.24	48.2246	45.4868
471.517	35.6074	37.9281	37.5291	6.54858	8.5102	11.3551	6.07039	7.65642	11.1832	45.8409	44.8435	43.584	32.2923	48.296	45.5535
471.875	35.6629	37.9819	37.5844	6.56734	8.53584	11.3901	6.09119	7.68339	11.218	45.9269	44.9297	43.6664	32.34	48.36	45.615
472.233	35.715	38.0339	37.6382	6.58586	8.56058	11.4233	6.11092	7.70958	11.2511	46.0094	45.0116	43.7458	32.3868	48.422	45.6729
472.59	35.7697	38.0889	37.6907	6.60519	8.58583	11.4568	6.13164	7.7363	11.2852	46.0912	45.0928	43.8242	32.4343	48.4849	45.7301
472.947	35.8253	38.146	37.7439	6.6243	8.61115	11.4903	6.15255	7.7629	11.3198	46.1718	45.1746	43.9024	32.4827	48.5487	45.7895
473.305	35.8836	38.2056	37.8001	6.64385	8.63711	11.5263	6.17577	7.79212	11.3574	46.2537	45.257	43.9816	32.5335	48.6138	45.8491
473.662	35.9432	38.2645	37.8549	6.66346	8.66575	11.5637	6.19866	7.82188	11.3957	46.3384	45.3416	44.0628	32.5894	48.6855	45.9137
474.02	36.0029	38.3264	37.9125	6.6858	8.69462	11.6042	6.22356	7.85338	11.4363	46.4279	45.4301	44.1477	32.6449	48.757	45.9793
474.377	36.0626	38.3844	37.97	6.70808	8.72374	11.6438	6.24754	7.8847	11.4768	46.5123	45.5161	44.2297	32.7014	48.8288	46.0453
474.734	36.1219	38.442	38.0259	6.73134	8.75345	11.6831	6.27207	7.91545	11.5173	46.594	45.599	44.3095	32.7565	48.8965	46.1088
475.091	36.1772	38.4942	38.0758	6.75242	8.78328	11.7213	6.29573	7.94567	11.5559	46.6718	45.6779	44.3851	32.8082	48.9598	46.1693
475.448	36.2268	38.5419	38.1221	6.77287	8.81088	11.7597	6.31866	7.97534	11.5934	46.7465	45.7527	44.4567	32.8556	49.0205	46.2256
475.806	36.2766	38.5885	38.1665	6.79185	8.83705	11.7945	6.34049	8.00396	11.6294	46.8159	45.8224	44.5238	32.9021	49.0779	46.2794
476.163	36.3217	38.6329	38.2077	6.81138	8.86214	11.8286	6.36207	8.03177	11.6646	46.892	45.8976	44.597	32.9469	49.1342	46.333
476.52	36.3685	38.6764	38.2485	6.82851	8.88638	11.8623	6.38426	8.05928	11.6998	46.9544	45.9603	44.6571	32.9904	49.1896	46.3834
476.877	36.4143	38.7214	38.2898	6.84753	8.912	11.8964	6.4064	8.08684	11.7349	47.0142	46.0196	44.7142	33.035	49.2444	46.4347
477.234	36.4616	38.7673	38.3318	6.8676	8.93889	11.9316	6.42934	8.11574	11.7716	47.0758	46.0814	44.7737	33.0807	49.2994	46.4857
477.591	36.5096	38.8147	38.3736	6.88793	8.96699	11.9684	6.45403	8.14598	11.8097	47.1369	46.1439	44.8334	33.1286	49.3546	46.538
477.948	36.558	38.8611	38.4166	6.91071	8.99623	12.0064	6.47852	8.17641	11.8486	47.1983	46.2067	44.8922	33.1782	49.4111	46.5904
478.304	36.6041	38.9052	38.458	6.93257	9.02385	12.0439	6.50457	8.20794	11.8888	47.2551	46.2646	44.9489	33.2247	49.4644	46.6402
478.661	36.6471	38.9477	38.4963	6.95374	9.0518	12.0805	6.52874	8.23783	11.9257	47.3096	46.3188	45.0008	33.2678	49.5145	46.6875
479.018	36.6861	38.9842	38.5308	6.97275	9.07758	12.1136	6.55189	8.26625	11.9609	47.3609	46.3701	45.0495	33.3083	49.5614	46.7325
479.375	36.7249	39.0188	38.5649	6.99282	9.10301	12.1475	6.57391	8.29354	11.9944	47.4095	46.4179	45.0953	33.3465	49.6061	46.7755
479.732	36.7614	39.0532	38.5989	7.01261	9.12819	12.1789	6.59506	8.3198	12.0267	47.4538	46.4626	45.139	33.3838	49.6496	46.8174
480.088	36.7972	39.0849	38.6302	7.03222	9.15295	12.211	6.6154	8.34506	12.0586	47.4973	46.5061	45.1804	33.4211	49.6908	46.8578
480.445	36.8329	39.1177	38.6614	7.04996	9.17636	12.241	6.63579	8.37061	12.09	47.5395	46.5473	45.2205	33.4563	49.7311	46.8961
480.801	36.8659	39.1491	38.6907	7.06777	9.20023	12.2717	6.65575	8.39537	12.121	47.5795	46.5871	45.2585	33.4911	49.7705	46.9338
481.158	36.8995	39.1809	38.7202	7.08514	9.2223	12.3018	6.67568	8.41961	12.1512	47.619	46.6261	45.2955	33.5264	49.8093	46.9707
481.514	36.9331	39.2128	38.7509	7.10283	9.24616	12.331	6.69633	8.44474	12.1823	47.6581	46.6646	45.3329	33.5613	49.8484	47.008
481.871	36.9661	39.2436	38.7812	7.12109	9.27003	12.3606	6.71714	8.47062	12.2145	47.6974	46.7038	45.37	33.5961	49.8868	47.0445
482.227	36.9993	39.2739	38.8095	7.14005	9.29444	12.3923	6.73879	8.49735	12.2481	47.7361	46.7423	45.4078	33.632	49.9264	47.0827
482.584	37.0339	39.306	38.8404	7.15914	9.31986	12.4244	6.76157	8.5242	12.282	47.7759	46.7817	45.4451	33.6681	49.966	47.12
482.94	37.0663	39.3346	38.8672	7.17919	9.34497	12.457	6.78434	8.55199	12.3157	47.8134	46.8189	45.4809	33.7052	50.0057	47.1581
483.296	37.0996	39.3656	38.8973	7.20021	9.37082	12.4903	6.80721	8.57974	12.3502	47.8508	46.8555	45.5168	33.7414	50.0449	47.1946
483.653	37.1324	39.3956	38.925	7.21938	9.39669	12.5233	6.83028	8.60753	12.3835	47.8875	46.8915	45.5517	33.7768	50.0821	47.2299
484.009	37.1652	39.426	38.9538	7.23929	9.42254	12.5554	6.85305	8.63501	12.4169	47.9223	46.9269	45.5854	33.8109	50.1186	47.2645
484.365	37.1974	39.4556	38.981	7.25993	9.44933	12.5878	6.87529	8.66149	12.4493	47.9548	46.9603	45.6176	33.8465	50.155	47.3
484.721	37.2289	39.4831	39.0069	7.27848	9.47395	12.6178	6.89816	8.68883	12.4824	47.9883	46.9933	45.65	33.8801	50.1894	47.3337
485.077	37.2595	39.5089	39.0318	7.29915	9.50032	12.6494	6.92069	8.71614	12.5149	48.0209	47.0252	45.6808	33.9137	50.224	47.3667
485.433	37.288	39.5339	39.0559	7.31871	9.52554	12.6819	6.94318	8.74319	12.5474	48.0521	47.0563	45.7107	33.9476	50.2577	47.399
485.789	37.3173	39.5603	39.0793	7.33784	9.55137	12.7135	6.96601	8.77002	12.5796	48.0827	47.0867	45.7397	33.9809	50.2905	47.4307
486.145	37.3466	39.5856	39.1033	7.35684	9.57591	12.7446	6.98822	8.79675	12.6117	48.1116	47.1162	45.7674	34.0122	50.3222	47.4606
486.501	37.3755	39.6105	39.1273	7.37611	9.60096	12.7752	7.0106	8.82301	12.6435	48.1399	47.1435	45.7947	34.0443	50.3534	47.4908
486.857	37.4051	39.6339	39.1515	7.39504	9.62594	12.8065	7.03261	8.84897	12.6753	48.1668	47.1713	45.8212	34.0753	50.3832	47.5195
487.213	37.4316	39.6567	39.1745	7.41442	9.65019	12.8368	7.05462	8.8743	12.7069	48.2015	47.2052	45.855	34.1057	50.4121	47.5481
487.569	37.4601	39.6819	39.197	7.43455	9.67489	12.8681	7.07749	8.9007	12.7385	48.2282	47.2318	45.8806	34.1371	50.4417	47.5761
487.925	37.4865	39.7035	39.2173	7.45387	9.70122	12.8993	7.10068	8.92839	12.7714	48.2552	47.2586	45.9065	34.1684	50.4714	47.6045
488.281	37.516	39.7282	39.2408	7.4743	9.72771	12.9306	7.12388	8.95554	12.8046	48.2808	47.2835	45.9316	34.2001	50.5009	47.6333
488.636	37.5425	39.7516	39.2633	7.49451	9.75405	12.9623	7.14689	8.98283	12.8369	48.3056	47.3081	45.9559	34.2311	50.5298	47.6617
488.992	37.5678	39.7749	39.2844	7.51495	9.78059	12.9942	7.17025	9.01013	12.8696	48.3302	47.3326	45.9798	34.2608	50.5571	47.6885
489.348	37.592	39.7954	39.3036	7.53539	9.80674	13.0255	7.19387	9.03765	12.9021	48.3533	47.3563	46.0025	34.292	50.5858	47.7165
489.703	37.6178	39.8171	39.3236	7.55491	9.83283	13.0573	7.21649	9.06393	12.9335	48.3764	47.3789	46.0244	34.3216	50.612	47.7422
490.059	37.6422	39.838	39.3432	7.57492	9.8584	13.0896	7.24018	9.09163	12.9664	48.3988	47.401	46.047	34.3517	50.6405	47.7695
490.414	37.6675	39.8599	39.3629	7.59527	9.88495	13.1221	7.26391	9.11956	12.9993	48.4209	47.4235	46.069	34.3817	50.6677	47.7958
490.77	37.6942	39.8817	39.3833	7.61517	9.91053	13.1547	7.28785	9.14762	13.0324	48.4438	47.4467	46.0916	34.4123	50.6944	47.8218
491.125	37.7199	39.9028	39.4033	7.63671	9.93789	13.1887	7.31134	9.17563	13.0652	48.4657	47.4679	46.1125	34.4432	50.7214	47.8483
491.481	37.7443	39.9237	39.4229	7.65755	9.96507	13.2212	7.33545	9.20373	13.0983	48.4868	47.4893	46.1339	34.4731	50.7469	47.873
491.836	37.7693	39.9439	39.4418	7.67921	9.99211	13.2535	7.35961	9.23145	13.1311	48.5071	47.5098	46.1536	34.5029	50.7727	47.8984
492.191	37.7939	39.9636	39.4605	7.70054	10.0191	13.2861	7.38368	9.25971	13.1642	48.5269	47.5298	46.174	34.5325	50.7986	47.9246
492.547	37.8189	39.9844	39.4797	7.7213	10.0466	13.3196	7.40845	9.28864	13.1984	48.5479	47.5502	46.1943	34.5624	50.8244	47.949
492.902	37.8427	40.0048	39.4984	7.74227	10.0742	13.3523	7.43305	9.31651	13.2318	48.5668	47.569	46.2128	34.5922	50.8492	47.9739
493.257	37.8658	40.0239	39.5162	7.7635	10.1015	13.3847	7.45816	9.34543	13.2657	48.585	47.5874	46.2318	34.6225	50.8742	47.9977
493.612	37.8887	40.0425	39.5342	7.78467	10.1284	13.4184	7.48348	9.37546	13.3001	48.6042	47.6063	46.2504	34.6515	50.8984	48.022
493.967	37.9117	40.0617	39.5514	7.80618	10.1565	13.453	7.50852	9.40459	13.3341	48.6216	47.6237	46.2684	34.681	50.9233	48.0448
494.322	37.9365	40.0811	39.5701	7.8296	10.1853	13.4873	7.53404	9.4345	13.368	48.6394	47.6415	46.2865	34.7095	50.9472	48.0686
494.677	37.9602	40.1005	39.5889	7.85241	10.2134	13.5219	7.55981	9.46438	13.4031	48.6557	47.6584	46.3034	34.7389	50.9717	48.0919
495.032	37.9848	40.1195	39.6077	7.87445	10.2409	13.5562	7.58616	9.49445	13.4381	48.6719	47.6757	46.3209	34.769	50.9963	48.1162
495.387	38.0078	40.1368	39.6236	7.89684	10.2694	13.5909	7.61314	9.52473	13.4738	48.6881	47.6915	46.3377	34.7853	51.0023	48.1035
495.742	38.0305	40.1529	39.6394	7.92098	10.299	13.6276	7.6406	9.55592	13.5106	48.7024	47.7064	46.3527	34.8156	51.0258	48.1272
496.097	38.0545	40.1713	39.6563	7.94494	10.3296	13.6644	7.66865	9.58813	13.548	48.7175	47.7221	46.368	34.8467	51.0501	48.1517
496.452	38.0793	40.1904	39.6746	7.96922	10.36	13.7022	7.69667	9.62024	13.5852	48.7334	47.7381	46.384	34.8789	51.0755	48.1755
496.807	38.1036	40.2088	39.6932	7.99581	10.3942	13.7422	7.72572	9.65407	13.6243	48.7498	47.7553	46.4001	34.9123	51.1007	48.2003
497.161	38.1296	40.2284	39.7111	8.02242	10.4278	13.7831	7.75682	9.68952	13.6652	48.7677	47.7733	46.4176	34.9469	51.1274	48.2262
497.516	38.1579	40.25	39.7308	8.05181	10.4648	13.8281	7.79	9.72751	13.7095	48.7847	47.7893	46.4348	34.9836	51.1558	48.2536
497.871	38.1861	40.2722	39.7517	8.08258	10.5039	13.8757	7.82576	9.76912	13.7584	48.8028	47.8096	46.4547	35.0245	51.1883	48.2858
498.225	38.2164	40.296	39.7754	8.11856	10.5487	13.9304	7.86671	9.81622	13.8137	48.8247	47.8318	46.4766	35.0692	51.2235	48.3212
498.58	38.2499	40.3206	39.799	8.15837	10.5993	13.9914	7.91336	9.87062	13.8762	48.8405	47.8488	46.4937	35.1152	51.2576	48.3566
498.935	38.2705	40.333	39.8094	8.1988	10.6525	14.0539	7.96293	9.92766	13.9414	48.8382	47.8471	46.494	35.153	51.2764	48.38
499.289	38.2872	40.3361	39.8127	8.24077	10.7055	14.1159	8.0132	9.98507	14.0066	48.8294	47.8394	46.4889	35.1887	51.2927	48.3996
499.644	38.3145	40.3537	39.8281	8.28241	10.7599	14.1789	8.06145	10.0411	14.0709	48.8357	47.8463	46.4969	35.2332	51.3215	48.4298
499.998	38.3454	40.3779	39.8476	8.32251	10.8115	14.2394	8.10848	10.0938	14.1321	48.8585	47.8691	46.5208	35.2811	51.3566	48.4641
500.352	38.3767	40.4032	39.8681	8.36223	10.8611	14.2988	8.15252	10.1445	14.1906	48.8682	47.8785	46.5313	35.3283	51.3931	48.499
500.707	38.4065	40.4268	39.8871	8.39987	10.9078	14.3546	8.19449	10.1925	14.2461	48.8852	47.8948	46.5487	35.3727	51.4283	48.5326
501.061	38.4352	40.4484	39.9041	8.43516	10.9535	14.4092	8.23534	10.2388	14.3005	48.8994	47.9099	46.5642	35.4152	51.4613	48.5647
501.415	38.461	40.4677	39.9209	8.46941	10.9981	14.4626	8.2756	10.2842	14.3539	48.9113	47.9218	46.5764	35.4552	51.4927	48.596
501.77	38.4873	40.485	39.9385	8.50539	11.0439	14.5182	8.31727	10.3318	14.4089	48.9231	47.9331	46.5889	35.4974	51.524	48.6275
502.124	38.514	40.5023	39.9548	8.54343	11.0924	14.5757	8.3599	10.3802	14.4647	48.936	47.9452	46.6021	35.5398	51.5558	48.6599
502.478	38.5414	40.5209	39.9731	8.58411	11.142	14.6362	8.40508	10.4314	14.5234	48.9482	47.9572	46.6152	35.5818	51.5864	48.6917
502.832	38.5686	40.5383	39.9886	8.62448	11.1937	14.697	8.45094	10.4832	14.5832	48.9565	47.9662	46.6259	35.6267	51.6187	48.7244
503.186	38.5966	40.5575	40.0052	8.66434	11.245	14.7579	8.4961	10.5342	14.6418	48.9663	47.9744	46.6356	35.6691	51.6498	48.7567
503.54	38.6212	40.5738	40.0198	8.70342	11.2966	14.8181	8.54085	10.5854	14.7002	48.9762	47.9827	46.645	35.7111	51.6816	48.7888
503.894	38.6468	40.5936	40.0355	8.74069	11.3449	14.875	8.58359	10.6332	14.7547	48.9836	47.9891	46.6525	35.7522	51.7127	48.8184
504.248	38.6706	40.6107	40.0513	8.77569	11.3894	14.9283	8.62395	10.6787	14.8068	48.9876	47.9924	46.6584	35.7924	51.7443	48.8483
504.602	38.6921	40.6284	40.064	8.81047	11.4315	14.9797	8.66264	10.7214	14.8556	48.99	47.9936	46.6608	35.8293	51.7726	48.8757
504.956	38.714	40.6441	40.0773	8.84232	11.4723	15.0296	8.6999	10.7623	14.9025	48.9818	47.9847	46.6531	35.8649	51.799	48.8998
505.31	38.7318	40.6595	40.0883	8.87513	11.5132	15.0773	8.73603	10.8026	14.9477	48.9835	47.9858	46.6554	35.9006	51.8243	48.926
505.663	38.7473	40.6706	40.0963	8.90885	11.5549	15.1257	8.77277	10.8429	14.9939	48.9839	47.9863	46.6576	35.9354	51.8496	48.9511
506.017	38.7643	40.6817	40.1067	8.94237	11.5973	15.175	8.81115	10.8851	15.0415	48.9841	47.9861	46.66	35.9698	51.8753	48.9779
506.371	38.7824	40.6904	40.1187	8.97838	11.642	15.2265	8.85063	10.9303	15.0918	48.983	47.9829	46.6596	36.0059	51.9038	49.0056
506.724	38.7995	40.7002	40.1265	9.01447	11.6876	15.2818	8.89119	10.9756	15.1423	48.9801	47.979	46.6591	36.0414	51.931	49.0321
507.078	38.8155	40.7085	40.1327	9.05093	11.7332	15.335	8.92962	11.019	15.1901	48.9781	47.9746	46.6565	36.077	51.9586	49.0597
507.432	38.8303	40.7157	40.1399	9.08377	11.7733	15.3826	8.96548	11.0591	15.2348	48.9721	47.9679	46.6522	36.1101	51.9834	49.0835
507.785	38.8431	40.7213	40.1434	9.11507	11.8122	15.4274	8.99708	11.0948	15.2745	48.9648	47.9604	46.6482	36.1408	52.0054	49.1049
508.139	38.8529	40.7276	40.1469	9.14158	11.8459	15.4662	9.02669	11.1272	15.3105	48.9558	47.9506	46.6413	36.1698	52.0257	49.1235
508.492	38.863	40.7359	40.1502	9.16491	11.8761	15.5018	9.0536	11.1568	15.3438	48.9473	47.9408	46.6331	36.1954	52.0439	49.1405
508.846	38.8721	40.7438	40.1545	9.18539	11.903	15.5326	9.07721	11.1831	15.3725	48.9381	47.931	46.6255	36.2171	52.0607	49.1556
509.199	38.875	40.7423	40.1529	9.20416	11.9268	15.5602	9.09977	11.2068	15.3987	48.9266	47.9202	46.6164	36.2371	52.0754	49.1698
509.552	38.8798	40.7429	40.1525	9.22225	11.949	15.5871	9.11989	11.228	15.422	48.9139	47.9081	46.606	36.2558	52.09	49.1838
509.906	38.8821	40.7412	40.15	9.23852	11.9709	15.6122	9.13876	11.2483	15.444	48.9011	47.8956	46.5958	36.2731	52.1037	49.1983
510.259	38.8842	40.7379	40.1465	9.25437	11.9906	15.6366	9.15754	11.2677	15.4655	48.887	47.8818	46.5831	36.2898	52.1178	49.2113
510.612	38.8854	40.7342	40.1404	9.26962	12.0102	15.6592	9.17532	11.2858	15.4852	48.871	47.8657	46.5696	36.307	52.1338	49.2251
510.965	38.887	40.7313	40.1384	9.28404	12.0289	15.6808	9.19136	11.3024	15.5032	48.8549	47.8478	46.5542	36.3233	52.1488	49.2389
511.318	38.8862	40.7279	40.1332	9.29838	12.0461	15.7008	9.20616	11.3183	15.5195	48.8353	47.8284	46.537	36.3397	52.1632	49.2526
511.671	38.8848	40.7248	40.128	9.31232	12.0647	15.721	9.22097	11.3333	15.5351	48.8147	47.8066	46.5183	36.3534	52.1778	49.2654
512.024	38.882	40.7198	40.1186	9.32264	12.0778	15.7365	9.2345	11.3472	15.5484	48.7902	47.7824	46.496	36.3667	52.1921	49.2786
512.377	38.8759	40.711	40.1095	9.33412	12.0911	15.7516	9.24776	11.3597	15.5611	48.7644	47.7563	46.4737	36.3804	52.206	49.2904
512.73	38.8697	40.6997	40.0974	9.34414	12.1035	15.7658	9.25965	11.3705	15.5721	48.7385	47.7292	46.4503	36.3933	52.2184	49.302
513.083	38.862	40.6906	40.0869	9.35407	12.1146	15.7797	9.27014	11.3804	15.5825	48.7129	47.7027	46.4262	36.4042	52.2303	49.3125
513.436	38.855	40.6811	40.077	9.36305	12.1234	15.7919	9.27827	11.3871	15.589	48.6844	47.6733	46.3997	36.4155	52.2434	49.3242
513.789	38.8469	40.6723	40.0649	9.36877	12.1293	15.8019	9.28554	11.3929	15.5933	48.6533	47.6419	46.3712	36.4256	52.2561	49.3345
514.142	38.8398	40.6627	40.0559	9.37249	12.1337	15.8068	9.29014	11.3955	15.5947	48.6185	47.607	46.3393	36.4336	52.2665	49.3418
514.495	38.8256	40.6468	40.039	9.37425	12.1356	15.8105	9.29138	11.3945	15.5922	48.5807	47.5675	46.3048	36.4419	52.2777	49.3503
514.847	38.8122	40.6329	40.0233	9.37436	12.1368	15.8125	9.29157	11.3914	15.5874	48.5413	47.5263	46.2681	36.4545	52.2968	49.3648
515.2	38.7978	40.6212	40.0087	9.37289	12.1374	15.8149	9.29009	11.3882	15.5817	48.5061	47.492	46.2367	36.4688	52.3197	49.3839
515.552	38.7842	40.6085	39.9919	9.37406	12.1367	15.8163	9.28944	11.3847	15.5753	48.4689	47.4546	46.2029	36.4825	52.3411	49.401
515.905	38.7719	40.5944	39.9778	9.37348	12.134	15.8152	9.28885	11.3822	15.5694	48.4299	47.4151	46.1687	36.4906	52.3547	49.4126
516.258	38.7605	40.579	39.9633	9.37187	12.1317	15.8131	9.28641	11.3783	15.5622	48.3929	47.3779	46.1347	36.4796	52.3459	49.3802
516.61	38.7452	40.5617	39.9491	9.36995	12.1275	15.8101	9.28477	11.3744	15.5548	48.3579	47.3431	46.1022	36.4824	52.3532	49.387
516.963	38.7298	40.5458	39.9335	9.36749	12.1231	15.807	9.28274	11.3699	15.5477	48.3248	47.3097	46.0714	36.4837	52.36	49.3927
517.315	38.7148	40.5302	39.9172	9.36681	12.1203	15.8049	9.28058	11.3657	15.5413	48.2919	47.2759	46.0403	36.4853	52.3661	49.3974
517.667	38.7001	40.513	39.9036	9.36379	12.1162	15.8011	9.27822	11.3617	15.5343	48.2601	47.243	46.0102	36.487	52.3735	49.4035
518.02	38.6872	40.4994	39.8895	9.3613	12.1136	15.7984	9.275	11.3565	15.5263	48.2278	47.2091	45.9797	36.4876	52.3798	49.4089
518.372	38.6724	40.4841	39.8737	9.35851	12.1096	15.7953	9.27242	11.3516	15.5185	48.1954	47.1768	45.9509	36.488	52.3863	49.4131
518.724	38.657	40.4684	39.8573	9.35617	12.1061	15.7906	9.2683	11.3448	15.5085	48.1618	47.1425	45.9187	36.488	52.3909	49.4161
519.076	38.64	40.4519	39.8403	9.35201	12.0994	15.7838	9.26257	11.3357	15.4967	48.126	47.105	45.8845	36.4868	52.3954	49.4186
519.429	38.6211	40.4327	39.8207	9.34651	12.0911	15.7736	9.25582	11.3254	15.4836	48.0874	47.0654	45.8486	36.4847	52.3979	49.4201
519.781	38.6	40.4115	39.7989	9.33869	12.0812	15.7613	9.24709	11.3136	15.4681	48.0473	47.0252	45.8115	36.4809	52.3992	49.4191
520.133	38.5781	40.3886	39.7755	9.33126	12.0703	15.7489	9.23839	11.3009	15.4521	48.0071	46.9838	45.7737	36.4781	52.4019	49.4198
520.485	38.559	40.3705	39.7576	9.3247	12.0615	15.7383	9.23036	11.2897	15.437	47.9694	46.945	45.7379	36.4758	52.4046	49.4208
520.837	38.5394	40.3525	39.7388	9.31783	12.0522	15.7273	9.22359	11.2793	15.4232	47.9317	46.9064	45.7024	36.473	52.4069	49.4216
521.189	38.5224	40.3338	39.7227	9.3127	12.043	15.7173	9.21624	11.2688	15.4094	47.8949	46.8696	45.6671	36.4701	52.4094	49.4233
521.541	38.5051	40.316	39.7046	9.30706	12.0329	15.7065	9.2086	11.2586	15.3958	47.8588	46.8327	45.6331	36.4663	52.4116	49.424
521.893	38.488	40.2959	39.6874	9.30236	12.0242	15.6972	9.20041	11.2485	15.382	47.823	46.7961	45.5987	36.4619	52.4115	49.4239
522.244	38.4712	40.279	39.6699	9.29592	12.0154	15.687	9.19262	11.2371	15.367	47.7869	46.7591	45.5651	36.4581	52.4124	49.4229
522.596	38.4541	40.2617	39.6525	9.28889	12.005	15.6748	9.18477	11.2253	15.3518	47.7486	46.7212	45.5295	36.4537	52.4121	49.4223
522.948	38.4349	40.2422	39.6315	9.27997	11.9932	15.6618	9.17555	11.2119	15.3356	47.7079	46.6797	45.4912	36.4494	52.4113	49.4211
523.3	38.4141	40.2217	39.6087	9.27253	11.9823	15.649	9.16618	11.1988	15.3187	47.6679	46.6393	45.4537	36.4444	52.4107	49.42
523.651	38.3941	40.2028	39.5881	9.26403	11.9719	15.6355	9.15676	11.1863	15.3022	47.6277	46.5973	45.4157	36.4388	52.4096	49.4176
524.003	38.3741	40.1808	39.5678	9.25547	11.9601	15.6224	9.14772	11.1744	15.2858	47.5876	46.5569	45.3783	36.4473	52.4256	49.4532
524.354	38.3541	40.1602	39.5478	9.24758	11.9494	15.6094	9.13833	11.1621	15.2695	47.5485	46.5175	45.3415	36.4416	52.4244	49.4514
524.706	38.3352	40.1413	39.5291	9.23938	11.9387	15.5968	9.12917	11.1495	15.2536	47.5091	46.4779	45.3051	36.4366	52.4231	49.4492
525.057	38.3156	40.1221	39.5094	9.23205	11.9299	15.5845	9.12027	11.1376	15.2375	47.4709	46.438	45.2684	36.4308	52.4207	49.4465
525.409	38.2955	40.1023	39.4886	9.22343	11.9182	15.5714	9.11153	11.1256	15.222	47.4312	46.3978	45.2318	36.4262	52.4191	49.4435
525.76	38.2745	40.0788	39.4672	9.21536	11.9074	15.5594	9.10216	11.1131	15.2062	47.3894	46.3556	45.1935	36.4209	52.4164	49.44
526.112	38.2531	40.0574	39.4466	9.20686	11.896	15.5467	9.09225	11.0995	15.1888	47.3469	46.3124	45.1542	36.4157	52.4136	49.4366
526.463	38.2328	40.0367	39.426	9.1984	11.8844	15.5323	9.08195	11.0857	15.1708	47.3027	46.2672	45.1127	36.4095	52.4096	49.4317
526.814	38.2097	40.0145	39.4033	9.18871	11.8709	15.5165	9.07187	11.0715	15.1514	47.2551	46.2199	45.0697	36.4031	52.4062	49.4274
527.166	38.1844	39.9884	39.3763	9.1795	11.8565	15.4988	9.06011	11.0552	15.1299	47.2057	46.169	45.0232	36.3951	52.4004	49.4205
527.517	38.1574	39.9631	39.3494	9.16908	11.8409	15.4796	9.04738	11.0364	15.1048	47.1509	46.1139	44.9714	36.3872	52.3942	49.4131
527.868	38.1291	39.9348	39.3184	9.15667	11.8235	15.459	9.03337	11.0175	15.0801	47.092	46.0547	44.916	36.3786	52.385	49.4039
528.219	38.1008	39.9059	39.2891	9.14398	11.8051	15.4387	9.02054	10.9997	15.0564	47.0335	45.995	44.8612	36.3689	52.3738	49.3919
528.57	38.0738	39.8764	39.2604	9.13368	11.7901	15.4209	9.00907	10.9835	15.0339	46.9768	45.9378	44.8079	36.361	52.3649	49.3816
528.921	38.0487	39.8481	39.2327	9.12377	11.7751	15.4032	8.99809	10.9679	15.013	46.9289	45.8892	44.7643	36.3552	52.3574	49.3741
529.272	38.025	39.824	39.2072	9.11393	11.7615	15.3855	8.98762	10.953	14.9931	46.8751	45.8357	44.7142	36.3483	52.3505	49.3664
529.623	38.0018	39.8003	39.1833	9.10436	11.7469	15.3686	8.97856	10.9394	14.9739	46.8229	45.7827	44.6647	36.3427	52.344	49.3603
529.974	37.9783	39.7745	39.1578	9.0953	11.7339	15.3532	8.96951	10.9267	14.9554	46.7722	45.7308	44.6176	36.338	52.3386	49.3544
530.325	37.9571	39.7524	39.1344	9.0883	11.7221	15.3396	8.96184	10.9155	14.939	46.7221	45.6806	44.5714	36.3337	52.3345	49.3499
530.676	37.9366	39.7303	39.1132	9.08124	11.711	15.3267	8.95466	10.9049	14.9243	46.6742	45.6329	44.5263	36.3302	52.3307	49.3448
531.026	37.9166	39.7073	39.091	9.07415	11.7013	15.314	8.94846	10.8948	14.9103	46.6272	45.5854	44.4822	36.3272	52.3272	49.3409
531.377	37.8975	39.685	39.0696	9.06847	11.6929	15.3032	8.94204	10.8848	14.8953	46.581	45.539	44.4388	36.3243	52.3232	49.3366
531.728	37.8766	39.663	39.0479	9.06189	11.6829	15.2909	8.93576	10.8751	14.8816	46.5336	45.4916	44.395	36.3218	52.3192	49.3323
532.078	37.8568	39.6405	39.0265	9.05604	11.6734	15.2796	8.92994	10.8655	14.8676	46.4854	45.4436	44.3505	36.3201	52.3154	49.3277
532.429	37.835	39.6161	39.0034	9.05103	11.6639	15.2682	8.92385	10.8559	14.8538	46.436	45.3935	44.3047	36.3181	52.312	49.324
532.78	37.8135	39.5914	38.979	9.04631	11.6562	15.257	8.91834	10.8466	14.8403	46.3854	45.3433	44.2569	36.3158	52.3068	49.319
533.13	37.7911	39.5669	38.9555	9.04106	11.6484	15.2462	8.91319	10.8375	14.8262	46.3336	45.2916	44.2093	36.3143	52.3028	49.3144
533.481	37.7698	39.5432	38.9317	9.03588	11.6405	15.2345	8.90784	10.8282	14.8122	46.2875	45.2453	44.1676	36.3128	52.2993	49.3107
533.831	37.7479	39.5172	38.907	9.03173	11.6326	15.224	8.90272	10.8194	14.7993	46.2336	45.1913	44.1177	36.3123	52.2961	49.3063
534.181	37.7291	39.4939	38.8841	9.02656	11.626	15.2152	8.89852	10.8114	14.7864	46.1815	45.1387	44.0687	36.3121	52.2923	49.3027
534.532	37.7086	39.4711	38.8609	9.02285	11.6199	15.2065	8.89422	10.804	14.7748	46.1287	45.0853	44.0191	36.3123	52.2895	49.2986
534.882	37.6901	39.45	38.8381	9.02021	11.6142	15.1991	8.89142	10.7971	14.7641	46.0785	45.0348	43.9724	36.3124	52.2856	49.2947
535.232	37.6722	39.4284	38.8165	9.01742	11.6086	15.1896	8.88885	10.7902	14.7538	46.0294	44.9849	43.9265	36.3123	52.2813	49.2908
535.583	37.6521	39.4071	38.7955	9.01398	11.603	15.1815	8.88636	10.7841	14.7442	45.9804	44.9369	43.8814	36.3115	52.2762	49.2861
535.933	37.6336	39.3852	38.7741	9.01083	11.5982	15.1742	8.88407	10.7787	14.7345	45.9323	44.8891	43.8371	36.3118	52.2732	49.2835
536.283	37.6166	39.3648	38.7553	9.00788	11.5923	15.1668	8.88276	10.7739	14.7262	45.8855	44.8418	43.792	36.3121	52.2697	49.2796
536.633	37.5977	39.3434	38.7345	9.00585	11.5887	15.1602	8.88158	10.7695	14.7181	45.8391	44.7954	43.7491	36.3127	52.2666	49.277
536.983	37.579	39.3197	38.7128	9.00407	11.585	15.1537	8.88067	10.7652	14.71	45.7926	44.7493	43.7065	36.3137	52.2641	49.2743
537.333	37.5597	39.297	38.6902	9.00217	11.581	15.1475	8.88068	10.7615	14.7028	45.7451	44.7023	43.6627	36.3149	52.261	49.2718
537.683	37.5443	39.2791	38.671	9.00203	11.5786	15.1434	8.88053	10.7579	14.6954	45.6975	44.6546	43.6185	36.3166	52.258	49.2695
538.033	37.5264	39.2584	38.6501	9.00107	11.5764	15.1379	8.8808	10.7547	14.6885	45.6507	44.6082	43.5745	36.3197	52.2564	49.2677
538.383	37.5084	39.2375	38.6293	9.00084	11.5738	15.1318	8.8816	10.7523	14.682	45.6018	44.5592	43.5286	36.3215	52.2542	49.2646
538.733	37.4905	39.2171	38.6085	9.00104	11.5719	15.1268	8.88278	10.7502	14.6754	45.5516	44.5086	43.482	36.325	52.2524	49.2626
539.082	37.4728	39.197	38.5885	9.00146	11.5697	15.1224	8.88375	10.7484	14.6691	45.5003	44.4569	43.4339	36.3271	52.2487	49.2599
539.432	37.4541	39.1764	38.5666	9.00263	11.5679	15.1186	8.88576	10.7467	14.6634	45.4475	44.4046	43.3846	36.3298	52.245	49.2573
539.782	37.4352	39.1536	38.5429	9.00353	11.5664	15.1152	8.88823	10.7456	14.6584	45.3938	44.3505	43.3346	36.3339	52.2427	49.2557
540.131	37.4166	39.1313	38.5205	9.00391	11.5648	15.1111	8.89121	10.7445	14.6535	45.3379	44.2947	43.2828	36.3381	52.2398	49.2533
540.481	37.3953	39.1047	38.4951	9.00577	11.5655	15.1091	8.89351	10.7431	14.648	45.2809	44.2368	43.2296	36.3429	52.2362	49.2508
540.831	37.3752	39.081	38.4719	9.00752	11.5649	15.1072	8.89563	10.7423	14.6427	45.2216	44.1783	43.1745	36.3476	52.2337	49.2491
541.18	37.3534	39.0561	38.4471	9.00866	11.5645	15.1044	8.89843	10.7422	14.637	45.161	44.1182	43.1187	36.3516	52.2304	49.2469
541.53	37.3332	39.0304	38.4233	9.01129	11.5649	15.1017	8.9017	10.7423	14.632	45.1002	44.0569	43.0621	36.3567	52.228	49.245
541.879	37.3121	39.0061	38.3988	9.01279	11.5649	15.098	8.90636	10.7438	14.6282	45.0381	43.9951	43.0049	36.3617	52.2252	49.2432
542.229	37.2905	38.9799	38.3735	9.01626	11.5668	15.095	8.91099	10.7447	14.625	44.9742	43.9309	42.9456	36.3672	52.2216	49.2412
542.578	37.2658	38.9505	38.3429	9.02043	11.5687	15.0938	8.91631	10.7462	14.6211	44.9069	43.8639	42.8833	36.3735	52.22	49.2423
542.927	37.2408	38.9193	38.3134	9.02434	11.5698	15.0908	8.92265	10.7482	14.6176	44.832	43.7899	42.8141	36.3788	52.2171	49.2412
543.276	37.2089	38.8817	38.276	9.02905	11.5704	15.0868	8.92901	10.7503	14.6129	44.7464	43.705	42.7353	36.3816	52.2082	49.2351
543.626	37.1728	38.8381	38.2329	9.03316	11.5695	15.0802	8.93585	10.751	14.6065	44.6484	43.6065	42.6439	36.3811	52.1949	49.2238
543.975	37.1362	38.7957	38.1907	9.03601	11.5691	15.0731	8.94263	10.7524	14.6007	44.5504	43.5082	42.5522	36.3813	52.1832	49.2149
544.324	37.1032	38.7567	38.1504	9.03959	11.571	15.0697	8.95017	10.7547	14.5967	44.4606	43.419	42.4673	36.3858	52.1774	49.2098
544.673	37.0726	38.7212	38.1147	9.04614	11.5756	15.07	8.95864	10.7578	14.5944	44.376	43.3334	42.3883	36.4098	52.1932	49.2489
545.022	37.0455	38.6897	38.0804	9.05295	11.5803	15.0693	8.96652	10.7612	14.5934	44.2943	43.2512	42.3127	36.4207	52.1939	49.2504
545.371	37.0206	38.6593	38.0493	9.06084	11.5868	15.0717	8.97602	10.7664	14.5929	44.2162	43.1724	42.2393	36.4335	52.1952	49.2523
545.72	36.9975	38.6295	38.0185	9.06682	11.5913	15.0726	8.98567	10.7722	14.5933	44.141	43.0967	42.1701	36.4459	52.1971	49.2555
546.069	36.9756	38.6035	37.9882	9.07414	11.5972	15.0753	8.9957	10.778	14.5946	44.0683	43.0241	42.1026	36.4596	52.1996	49.2595
546.418	36.9546	38.576	37.9607	9.08151	11.6019	15.0774	9.00679	10.7852	14.5977	43.9973	42.9541	42.0372	36.4732	52.2015	49.2628
546.767	36.9353	38.5497	37.9345	9.09048	11.6091	15.0803	9.01874	10.7926	14.6008	43.9251	42.8822	41.9695	36.4871	52.2037	49.2664
547.116	36.9141	38.5224	37.9061	9.09903	11.6152	15.0829	9.03214	10.8015	14.6056	43.8514	42.8094	41.9018	36.501	52.2061	49.2705
547.464	36.8911	38.492	37.8757	9.1091	11.6236	15.0875	9.04562	10.8117	14.611	43.7742	42.7336	41.8305	36.5167	52.2101	49.2762
547.813	36.8696	38.464	37.8473	9.12003	11.6338	15.0943	9.06123	10.8234	14.6177	43.6927	42.6519	41.7541	36.5349	52.2175	49.2851
548.162	36.8459	38.434	37.8151	9.13245	11.6448	15.1019	9.07938	10.8366	14.6256	43.6056	42.5642	41.6734	36.5546	52.2244	49.2939
548.51	36.8232	38.404	37.7865	9.14608	11.6566	15.1111	9.09695	10.8504	14.6343	43.5159	42.4755	41.5902	36.5743	52.231	49.303
548.859	36.8007	38.3715	37.7536	9.15947	11.6684	15.1194	9.11393	10.8632	14.6424	43.4277	42.3882	41.5089	36.5951	52.2383	49.3122
549.207	36.7796	38.343	37.7243	9.17258	11.6793	15.1283	9.12951	10.8747	14.6492	43.3429	42.3035	41.4298	36.6149	52.2459	49.3217
549.556	36.7561	38.3143	37.6918	9.18524	11.6918	15.1361	9.14611	10.8874	14.6571	43.2604	42.2213	41.3548	36.6345	52.2524	49.33
549.904	36.7343	38.2863	37.6625	9.19767	11.705	15.1454	9.16343	10.901	14.6657	43.1794	42.1407	41.2805	36.6557	52.2602	49.339
550.253	36.7135	38.2606	37.6329	9.20922	11.7168	15.1543	9.18171	10.9138	14.6748	43.0995	42.0614	41.2069	36.6776	52.2701	49.3507
550.601	36.6919	38.2314	37.6029	9.22227	11.7291	15.1635	9.19928	10.9274	14.684	43.0188	41.9817	41.1315	36.6995	52.2786	49.3617
550.949	36.6695	38.201	37.5741	9.23618	11.7427	15.1729	9.21816	10.9427	14.6943	42.9375	41.9005	41.0565	36.7232	52.2895	49.3745
551.298	36.6468	38.1727	37.5459	9.25163	11.7582	15.1845	9.2389	10.9596	14.7066	42.8539	41.8177	40.9785	36.7472	52.3011	49.3874
551.646	36.6246	38.1423	37.5168	9.26654	11.773	15.1949	9.25928	10.9755	14.7185	42.7672	41.7307	40.898	36.7723	52.3134	49.4006
551.994	36.6017	38.1091	37.4856	9.28236	11.7863	15.2043	9.28019	10.9917	14.7301	42.6796	41.644	40.8162	36.7977	52.3257	49.4142
552.342	36.5789	38.081	37.4553	9.29833	11.8009	15.2154	9.30105	11.0082	14.7417	42.5921	41.5569	40.7341	36.8236	52.3386	49.4277
552.69	36.5587	38.0544	37.428	9.31329	11.8156	15.2253	9.32195	11.0243	14.7532	42.5034	41.468	40.6507	36.8503	52.3528	49.4424
553.038	36.5361	38.0221	37.396	9.32912	11.8302	15.2362	9.34288	11.041	14.7651	42.4167	41.3808	40.5687	36.8751	52.3655	49.4563
553.386	36.5132	37.9921	37.3632	9.34323	11.8419	15.2449	9.36341	11.0569	14.7765	42.3269	41.2937	40.4867	36.9011	52.3799	49.4712
553.734	36.4929	37.9634	37.3333	9.35913	11.8569	15.2552	9.3839	11.0728	14.7879	42.2401	41.2071	40.405	36.9255	52.3928	49.4859
554.082	36.4739	37.9368	37.3038	9.37602	11.8715	15.2647	9.40508	11.0897	14.7994	42.1543	41.1213	40.3233	36.9505	52.4052	49.5007
554.43	36.4514	37.9057	37.2731	9.39232	11.8875	15.2744	9.42663	11.1076	14.812	42.0675	41.036	40.2427	36.9777	52.419	49.5173
554.778	36.4282	37.8754	37.2407	9.40921	11.9044	15.2875	9.44995	11.1266	14.8259	41.978	40.9474	40.1595	37.0057	52.4341	49.5348
555.126	36.4072	37.8421	37.2078	9.42728	11.9236	15.3014	9.47429	11.1464	14.8411	41.8858	40.8551	40.0717	37.0353	52.4514	49.5529
555.474	36.3818	37.8068	37.1753	9.44627	11.9436	15.3172	9.50153	11.1688	14.8587	41.7855	40.7566	39.9794	37.0678	52.4704	49.5746
555.821	36.3557	37.7692	37.1379	9.47024	11.9659	15.3349	9.53208	11.1957	14.8803	41.676	40.6477	39.8783	37.103	52.4908	49.5973
556.169	36.3275	37.7295	37.0991	9.49707	11.9923	15.3557	9.56564	11.2241	14.9033	41.5599	40.5318	39.7705	37.1428	52.516	49.6243
556.516	36.2984	37.6843	37.0557	9.52456	12.0207	15.3763	9.59996	11.2537	14.9269	41.4353	40.4089	39.6549	37.1851	52.543	49.6555
556.864	36.2689	37.645	37.0143	9.55101	12.0462	15.3954	9.63245	11.2813	14.9488	41.3134	40.2887	39.5426	37.225	52.5687	49.6849
557.212	36.2389	37.6073	36.9762	9.57632	12.0713	15.4144	9.66476	11.3083	14.9694	41.194	40.1699	39.4314	37.2616	52.5915	49.7105
557.559	36.2098	37.5654	36.9351	9.60002	12.0937	15.4325	9.69626	11.3333	14.9887	41.0768	40.0527	39.3214	37.301	52.6147	49.7349
557.906	36.178	37.52	36.8906	9.62365	12.1184	15.451	9.72716	11.3579	15.0074	40.9577	39.9341	39.2099	37.339	52.638	49.7585
558.254	36.1494	37.4784	36.8493	9.64804	12.1411	15.4654	9.75751	11.3813	15.025	40.8372	39.8159	39.0977	37.3759	52.6578	49.7814
558.601	36.1172	37.4344	36.8036	9.67072	12.1627	15.4781	9.78628	11.4023	15.0403	40.7206	39.7001	38.9881	37.41	52.6755	49.7996
558.948	36.0845	37.3914	36.7614	9.69009	12.1821	15.4891	9.81274	11.4221	15.0524	40.6046	39.5849	38.8808	37.4419	52.6918	49.8185
559.296	36.0518	37.3508	36.7198	9.70982	12.1981	15.4992	9.8375	11.4405	15.0636	40.4937	39.4745	38.7769	37.4728	52.7084	49.8377
559.643	36.0194	37.3113	36.6792	9.72652	12.2113	15.5058	9.8623	11.4592	15.0764	40.3837	39.3654	38.6742	37.5023	52.7234	49.8548
559.99	35.9887	37.2712	36.6375	9.74662	12.2283	15.5153	9.88609	11.4771	15.0861	40.2755	39.2583	38.5732	37.5287	52.7366	49.8691
560.337	35.9559	37.2312	36.5959	9.76423	12.2427	15.5229	9.90799	11.4924	15.0942	40.1683	39.1513	38.4731	37.5552	52.7505	49.8847
560.684	35.9246	37.1884	36.5555	9.78223	12.2582	15.5315	9.93041	11.5091	15.1033	40.0615	39.0457	38.373	37.5811	52.7623	49.8986
561.031	35.8949	37.1492	36.5152	9.79733	12.2711	15.5374	9.95243	11.5238	15.1105	39.9536	38.938	38.2727	37.6071	52.7731	49.9132
561.378	35.8628	37.1069	36.4735	9.81321	12.2838	15.543	9.97387	11.5386	15.1181	39.8447	38.8308	38.1717	37.6321	52.7825	49.9258
561.725	35.8238	37.0595	36.4266	9.83019	12.2965	15.5486	9.99594	11.5537	15.1253	39.7334	38.7207	38.0684	37.6573	52.7917	49.9386
562.072	35.7877	37.0158	36.3829	9.84321	12.307	15.5519	10.0159	11.5673	15.13	39.6215	38.61	37.9642	37.6797	52.7993	49.9505
562.419	35.7501	36.9724	36.3398	9.85691	12.3163	15.5534	10.0343	11.5796	15.1342	39.5108	38.5005	37.8611	37.7019	52.8077	49.9589
562.766	35.7174	36.9297	36.2972	9.8693	12.3249	15.5548	10.0531	11.5907	15.1376	39.4055	38.3969	37.7625	37.7224	52.8135	49.9675
563.113	35.6804	36.8868	36.254	9.87985	12.3339	15.5536	10.0686	11.5997	15.1384	39.3016	38.2954	37.6654	37.7424	52.8208	49.9756
563.459	35.6463	36.8466	36.2147	9.89007	12.3399	15.5539	10.0827	11.6087	15.1386	39.2017	38.1967	37.5719	37.7597	52.8267	49.9834
563.806	35.6153	36.8053	36.1741	9.89799	12.3447	15.5516	10.0967	11.6167	15.1386	39.1055	38.1001	37.481	37.7782	52.8333	49.9907
564.153	35.5835	36.768	36.1357	9.90449	12.3487	15.5478	10.1097	11.622	15.1379	39.0122	38.0079	37.3935	37.7935	52.8362	49.9942
564.499	35.5508	36.7306	36.0952	9.91172	12.3529	15.5446	10.1206	11.6261	15.1333	38.9206	37.9176	37.3095	37.8069	52.8386	49.9991
564.846	35.5206	36.692	36.0588	9.91732	12.3543	15.5395	10.1307	11.6303	15.1307	38.8309	37.8303	37.2254	37.8201	52.8409	50.0032
565.192	35.4907	36.6566	36.0223	9.92385	12.3558	15.5362	10.1386	11.6327	15.1255	38.7442	37.7441	37.1441	37.8317	52.84	50.0054
565.539	35.4592	36.6205	35.9846	9.92836	12.3552	15.5292	10.147	11.6352	15.1209	38.6583	37.6591	37.0634	37.8441	52.842	50.0078
565.885	35.4209	36.5768	35.9446	9.93205	12.3557	15.5213	10.1568	11.6388	15.1155	38.5742	37.5755	36.9858	37.8552	52.8436	50.0087
566.231	35.3883	36.5394	35.9071	9.93442	12.3529	15.5124	10.1631	11.6392	15.1085	38.4891	37.4903	36.9072	37.8606	52.8385	50.0043
566.578	35.355	36.4986	35.8669	9.9365	12.351	15.5044	10.1678	11.6374	15.0995	38.3864	37.3875	36.8097	37.8685	52.8358	50.0036
566.924	35.321	36.4587	35.8277	9.9397	12.3494	15.4967	10.1722	11.6355	15.0905	38.3019	37.304	36.7319	37.8743	52.8304	50.0013
567.27	35.2853	36.4178	35.7877	9.93998	12.3448	15.4862	10.1766	11.6327	15.0808	38.2156	37.2181	36.651	37.8824	52.8273	49.999
567.616	35.2509	36.376	35.7471	9.94101	12.3415	15.4745	10.1804	11.6298	15.0696	38.1284	37.1331	36.5715	37.8901	52.8243	49.9955
567.963	35.2153	36.3352	35.7083	9.94223	12.3375	15.4646	10.1819	11.6251	15.0567	38.0402	37.0468	36.4908	37.892	52.8162	49.9877
568.309	35.1762	36.2905	35.6657	9.94041	12.3308	15.451	10.1819	11.6195	15.0433	37.9538	36.962	36.4101	37.8959	52.8088	49.982
568.655	35.1397	36.2496	35.6262	9.94055	12.3256	15.4386	10.1837	11.6147	15.0308	37.8688	36.878	36.3309	37.898	52.8005	49.9741
569.001	35.1059	36.21	35.5844	9.93653	12.3171	15.4221	10.1838	11.6071	15.0171	37.7837	36.7933	36.2509	37.8983	52.7904	49.967
569.347	35.0722	36.1709	35.5452	9.93456	12.3102	15.4071	10.1826	11.5989	15.0027	37.7022	36.712	36.1732	37.8986	52.7816	49.9584
569.693	35.0332	36.1274	35.4997	9.92876	12.3004	15.3906	10.1809	11.5905	14.9877	37.6183	36.6303	36.0957	37.8978	52.7706	49.9478
570.038	34.9946	36.0834	35.4554	9.92547	12.2928	15.376	10.1761	11.5796	14.9704	37.5362	36.5493	36.0183	37.8951	52.7585	49.9361
570.384	34.9575	36.0429	35.4153	9.91959	12.2812	15.3599	10.1717	11.5692	14.9526	37.4534	36.4687	35.9421	37.891	52.7473	49.9242
570.73	34.9186	35.9998	35.3724	9.91529	12.2717	15.3428	10.1675	11.5586	14.9354	37.373	36.3887	35.8664	37.8861	52.734	49.9113
571.076	34.8786	35.9589	35.3273	9.90991	12.2607	15.3252	10.1606	11.5464	14.9144	37.2921	36.309	35.7908	37.8817	52.7212	49.8983
571.421	34.8391	35.914	35.2843	9.90082	12.2469	15.3046	10.1537	11.533	14.8937	37.2114	36.229	35.7151	37.8748	52.705	49.8835
571.767	34.803	35.8729	35.2435	9.89412	12.2343	15.2859	10.1464	11.5198	14.8725	37.1326	36.1495	35.6393	37.868	52.688	49.8694
572.113	34.7629	35.8291	35.2021	9.88471	12.2195	15.2652	10.1389	11.5062	14.8504	37.052	36.0698	35.5645	37.8592	52.6692	49.8532
572.458	34.7232	35.7845	35.1598	9.87772	12.2073	15.2459	10.1295	11.4904	14.8277	36.9719	35.9916	35.4895	37.8514	52.6519	49.8386
572.804	34.6825	35.7408	35.1158	9.86859	12.1913	15.2222	10.1204	11.4749	14.8055	36.8928	35.9136	35.4144	37.842	52.635	49.8213
573.149	34.6461	35.7	35.076	9.85937	12.1776	15.2013	10.1114	11.4592	14.7824	36.8117	35.8347	35.3393	37.8313	52.6158	49.8027
573.495	34.6044	35.6563	35.0323	9.84855	12.1605	15.1773	10.1013	11.4425	14.7595	36.7323	35.7565	35.2647	37.8204	52.5986	49.7868
573.84	34.5639	35.6097	34.9893	9.83838	12.1456	15.1538	10.0899	11.4246	14.7351	36.6513	35.6783	35.1891	37.8095	52.5792	49.7681
574.185	34.5226	35.5663	34.9476	9.82806	12.1296	15.1307	10.077	11.406	14.7079	36.571	35.5997	35.1149	37.7964	52.5592	49.7496
574.531	34.4799	35.5222	34.9035	9.8181	12.1136	15.1076	10.0657	11.3874	14.682	36.4915	35.5212	35.0402	37.7829	52.5377	49.7273
574.876	34.4355	35.4743	34.8568	9.80679	12.0959	15.0846	10.052	11.3687	14.6564	36.3922	35.4217	34.9456	37.7687	52.5165	49.708
575.221	34.3921	35.4295	34.8146	9.79708	12.0799	15.0613	10.0373	11.3486	14.6285	36.3119	35.3413	34.87	37.7556	52.4967	49.6879
575.566	34.3477	35.3827	34.7687	9.78459	12.0618	15.0342	10.0238	11.3272	14.5993	36.2301	35.2603	34.7937	37.7412	52.4747	49.6668
575.911	34.303	35.3334	34.7226	9.77315	12.0432	15.008	10.008	11.306	14.5687	36.1477	35.1797	34.7173	37.7256	52.4506	49.6429
576.256	34.2586	35.2843	34.6772	9.76113	12.0237	14.9809	9.9933	11.2843	14.5395	36.0664	35.0996	34.6406	37.7094	52.4277	49.6217
576.601	34.212	35.2372	34.6282	9.74695	12.0054	14.955	9.97813	11.262	14.5093	35.9848	35.0182	34.564	37.6923	52.4047	49.5988
576.946	34.1642	35.1884	34.5802	9.7321	11.9846	14.9265	9.96224	11.2406	14.4797	35.9013	34.9356	34.4858	37.6729	52.3788	49.5735
577.291	34.1178	35.1382	34.5324	9.71804	11.9649	14.8984	9.94707	11.2196	14.451	35.8183	34.8549	34.4078	37.6563	52.3538	49.5488
577.636	34.0731	35.0898	34.4846	9.70208	11.9425	14.8692	9.93113	11.1969	14.4213	35.7373	34.7737	34.3311	37.6394	52.3292	49.5252
577.981	34.0272	35.0412	34.436	9.68743	11.921	14.8412	9.91569	11.1748	14.3912	35.6568	34.6948	34.2548	37.6232	52.3072	49.502
578.326	33.9857	34.995	34.3928	9.67133	11.8993	14.8103	9.89913	11.1522	14.3608	35.5772	34.6163	34.1805	37.6043	52.2828	49.4766
578.67	33.9413	34.9479	34.3457	9.65658	11.8793	14.7796	9.8832	11.1302	14.3322	35.4964	34.5371	34.1058	37.587	52.2602	49.4534
579.015	33.896	34.901	34.2979	9.64024	11.8568	14.7492	9.86514	11.1065	14.3017	35.4171	34.4586	34.0294	37.5687	52.2355	49.4281
579.36	33.8524	34.8527	34.2511	9.62426	11.8332	14.7185	9.84676	11.0824	14.2689	35.3369	34.3797	33.9556	37.5512	52.2118	49.4035
579.704	33.8085	34.8087	34.2061	9.6102	11.8116	14.6907	9.82989	11.0602	14.2383	35.2561	34.2996	33.879	37.5325	52.1865	49.3785
580.049	33.7611	34.7613	34.1596	9.59757	11.7933	14.6652	9.81115	11.0363	14.2066	35.1744	34.2197	33.8027	37.5148	52.1624	49.3536
580.393	33.7138	34.7107	34.1102	9.58298	11.7719	14.6355	9.79328	11.0118	14.1754	35.089	34.1366	33.7239	37.496	52.1368	49.329
580.738	33.6611	34.6551	34.0551	9.56628	11.7482	14.6049	9.77496	10.9875	14.1415	35.0045	34.0537	33.6451	37.4759	52.109	49.3017
581.082	33.6128	34.6044	34.0035	9.54936	11.7247	14.5736	9.75449	10.9608	14.1068	34.9168	33.9687	33.5647	37.4253	52.0435	49.1989
581.427	33.5651	34.5518	33.955	9.53423	11.7022	14.5427	9.73495	10.9346	14.0736	34.8295	33.8824	33.4821	37.4049	52.0159	49.1727
581.771	33.5123	34.496	33.901	9.51635	11.6757	14.51	9.71511	10.9093	14.0396	34.7399	33.7953	33.3989	37.3836	51.9877	49.1444
582.115	33.4616	34.4441	33.8498	9.4986	11.653	14.4785	9.69484	10.8828	14.0045	34.6519	33.7091	33.3182	37.3641	51.9621	49.1182
582.46	33.4109	34.3921	33.7969	9.47917	11.6244	14.4453	9.67533	10.8564	13.9704	34.5639	33.6233	33.2365	37.3434	51.9378	49.0926
582.804	33.3613	34.3387	33.7455	9.46143	11.5988	14.4126	9.65467	10.8302	13.935	34.4776	33.5374	33.1555	37.3226	51.9101	49.0641
583.148	33.3078	34.2827	33.6913	9.44306	11.5716	14.3775	9.63399	10.8041	13.9008	34.3891	33.4499	33.0736	37.3012	51.8824	49.0377
583.492	33.257	34.2302	33.6365	9.42325	11.5439	14.3422	9.61231	10.7758	13.8639	34.2978	33.3603	32.9875	37.2796	51.855	49.0094
583.836	33.205	34.1725	33.58	9.40473	11.5184	14.309	9.59058	10.7477	13.8276	34.2067	33.2706	32.9017	37.2583	51.8268	48.9832
584.18	33.1499	34.1166	33.5248	9.38427	11.4908	14.2753	9.56898	10.7199	13.7906	34.1142	33.181	32.8162	37.2354	51.7981	48.9546
584.524	33.0976	34.0636	33.4719	9.36596	11.4632	14.2429	9.54815	10.6918	13.7547	34.0245	33.0923	32.7319	37.2153	51.7745	48.9302
584.868	33.0502	34.0106	33.421	9.34622	11.4377	14.2116	9.52759	10.6647	13.7199	33.9353	33.0043	32.648	37.1965	51.7486	48.905
585.212	33.0013	33.9574	33.3707	9.32642	11.4121	14.1783	9.50847	10.639	13.6866	33.8489	32.9204	32.5682	37.1787	51.7266	48.8817
585.555	32.9504	33.9034	33.3201	9.30852	11.388	14.1477	9.48857	10.6137	13.6529	33.7618	32.8361	32.4891	37.1599	51.7036	48.8586
585.899	32.9037	33.8572	33.2721	9.29241	11.3631	14.117	9.46831	10.5882	13.6207	33.6775	32.7532	32.4114	37.1405	51.6793	48.8348
586.243	32.8551	33.8082	33.224	9.27471	11.3399	14.0867	9.4492	10.5644	13.5872	33.5934	32.6714	32.3339	37.1227	51.6565	48.8119
586.587	32.8045	33.7576	33.176	9.25481	11.3142	14.0548	9.42948	10.5399	13.5547	33.5083	32.5891	32.2545	37.1053	51.6334	48.7914
586.93	32.7564	33.7085	33.1226	9.24051	11.2898	14.0242	9.41066	10.5152	13.5223	33.4229	32.506	32.1757	37.0891	51.6136	48.7723
587.274	32.7087	33.6595	33.0741	9.22197	11.2678	13.9927	9.39292	10.4909	13.4903	33.3367	32.423	32.0964	37.0738	51.5902	48.749
587.617	32.6633	33.6116	33.0273	9.20569	11.2449	13.9628	9.373	10.465	13.4572	33.2518	32.341	32.0188	37.0579	51.571	48.7295
587.961	32.6155	33.5618	32.9786	9.18631	11.2215	13.9334	9.35642	10.4414	13.4267	33.1682	32.2589	31.9411	37.0454	51.5534	48.7117
588.304	32.5681	33.5133	32.9311	9.17038	11.2001	13.9044	9.34024	10.4194	13.3975	33.0848	32.1779	31.8635	37.0315	51.5354	48.6927
588.648	32.5241	33.4702	32.8848	9.15261	11.176	13.8746	9.3229	10.3959	13.3678	33.0028	32.0982	31.7876	37.0189	51.5182	48.6747
588.991	32.4754	33.421	32.8363	9.14049	11.1559	13.8475	9.30672	10.3751	13.3396	32.9209	32.0183	31.7112	37.006	51.5024	48.6567
589.334	32.431	33.3726	32.7891	9.12464	11.1348	13.8167	9.28975	10.3523	13.3108	32.8375	31.9348	31.6329	36.996	51.4866	48.6408
589.678	32.388	33.3264	32.7419	9.10891	11.1133	13.7879	9.27279	10.3294	13.2811	32.752	31.8521	31.5526	36.9858	51.4715	48.6261
590.021	32.3443	33.2794	32.694	9.09688	11.0935	13.7613	9.25998	10.3086	13.2533	32.6657	31.7676	31.4719	36.9753	51.455	48.6083
590.364	32.2975	33.2281	32.6428	9.08517	11.0726	13.7329	9.247	10.2889	13.2265	32.5785	31.6821	31.3913	36.9296	51.3972	48.5061
590.707	32.2483	33.1763	32.5912	9.07318	11.0535	13.7058	9.23424	10.2684	13.1989	32.4903	31.5945	31.3077	36.9241	51.3845	48.4937
591.05	32.2019	33.1259	32.5424	9.06142	11.0327	13.6783	9.22476	10.2519	13.1746	32.4023	31.5084	31.2261	36.918	51.3727	48.4815
591.393	32.1558	33.0755	32.4947	9.05171	11.0171	13.6529	9.21769	10.2382	13.152	32.3145	31.423	31.143	36.9159	51.3637	48.4708
591.736	32.1109	33.029	32.445	9.04697	11.0011	13.6304	9.20932	10.2221	13.1273	32.2253	31.3353	31.0586	36.9145	51.3528	48.4618
592.079	32.0689	32.981	32.4004	9.04264	10.987	13.6069	9.20337	10.2082	13.1052	32.1385	31.2497	30.9764	36.918	51.3468	48.4563
592.422	32.0272	32.9354	32.3579	9.03448	10.9739	13.5838	9.19962	10.1975	13.0872	32.055	31.1678	30.8971	36.9238	51.3422	48.451
592.765	31.9883	32.8928	32.3131	9.03046	10.9616	13.5654	9.19696	10.1882	13.0687	31.9729	31.0855	30.8199	36.9271	51.3373	48.4453
593.108	31.9509	32.8497	32.2701	9.02729	10.9519	13.5468	9.19636	10.1809	13.0534	31.8932	31.0069	30.7456	36.9323	51.3354	48.4422
593.451	31.915	32.8089	32.2337	9.02713	10.9462	13.5341	9.19469	10.1726	13.0369	31.8163	30.9301	30.6742	36.9359	51.3312	48.438
593.793	31.8834	32.7741	32.193	9.02555	10.9364	13.5187	9.19326	10.1646	13.0228	31.7407	30.8574	30.6018	36.9022	51.2799	48.3445
594.136	31.8502	32.7352	32.1561	9.02527	10.9288	13.5048	9.19424	10.1591	13.0103	31.6668	30.7851	30.5335	36.9126	51.2822	48.3469
594.479	31.8195	32.7004	32.1228	9.02375	10.9216	13.4903	9.19753	10.1566	13.0007	31.6228	30.7443	30.4953	36.9202	51.2796	48.3459
594.821	31.7887	32.666	32.0892	9.02301	10.9152	13.476	9.20075	10.1544	12.9901	31.5537	30.6767	30.4284	36.9303	51.2806	48.3462
595.164	31.76	32.6326	32.0567	9.02558	10.9116	13.4662	9.20513	10.1525	12.98	31.484	30.6092	30.3642	36.9404	51.2818	48.3483
595.506	31.7296	32.5969	32.0215	9.02752	10.9078	13.4566	9.21053	10.1521	12.972	31.4144	30.54	30.2982	36.9129	51.2332	48.2547
595.849	31.6992	32.5607	31.9867	9.02905	10.9042	13.4444	9.21866	10.1545	12.9662	31.3436	30.4711	30.2309	36.9285	51.236	48.2594
596.191	31.671	32.5279	31.9547	9.03605	10.9031	13.4358	9.22855	10.1581	12.9611	31.2717	30.4008	30.1635	36.9439	51.2399	48.2631
596.533	31.6424	32.4944	31.9215	9.04008	10.9013	13.4259	9.2387	10.1615	12.9568	31.1994	30.3317	30.0973	36.9617	51.2462	48.2714
596.875	31.6134	32.4596	31.89	9.04936	10.9055	13.4183	9.25116	10.1676	12.9531	31.1293	30.2635	30.0314	36.9817	51.2543	48.28
597.218	31.5848	32.4254	31.8576	9.05765	10.9064	13.4107	9.2639	10.1732	12.9501	31.0586	30.1958	29.9663	37.0013	51.2617	48.2878
597.56	31.5629	32.398	31.8313	9.0653	10.9062	13.4044	9.27736	10.1796	12.9482	30.9906	30.13	29.903	37.0215	51.27	48.2967
597.902	31.5385	32.3686	31.8016	9.07429	10.9087	13.3999	9.29082	10.1874	12.947	30.9244	30.063	29.8398	37.0423	51.2792	48.3058
598.244	31.5144	32.3399	31.7727	9.08533	10.9162	13.3972	9.30572	10.1954	12.9469	30.8599	30.0003	29.7794	37.0649	51.287	48.3146
598.586	31.4928	32.3165	31.7472	9.092	10.9186	13.3919	9.32134	10.2042	12.9477	30.7961	29.9373	29.7195	37.0883	51.2979	48.324
598.928	31.4751	32.289	31.7251	9.10291	10.926	13.3897	9.33672	10.2131	12.9497	30.7343	29.8758	29.6607	37.1101	51.306	48.3336
599.27	31.4541	32.2618	31.6997	9.1148	10.9321	13.3895	9.35384	10.2238	12.9517	30.6721	29.8158	29.6033	37.1313	51.3156	48.3439
599.612	31.4345	32.2365	31.6759	9.12592	10.9388	13.3872	9.37026	10.2334	12.9546	30.6105	29.7565	29.5456	37.1551	51.327	48.3553
599.954	31.4162	32.213	31.6513	9.13985	10.947	13.3885	9.38753	10.2444	12.9592	30.5517	29.6987	29.4904	37.181	51.3399	48.3675
600.296	31.3984	32.191	31.6288	9.1533	10.9559	13.3895	9.40478	10.2564	12.9627	30.4934	29.6412	29.4357	37.2074	51.3519	48.3786
600.638	31.3801	32.1668	31.6078	9.16475	10.9636	13.3903	9.42388	10.2686	12.9674	30.4351	29.5858	29.3834	37.2324	51.3637	48.3929
600.979	31.3625	32.1421	31.5855	9.17856	10.9718	13.3937	9.44171	10.2804	12.9721	30.3791	29.5301	29.3295	37.259	51.3776	48.4071
601.321	31.3473	32.1208	31.5639	9.19324	10.9823	13.398	9.46047	10.2934	12.9772	30.3231	29.4766	29.2783	37.2849	51.3885	48.4188
601.663	31.3306	32.101	31.5432	9.20799	10.9911	13.4015	9.48156	10.3085	12.9844	30.2674	29.4224	29.2253	37.3114	51.4011	48.431
602.004	31.316	32.0763	31.5204	9.22554	11.0027	13.4045	9.5045	10.3253	12.9949	30.2121	29.3684	29.1731	37.3407	51.4151	48.4431
602.346	31.3003	32.0537	31.4987	9.24012	11.0123	13.4073	9.52533	10.3404	13.0027	30.1568	29.3148	29.1228	37.37	51.4313	48.4596
602.687	31.2869	32.0363	31.4803	9.25595	11.0256	13.4117	9.54911	10.3567	13.012	30.1291	29.2913	29.1005	37.4013	51.4458	48.4752
603.029	31.2723	32.011	31.4562	9.2687	11.035	13.4148	9.5718	10.3745	13.0223	30.0742	29.2392	29.0506	37.4325	51.4589	48.4908
603.37	31.261	31.9908	31.4378	9.28489	11.0479	13.4188	9.59664	10.3939	13.0348	30.0196	29.1865	28.9996	37.4641	51.4742	48.506
603.711	31.2505	31.9718	31.4176	9.30204	11.06	13.4249	9.62344	10.4142	13.0482	29.9655	29.1342	28.9487	37.4961	51.4913	48.523
604.053	31.2411	31.9538	31.4001	9.31826	11.0732	13.4315	9.6464	10.4326	13.059	29.9093	29.0804	28.8969	37.5303	51.5087	48.5415
604.394	31.231	31.9315	31.3807	9.33528	11.0838	13.4346	9.67197	10.453	13.0715	29.8545	29.0293	28.8467	37.5643	51.5239	48.5579
604.735	31.2215	31.9112	31.3635	9.35179	11.0988	13.4416	9.69992	10.4739	13.0848	29.8023	28.9775	28.7975	37.5996	51.5419	48.5761
605.076	31.211	31.8931	31.3434	9.37249	11.1154	13.4498	9.72726	10.4962	13.098	29.7482	28.9254	28.7485	37.6346	51.5605	48.5936
605.417	31.1983	31.877	31.3274	9.39398	11.134	13.4591	9.7542	10.5183	13.1105	29.6939	28.8741	28.6987	37.672	51.5796	48.6137
605.758	31.1865	31.8591	31.3107	9.41641	11.1512	13.4673	9.78252	10.5404	13.1252	29.6406	28.822	28.6497	37.7068	51.5939	48.6308
606.099	31.1744	31.8435	31.2921	9.43915	11.1675	13.4778	9.81169	10.5644	13.1402	29.5884	28.7716	28.6019	37.7429	51.6109	48.6498
606.44	31.1653	31.825	31.2743	9.46051	11.183	13.489	9.84119	10.5879	13.1548	29.5371	28.7208	28.5532	37.7793	51.6283	48.6693
606.781	31.1551	31.8046	31.2552	9.48504	11.2015	13.5017	9.87115	10.6113	13.1699	29.4848	28.67	28.5061	37.8154	51.6472	48.6888
607.122	31.1458	31.788	31.2381	9.50728	11.2209	13.5127	9.9015	10.6354	13.1871	29.4336	28.6202	28.4585	37.8501	51.6631	48.7066
607.463	31.1327	31.7652	31.2189	9.52825	11.2389	13.5206	9.92989	10.6573	13.2007	29.3823	28.571	28.4119	37.8868	51.6798	48.7256
607.804	31.1227	31.7472	31.2018	9.54855	11.2559	13.529	9.96097	10.6827	13.2178	29.3326	28.5221	28.3659	37.9222	51.6947	48.7444
608.144	31.1131	31.7301	31.186	9.57108	11.2752	13.5404	9.99	10.7065	13.234	29.2851	28.4754	28.3211	37.958	51.7107	48.7621
608.485	31.1048	31.7167	31.172	9.59719	11.295	13.5537	10.0206	10.7312	13.2526	29.2344	28.4281	28.2749	37.9945	51.7286	48.7815
608.826	31.0961	31.7005	31.159	9.62021	11.3119	13.564	10.0525	10.7567	13.2705	29.1845	28.38	28.2284	38.0773	51.8024	48.9049
609.166	31.0882	31.6842	31.1438	9.64328	11.3317	13.5764	10.0831	10.7823	13.2878	29.1361	28.3325	28.1838	38.1157	51.8215	48.9254
609.507	31.0796	31.6694	31.1273	9.66562	11.3529	13.5867	10.1152	10.8071	13.3062	29.0879	28.2841	28.1385	38.1545	51.8413	48.9469
609.847	31.0694	31.6529	31.1117	9.6875	11.3693	13.5973	10.1472	10.8322	13.3256	29.0392	28.2377	28.0931	38.1945	51.8603	48.9676
610.188	31.0607	31.6367	31.0972	9.71301	11.3905	13.6106	10.1802	10.8578	13.3444	28.991	28.1907	28.0467	38.2307	51.8754	48.9849
610.528	31.049	31.6195	31.0803	9.7371	11.4092	13.6207	10.2128	10.8833	13.3629	28.941	28.144	28.0008	38.2681	51.8943	49.0044
610.869	31.0402	31.6057	31.0657	9.76085	11.4315	13.6371	10.2458	10.9096	13.3821	28.8919	28.0965	27.9552	38.3077	51.9127	49.0235
611.209	31.0303	31.5883	31.0504	9.78577	11.4528	13.6519	10.2806	10.9376	13.4033	28.8436	28.0488	27.9095	38.3493	51.9316	49.0466
611.549	31.0211	31.5724	31.0372	9.81262	11.4734	13.666	10.3169	10.9664	13.4245	28.7932	28.0013	27.8637	38.3916	51.9513	49.0669
611.889	31.0138	31.5593	31.0225	9.83722	11.4939	13.6777	10.3516	10.9951	13.4436	28.7419	27.9517	27.8155	38.4342	51.9735	49.0901
612.23	31.0079	31.5476	31.0101	9.8631	11.5162	13.6891	10.3847	11.0219	13.4612	28.6916	27.9037	27.7698	38.473	51.9894	49.1087
612.57	30.9968	31.533	30.9933	9.89041	11.539	13.6994	10.4165	11.0476	13.4784	28.6422	27.8569	27.7241	38.5102	52.006	49.1257
612.91	30.9832	31.5151	30.973	9.91424	11.558	13.7085	10.4467	11.071	13.4933	28.5933	27.8096	27.6779	38.5459	52.0189	49.1394
613.25	30.9759	31.5019	30.9581	9.93497	11.5746	13.7167	10.4757	11.0944	13.5098	28.5441	27.7624	27.6313	38.58	52.0323	49.1527
613.59	30.9608	31.4833	30.9411	9.95768	11.5937	13.7254	10.5041	11.1158	13.5237	28.4975	27.7165	27.5878	38.6131	52.0436	49.1653
613.93	30.9504	31.4699	30.9249	9.97734	11.6069	13.7315	10.531	11.136	13.539	28.4517	27.6712	27.5449	38.6447	52.055	49.1779
614.269	30.9428	31.4534	30.9089	9.99752	11.6225	13.7398	10.5563	11.155	13.5497	28.4075	27.6258	27.5035	38.6734	52.0661	49.1886
614.609	30.9318	31.4356	30.8917	10.0124	11.6349	13.7433	10.5796	11.1729	13.5599	28.3624	27.5817	27.4613	38.6988	52.0716	49.1945
614.949	30.9207	31.4178	30.8738	10.0331	11.6476	13.7504	10.6013	11.1893	13.5703	28.3186	27.5383	27.421	38.7211	52.0775	49.2017
615.289	30.9068	31.3986	30.8552	10.0499	11.6623	13.7567	10.6235	11.206	13.5794	28.2755	27.4948	27.3795	38.7426	52.0811	49.2062
615.628	30.8965	31.3817	30.8393	10.0652	11.6717	13.7598	10.6426	11.2198	13.5866	28.2338	27.4536	27.3403	38.7631	52.0856	49.2119
615.968	30.8864	31.3653	30.8219	10.0785	11.6788	13.7621	10.6599	11.232	13.593	28.1922	27.4137	27.3015	38.7813	52.0885	49.2165
616.308	30.8686	31.3446	30.7997	10.0942	11.6906	13.766	10.6768	11.2434	13.5969	28.1491	27.3714	27.2607	38.7993	52.0908	49.2196
616.647	30.8555	31.328	30.7816	10.104	11.6958	13.7669	10.6933	11.2559	13.6007	28.1091	27.3319	27.2234	38.8165	52.0918	49.2238
616.987	30.8408	31.3099	30.7636	10.1148	11.7024	13.7692	10.7083	11.2656	13.6043	28.0673	27.2931	27.1844	38.8306	52.093	49.2254
617.326	30.8269	31.2933	30.7474	10.1271	11.7107	13.7713	10.7253	11.2763	13.6088	28.0271	27.2547	27.1474	38.8446	52.0934	49.2261
617.666	30.8106	31.2728	30.731	10.1383	11.7182	13.7713	10.7377	11.2848	13.6116	27.9869	27.2166	27.1103	38.8591	52.0948	49.2267
618.005	30.797	31.2565	30.715	10.1458	11.7227	13.7717	10.7521	11.2948	13.6144	27.9467	27.1775	27.0728	38.9203	52.1492	49.3367
618.344	30.785	31.239	30.7008	10.154	11.7265	13.7702	10.7643	11.3047	13.6169	27.9059	27.1402	27.0366	38.8844	52.0915	49.2254
618.683	30.7697	31.2203	30.6837	10.1616	11.7315	13.7698	10.7748	11.3112	13.6183	27.8663	27.1018	26.9999	38.8954	52.0892	49.2232
619.023	30.7561	31.2023	30.6657	10.1669	11.7314	13.7638	10.7836	11.3155	13.618	27.827	27.064	26.9634	38.905	52.0851	49.2213
619.362	30.7423	31.1833	30.6512	10.1702	11.735	13.7589	10.7937	11.3206	13.6176	27.7877	27.0283	26.9287	38.9135	52.0825	49.216
619.701	30.7228	31.1614	30.6287	10.1744	11.7376	13.7603	10.7989	11.3234	13.6148	27.7467	26.9898	26.8922	38.917	52.0753	49.2098
620.04	30.703	31.1409	30.6061	10.1788	11.7356	13.7541	10.8049	11.3252	13.6115	27.7065	26.9529	26.8566	38.9183	52.0692	49.2025
620.379	30.6866	31.1253	30.5873	10.1814	11.7351	13.7474	10.8073	11.3228	13.6049	27.6692	26.9166	26.8226	38.9196	52.0612	49.1937
620.718	30.6666	31.1048	30.57	10.1784	11.73	13.7371	10.8077	11.3192	13.5984	27.632	26.8814	26.7885	38.9171	52.0487	49.1819
621.057	30.6502	31.0852	30.5479	10.1743	11.7245	13.726	10.8052	11.3143	13.589	27.5943	26.8471	26.7539	38.9145	52.0365	49.1708
621.396	30.6352	31.0674	30.5319	10.1716	11.7202	13.7158	10.7979	11.307	13.5764	27.5579	26.8124	26.7205	38.9595	52.0854	49.2734
621.734	30.615	31.0473	30.5102	10.1668	11.7141	13.7048	10.7908	11.2986	13.5637	27.5232	26.7806	26.6877	38.9505	52.0713	49.2591
622.073	30.5942	31.0251	30.4884	10.1632	11.7088	13.6969	10.7838	11.2885	13.5497	27.4884	26.7471	26.6572	38.9403	52.0575	49.2434
622.412	30.5724	31.005	30.4665	10.1543	11.6986	13.6833	10.7746	11.2773	13.5359	27.4543	26.7142	26.6267	38.9294	52.043	49.2269
622.751	30.5513	30.9846	30.4428	10.1487	11.6905	13.6691	10.7639	11.2664	13.5217	27.4226	26.6831	26.5961	38.916	52.025	49.2091
623.089	30.5285	30.9641	30.4237	10.1376	11.678	13.6549	10.7542	11.2554	13.5081	27.3898	26.6537	26.5672	38.9475	52.0675	49.3022
623.428	30.509	30.9445	30.4044	10.1282	11.6677	13.6425	10.7398	11.2402	13.4897	27.3594	26.6241	26.5378	38.9304	52.0491	49.2827
623.766	30.4901	30.922	30.385	10.113	11.6514	13.6247	10.7247	11.2232	13.4708	27.3287	26.5939	26.5082	38.9117	52.0297	49.2638
624.105	30.4693	30.9017	30.3645	10.1028	11.6394	13.6108	10.7069	11.2043	13.4501	27.2975	26.5637	26.479	38.8938	52.0113	49.2434
624.443	30.44	30.8768	30.3388	10.0893	11.6239	13.5974	10.6891	11.1863	13.4308	27.2678	26.5348	26.4515	38.871	51.9886	49.2189
624.782	30.4208	30.8566	30.3204	10.0754	11.6094	13.5827	10.6704	11.1677	13.4116	27.2375	26.5045	26.4235	38.8517	51.9689	49.1973
625.12	30.3958	30.8348	30.2983	10.0623	11.5966	13.5662	10.6507	11.1478	13.3909	27.21	26.4773	26.3974	38.8288	51.9464	49.1734
625.458	30.3756	30.814	30.2778	10.0439	11.5783	13.546	10.6295	11.1245	13.3674	27.1809	26.4516	26.3723	38.8065	51.9247	49.1508
625.796	30.3542	30.7889	30.2561	10.0251	11.5561	13.5238	10.6083	11.1032	13.3455	27.1524	26.4248	26.3451	38.7804	51.9028	49.1295
626.135	30.33	30.7628	30.2332	10.0077	11.5345	13.5044	10.5831	11.0769	13.3207	27.1258	26.3992	26.321	38.752	51.8755	49.1045
626.473	30.3061	30.7422	30.2116	9.98423	11.509	13.481	10.5601	11.0526	13.2951	27.0997	26.3747	26.298	38.7229	51.8514	49.0785
626.811	30.2866	30.725	30.1932	9.96542	11.4872	13.4621	10.5333	11.0263	13.2688	27.0746	26.3489	26.2752	38.696	51.8263	49.0529
627.149	30.2601	30.7036	30.1717	9.9475	11.4642	13.4428	10.5064	11.0012	13.2428	27.0516	26.3272	26.256	38.6647	51.7986	49.0243
627.487	30.2348	30.6809	30.1482	9.92404	11.4409	13.42	10.4793	10.9743	13.2163	27.0293	26.3053	26.2347	38.6329	51.7714	48.996
627.825	30.2123	30.6593	30.1261	9.89978	11.4131	13.3963	10.4527	10.9487	13.191	27.0061	26.2829	26.2132	38.5974	51.7424	48.9676
628.163	30.1892	30.6399	30.1041	9.87673	11.3909	13.3748	10.4248	10.9224	13.1649	26.9834	26.2605	26.192	38.5632	51.7135	48.9379
628.5	30.166	30.6226	30.0819	9.84977	11.3619	13.3494	10.3959	10.8954	13.1378	26.9603	26.2402	26.1726	38.528	51.6839	48.9077
628.838	30.1412	30.6026	30.0628	9.82623	11.3371	13.3263	10.366	10.8668	13.1102	26.938	26.2171	26.152	38.4911	51.6553	48.8763
629.176	30.1198	30.5842	30.048	9.80357	11.3131	13.3042	10.336	10.8373	13.0813	26.9187	26.1967	26.1339	38.4542	51.6275	48.8479
629.514	30.0973	30.5648	30.0304	9.77397	11.2831	13.2784	10.3056	10.8071	13.0532	26.8972	26.1752	26.1153	38.416	51.5988	48.8191
629.851	30.0759	30.5479	30.0119	9.7519	11.2597	13.2563	10.2737	10.7776	13.0244	26.8766	26.1541	26.0951	38.3771	51.5695	48.7898
630.189	30.0522	30.5279	29.994	9.72597	11.23	13.2306	10.2402	10.7473	12.9939	26.8585	26.1338	26.0766	38.3388	51.542	48.7602
630.526	30.0299	30.5114	29.9778	9.7003	11.2065	13.2061	10.2062	10.7143	12.9637	26.84	26.1147	26.0579	38.2987	51.5149	48.729
630.864	30.0061	30.4935	29.9593	9.6775	11.1802	13.186	10.1725	10.6827	12.9328	26.8221	26.0973	26.0425	38.2055	51.4202	48.5739
631.201	29.9798	30.4742	29.9374	9.65176	11.1544	13.1634	10.1376	10.6502	12.9009	26.8033	26.0793	26.0262	38.1649	51.3892	48.5418
631.539	29.9518	30.4515	29.9154	9.62946	11.1299	13.1401	10.1065	10.6201	12.8722	26.7865	26.0632	26.0116	38.1212	51.356	48.5073
631.876	29.9317	30.4375	29.8996	9.60189	11.1023	13.1148	10.0718	10.5869	12.8421	26.7686	26.045	25.9942	38.0794	51.3261	48.4765
632.213	29.9086	30.4235	29.8795	9.57501	11.0748	13.0896	10.0357	10.5534	12.8107	26.7509	26.0284	25.9784	38.0357	51.2946	48.4442
632.551	29.8841	30.4036	29.8623	9.54363	11.0467	13.0643	10.0006	10.5199	12.7795	26.734	26.0122	25.9619	37.9926	51.2637	48.4124
632.888	29.8637	30.3847	29.8442	9.51448	11.0159	13.0397	9.96437	10.485	12.7478	26.7186	25.9974	25.9486	37.9483	51.2327	48.3779
633.225	29.8428	30.3684	29.8287	9.48362	10.9862	13.0124	9.92678	10.4497	12.7152	26.7035	25.983	25.9346	37.9045	51.2037	48.3483
633.562	29.8192	30.3486	29.8104	9.4555	10.9604	12.9887	9.88927	10.4142	12.6835	26.6885	25.9671	25.9199	37.8619	51.1747	48.316
633.899	29.7938	30.331	29.7935	9.42718	10.9338	12.962	9.85182	10.3795	12.6544	26.6737	25.9548	25.9085	37.8176	51.1449	48.2825
634.236	29.77	30.3159	29.7769	9.39465	10.9042	12.9324	9.81564	10.3464	12.6239	26.6609	25.9429	25.8978	37.7736	51.1145	48.2513
634.573	29.7419	30.2966	29.7541	9.36563	10.8742	12.9072	9.77888	10.3117	12.592	26.6043	25.8872	25.8418	37.7301	51.0851	48.2208
634.91	29.7202	30.2796	29.7359	9.33562	10.8455	12.8858	9.74265	10.2781	12.5616	26.5913	25.8756	25.8307	37.6854	51.0554	48.1885
635.247	29.6985	30.2647	29.7179	9.30864	10.8182	12.8643	9.7095	10.2465	12.5316	26.5775	25.8626	25.8191	37.6417	51.0267	48.1566
635.584	29.6793	30.2498	29.7026	9.28204	10.792	12.8419	9.6769	10.2161	12.5037	26.5647	25.8504	25.8075	37.5997	50.999	48.1261
635.92	29.6607	30.2328	29.6866	9.25252	10.7646	12.818	9.6414	10.1831	12.4723	26.5527	25.837	25.7961	37.5587	50.9721	48.097
636.257	29.6389	30.2163	29.6679	9.22529	10.7379	12.7949	9.60677	10.1522	12.4433	26.5418	25.8259	25.7879	37.5159	50.9415	48.0671
636.594	29.6184	30.205	29.655	9.19584	10.7073	12.7708	9.57478	10.1204	12.4147	26.5308	25.8154	25.7783	37.4763	50.9154	48.0394
636.93	29.6028	30.1915	29.6439	9.17561	10.6841	12.756	9.54137	10.09	12.3854	26.4736	25.758	25.7213	37.4382	50.8886	48.0102
637.267	29.584	30.1768	29.6286	9.15177	10.6611	12.7363	9.50724	10.0608	12.3574	26.4631	25.7474	25.7108	37.397	50.8608	47.9811
637.603	29.5682	30.1627	29.6161	9.12672	10.6392	12.7161	9.47435	10.0322	12.3303	26.4516	25.7373	25.7042	37.3573	50.8356	47.9544
637.94	29.5569	30.1579	29.6066	9.10428	10.6177	12.6974	9.44309	10.0027	12.3037	26.4419	25.7278	25.6966	37.3211	50.8115	47.9291
638.276	29.543	30.1495	29.5978	9.08333	10.5928	12.6774	9.41372	9.97501	12.2778	26.4334	25.7209	25.6903	37.285	50.787	47.9043
638.613	29.5306	30.1389	29.5862	9.06144	10.571	12.6576	9.3827	9.94575	12.2513	26.4247	25.7122	25.6829	37.2501	50.7637	47.879
638.949	29.5177	30.1308	29.5767	9.03523	10.5503	12.6393	9.35217	9.92044	12.2284	26.4168	25.7035	25.6744	37.2147	50.7424	47.8554
639.285	29.5058	30.1169	29.5701	9.01322	10.5296	12.6227	9.32356	9.89374	12.2054	26.4098	25.6969	25.6681	37.1791	50.7185	47.8293
639.622	29.4917	30.1036	29.5568	8.991	10.5091	12.6074	9.29575	9.86846	12.1838	26.4019	25.6894	25.6609	37.1439	50.6957	47.8041
639.958	29.48	30.0933	29.5484	8.96449	10.4816	12.586	9.26884	9.84456	12.1613	26.3965	25.6828	25.6575	37.1103	50.6752	47.7821
640.294	29.4701	30.0872	29.5431	8.94393	10.4641	12.5716	9.24072	9.81898	12.1406	26.3886	25.6755	25.6504	37.0775	50.6568	47.763
640.63	29.4576	30.0788	29.5342	8.92471	10.4476	12.5571	9.21411	9.79426	12.1182	26.3838	25.6708	25.6466	37.0444	50.6358	47.7437
640.966	29.45	30.0734	29.5266	8.90376	10.428	12.5415	9.18922	9.77201	12.0991	26.3761	25.6649	25.6397	36.9465	50.5371	47.5727
641.302	29.4379	30.0632	29.5185	8.88494	10.4111	12.5284	9.16322	9.74914	12.0782	26.3694	25.6594	25.6328	36.9132	50.5181	47.5501
641.638	29.4269	30.0543	29.5091	8.86715	10.3941	12.5143	9.13632	9.72588	12.059	26.3605	25.6531	25.6263	36.8828	50.4985	47.5295
641.974	29.4171	30.0481	29.5036	8.85112	10.3819	12.5057	9.11488	9.70462	12.0416	26.357	25.6483	25.6232	36.8566	50.4837	47.5143
642.309	29.408	30.0467	29.5004	8.82944	10.3654	12.4926	9.0924	9.68553	12.0237	26.3525	25.644	25.6189	36.8301	50.4679	47.4973
642.645	29.4019	30.0435	29.4972	8.81363	10.3508	12.4802	9.07341	9.66942	12.0102	26.3481	25.6416	25.6167	36.8063	50.4538	47.481
642.981	29.3928	30.0373	29.4924	8.80124	10.3406	12.4717	9.05458	9.65342	11.996	26.3457	25.6408	25.6144	36.7858	50.4413	47.4665
643.317	29.3877	30.0375	29.4918	8.78848	10.3318	12.4643	9.0395	9.64077	11.985	26.343	25.6384	25.6124	36.7654	50.4276	47.4512
643.652	29.3862	30.0372	29.4925	8.77485	10.3215	12.4552	9.02541	9.63074	11.9772	26.3424	25.6378	25.6131	36.7465	50.4193	47.4416
643.988	29.3848	30.037	29.4928	8.76621	10.3181	12.4506	9.01195	9.61753	11.9679	26.3387	25.6356	25.611	36.7305	50.4111	47.43
644.323	29.381	30.0387	29.494	8.75985	10.3117	12.4489	9.00355	9.61148	11.9618	26.3394	25.6352	25.6132	36.7158	50.4031	47.4217
644.659	29.3779	30.0392	29.4924	8.75111	10.3063	12.4445	8.99437	9.60419	11.957	26.3386	25.6348	25.6141	36.7032	50.3955	47.4109
644.994	29.3819	30.0423	29.4972	8.74262	10.3024	12.4438	8.9883	9.59883	11.9532	26.3376	25.6335	25.614	36.6932	50.3929	47.4062
645.33	29.3805	30.0427	29.4968	8.74116	10.3014	12.4442	8.98295	9.59572	11.9509	26.3372	25.6324	25.6143	36.6121	50.3011	47.2287
645.665	29.3823	30.0494	29.4986	8.74131	10.3021	12.4468	8.98057	9.59289	11.9501	26.338	25.6327	25.6139	36.6828	50.3919	47.4018
646	29.3888	30.0533	29.503	8.74163	10.3036	12.4466	8.98187	9.59491	11.952	26.341	25.6334	25.6153	36.6822	50.3934	47.4035
646.335	29.3913	30.0601	29.5077	8.74794	10.313	12.4568	8.98579	9.5991	11.956	26.3418	25.6329	25.6158	36.6839	50.3964	47.405
646.67	29.3936	30.0664	29.5112	8.75509	10.3206	12.4653	8.99058	9.60472	11.9626	26.3452	25.6338	25.6183	36.688	50.4033	47.4117
647.006	29.3952	30.0722	29.5144	8.75964	10.3275	12.4689	9.00035	9.61407	11.9698	26.3493	25.6381	25.6231	36.6174	50.3193	47.2411
647.341	29.4115	30.0832	29.5281	8.76753	10.3385	12.4807	9.00778	9.62092	11.9775	26.352	25.6409	25.6265	36.624	50.3241	47.2457
647.676	29.4172	30.0867	29.5331	8.77522	10.3458	12.4912	9.01948	9.63143	11.9892	26.3538	25.6435	25.6306	36.6328	50.3317	47.255
648.011	29.4257	30.0982	29.5413	8.78625	10.3567	12.5021	9.03068	9.64394	11.9989	26.3582	25.6495	25.6369	36.6441	50.3427	47.2641
648.345	29.432	30.1066	29.5494	8.7975	10.3671	12.5139	9.04447	9.65571	12.0108	26.3631	25.6541	25.642	36.6545	50.3529	47.272
648.68	29.4388	30.1143	29.5606	8.80638	10.3755	12.5244	9.05839	9.66578	12.0241	26.37	25.659	25.6474	36.6666	50.364	47.2826
649.015	29.4516	30.128	29.5737	8.8224	10.3898	12.5427	9.07584	9.68203	12.0388	26.3758	25.6639	25.6533	36.5964	50.2757	47.1035
649.35	29.4593	30.1382	29.5833	8.83484	10.4008	12.5548	9.0898	9.69805	12.0548	26.3827	25.6693	25.6585	36.6118	50.289	47.1147
649.685	29.4693	30.1486	29.5973	8.84932	10.4149	12.5685	9.1069	9.7141	12.0715	26.3893	25.6767	25.6655	36.6272	50.3006	47.1285
650.019	29.4813	30.1597	29.6082	8.86534	10.4335	12.5885	9.12675	9.73185	12.0906	26.3961	25.6852	25.6741	36.6435	50.3154	47.1417
650.354	29.4994	30.1739	29.621	8.88611	10.4524	12.6042	9.14408	9.74933	12.1081	26.4027	25.6913	25.6798	36.6662	50.3335	47.1587
650.688	29.5141	30.1865	29.6339	8.90581	10.4687	12.6209	9.16634	9.76962	12.1285	26.4065	25.6964	25.6866	36.6871	50.3522	47.1751
651.023	29.5236	30.1963	29.6429	8.92726	10.493	12.6425	9.19178	9.79354	12.1507	26.4116	25.7028	25.6949	36.7087	50.3695	47.192
651.357	29.5408	30.2158	29.6604	8.94275	10.5098	12.6581	9.21784	9.81921	12.1753	26.4184	25.711	25.7028	36.7315	50.387	47.2104
651.692	29.5653	30.2349	29.6814	8.96477	10.5287	12.6799	9.24209	9.8416	12.1971	26.4262	25.7189	25.7128	36.758	50.4073	47.2296
652.026	29.5791	30.2501	29.6956	8.9874	10.5486	12.7019	9.26985	9.86867	12.2226	26.436	25.7282	25.7236	36.7806	50.4221	47.246
652.361	29.5981	30.2663	29.7078	9.01178	10.5748	12.729	9.2951	9.89211	12.2455	26.4446	25.736	25.7324	36.8116	50.4471	47.2702
652.695	29.6128	30.2804	29.7237	9.0377	10.6017	12.7567	9.32583	9.92162	12.2736	26.4556	25.7463	25.7433	36.8385	50.4684	47.2902
653.029	29.6333	30.3029	29.7404	9.06494	10.6271	12.7828	9.35399	9.94848	12.2989	26.4657	25.7538	25.7541	36.8695	50.4902	47.31
653.363	29.6539	30.319	29.755	9.09459	10.6589	12.81	9.38639	9.97992	12.3266	26.4747	25.764	25.762	36.9003	50.5137	47.332
653.697	29.6726	30.3346	29.768	9.12406	10.688	12.8368	9.41965	10.0137	12.3579	26.4855	25.7767	25.7728	36.9338	50.5384	47.3599
654.031	29.6944	30.357	29.7864	9.15406	10.7213	12.8641	9.45662	10.0479	12.3903	26.4971	25.792	25.7849	36.9672	50.565	47.3868
654.365	29.7206	30.3759	29.805	9.17989	10.7519	12.8913	9.4926	10.0809	12.4239	26.5078	25.8043	25.7953	37.003	50.5929	47.4137
654.699	29.744	30.3964	29.8246	9.21051	10.784	12.9187	9.52818	10.1155	12.4561	26.5181	25.815	25.8072	37.0384	50.6182	47.4395
655.033	29.7644	30.4184	29.8441	9.24161	10.8156	12.9461	9.56517	10.1507	12.4881	26.53	25.8278	25.8197	36.9814	50.5308	47.2486
655.367	29.7841	30.4379	29.8637	9.27378	10.845	12.9749	9.6041	10.188	12.5236	26.5452	25.8409	25.834	37.0222	50.5614	47.2757
655.701	29.8059	30.4568	29.8829	9.31129	10.8814	13.0053	9.64449	10.2265	12.5599	26.5607	25.8547	25.8475	37.0635	50.593	47.3056
656.035	29.8308	30.473	29.8988	9.342	10.9164	13.0343	9.68677	10.2679	12.5964	26.5742	25.8687	25.8608	37.1059	50.6227	47.3367
656.368	29.8548	30.4932	29.9158	9.37595	10.9518	13.0668	9.72842	10.3099	12.6366	26.5874	25.8828	25.8748	37.1493	50.6527	47.3682
656.702	29.8815	30.5168	29.9374	9.41567	10.9933	13.1019	9.77053	10.3495	12.6739	26.6034	25.8985	25.8902	37.1911	50.683	47.3991
657.036	29.9094	30.5415	29.9624	9.45475	11.0356	13.1386	9.81367	10.391	12.7114	26.6178	25.9142	25.9058	37.2373	50.7144	47.4331
657.369	29.9356	30.5664	29.9827	9.49089	11.0727	13.1727	9.85796	10.4329	12.7521	26.631	25.9293	25.9193	37.2819	50.7457	47.4652
657.703	29.963	30.5896	30.0009	9.52807	11.1097	13.2069	9.90377	10.4785	12.7927	26.647	25.9451	25.9362	37.3288	50.7785	47.4997
658.036	29.9925	30.6149	30.0214	9.56349	11.1469	13.2413	9.94809	10.5214	12.8314	26.6641	25.9612	25.9525	37.4687	50.9273	47.7543
658.369	30.019	30.6398	30.0474	9.60338	11.1889	13.279	9.99296	10.5633	12.8734	26.6822	25.9784	25.9694	37.5143	50.9566	47.7881
658.703	30.0517	30.666	30.0706	9.6388	11.2248	13.3127	10.0391	10.6071	12.9155	26.6989	25.9942	25.9835	37.5624	50.9914	47.8229
659.036	30.077	30.6877	30.0961	9.6789	11.2672	13.3526	10.0862	10.6524	12.9566	26.7151	26.0108	26.0007	37.6089	51.0252	47.8557
659.369	30.1044	30.7106	30.1225	9.72193	11.3054	13.39	10.1316	10.6974	12.9979	26.7328	26.027	26.0176	37.657	51.0584	47.8903
659.703	30.1354	30.7379	30.1461	9.76584	11.3473	13.4298	10.1772	10.7397	13.0404	26.7539	26.0462	26.0363	37.7022	51.0898	47.9221
660.036	30.1666	30.7661	30.1719	9.80638	11.3893	13.4666	10.227	10.7872	13.0847	26.7741	26.0658	26.0554	37.7488	51.1234	47.9577
660.369	30.1974	30.7913	30.1961	9.84654	11.4323	13.5086	10.2766	10.8353	13.1313	26.794	26.0851	26.0739	37.7996	51.1596	47.9936
660.702	30.2265	30.8174	30.2217	9.88626	11.4727	13.5463	10.3239	10.882	13.1744	26.8125	26.105	26.0934	37.8488	51.1953	48.0312
661.035	30.2637	30.8491	30.2507	9.92801	11.5105	13.5839	10.3728	10.9294	13.2166	26.8325	26.1235	26.1118	37.8997	51.2292	48.0685
661.368	30.2994	30.8787	30.2793	9.97181	11.555	13.6318	10.4226	10.9771	13.2632	26.8536	26.1446	26.1305	37.9506	51.2646	48.1039
661.701	30.338	30.9094	30.3128	10.0111	11.5965	13.6711	10.4726	11.0252	13.3095	26.9355	26.2269	26.2125	38.0013	51.3029	48.1409
662.033	30.3737	30.9414	30.3449	10.0549	11.6411	13.7096	10.5235	11.0763	13.359	26.9577	26.2481	26.2337	38.0533	51.3418	48.1787
662.366	30.4129	30.9716	30.3764	10.0925	11.6819	13.7494	10.5664	11.1185	13.4011	26.9803	26.2719	26.2549	38.1018	51.3785	48.2153
662.699	30.4481	31.0055	30.4056	10.1313	11.7219	13.7891	10.6128	11.1635	13.4432	27.0036	26.2937	26.2772	38.1524	51.4157	48.2519
663.032	30.4787	31.0324	30.4314	10.1685	11.7627	13.825	10.663	11.2099	13.4903	27.0282	26.3192	26.302	38.2011	51.4511	48.2868
663.364	30.5118	31.067	30.4647	10.2143	11.81	13.872	10.7113	11.2556	13.534	27.0513	26.3428	26.3227	38.2529	51.491	48.324
663.697	30.5458	31.0974	30.4904	10.2591	11.8546	13.9123	10.7575	11.3006	13.5769	27.0765	26.3675	26.3464	38.299	51.5234	48.3562
664.029	30.5792	31.1308	30.5238	10.2957	11.8945	13.9463	10.8038	11.3469	13.6208	27.1565	26.4496	26.4283	38.3454	51.5601	48.3927
664.362	30.6105	31.1634	30.5568	10.3349	11.9336	13.9877	10.8528	11.3914	13.6649	27.1814	26.4736	26.4535	38.3939	51.5952	48.4271
664.694	30.6429	31.1952	30.5846	10.3729	11.9747	14.0278	10.8987	11.4346	13.7082	27.1504	26.4421	26.421	38.446	51.6335	48.4626
665.027	30.6749	31.2191	30.6133	10.41	12.0149	14.0677	10.9422	11.4801	13.7515	27.1763	26.4675	26.4461	38.4907	51.6667	48.4949
665.359	30.7117	31.2504	30.643	10.4466	12.0585	14.1068	10.9881	11.5242	13.795	27.2038	26.4914	26.4701	38.5388	51.7051	48.5315
665.691	30.7451	31.2827	30.678	10.4886	12.1041	14.1493	11.035	11.5712	13.8397	27.2291	26.5179	26.4978	38.585	51.7416	48.5661
666.023	30.7803	31.3096	30.7042	10.5283	12.1437	14.1901	11.0791	11.6133	13.8788	27.2555	26.5469	26.527	38.6297	51.7744	48.5973
666.356	30.8128	31.3399	30.7313	10.5669	12.1855	14.2287	11.1249	11.6577	13.9239	27.2842	26.5751	26.5559	38.6748	51.8088	48.6323
666.688	30.8452	31.3696	30.7621	10.6072	12.2269	14.2669	11.1703	11.7013	13.9676	27.3153	26.606	26.5877	38.7207	51.8455	48.666
667.02	30.8801	31.3979	30.7933	10.6483	12.2713	14.3132	11.2169	11.7466	14.0114	27.3453	26.6353	26.6138	38.7659	51.8829	48.7024
667.352	30.9154	31.4297	30.8218	10.6893	12.3131	14.3551	11.2629	11.7906	14.054	27.377	26.665	26.644	38.705	51.7915	48.4866
667.684	30.9505	31.4653	30.8551	10.7277	12.3495	14.3937	11.3081	11.8351	14.0983	27.411	26.6971	26.6751	38.7493	51.8258	48.5173
668.016	30.9863	31.4957	30.8885	10.7643	12.3876	14.4337	11.3497	11.8759	14.1372	27.4446	26.7297	26.708	38.9001	51.989	48.7988
668.348	31.0205	31.5262	30.9166	10.8019	12.4266	14.4766	11.3943	11.9193	14.1784	27.4777	26.7626	26.7406	38.9462	52.0242	48.834
668.679	31.0546	31.563	30.9492	10.8357	12.4629	14.5139	11.4385	11.963	14.2191	27.515	26.7995	26.775	38.9877	52.0598	48.8674
669.011	31.0861	31.5974	30.9783	10.8707	12.5007	14.5514	11.4781	12.0025	14.2606	27.5483	26.8336	26.8076	39.0251	52.0907	48.8956
669.343	31.1158	31.6252	31.004	10.909	12.5394	14.5891	11.5166	12.0409	14.3009	27.5834	26.8688	26.8417	39.0678	52.1288	48.9294
669.675	31.1478	31.6566	31.0318	10.9417	12.5748	14.6284	11.5546	12.0768	14.3368	27.6202	26.9038	26.875	39.107	52.1632	48.9615
670.006	31.179	31.6877	31.0594	10.9749	12.6088	14.6656	11.5923	12.1152	14.3751	27.6539	26.9371	26.9081	39.1432	52.1948	48.9922
670.338	31.2086	31.7142	31.0846	11.0123	12.6475	14.7038	11.6288	12.1517	14.4123	27.6906	26.9713	26.9415	39.1809	52.2281	49.0249
670.669	31.2412	31.7467	31.1149	11.0443	12.6798	14.7386	11.6643	12.1867	14.4477	27.726	27.0059	26.976	39.2179	52.2588	49.0534
671.001	31.2759	31.7794	31.1482	11.0777	12.713	14.7728	11.6982	12.2225	14.4829	27.7617	27.0426	27.0107	39.2522	52.2886	49.0806
671.332	31.3106	31.8104	31.1789	11.1117	12.7503	14.8106	11.7331	12.2584	14.5194	27.7958	27.0764	27.0424	39.2884	52.3221	49.1092
671.663	31.3424	31.8413	31.2094	11.1485	12.7846	14.8528	11.7677	12.2961	14.5571	27.8316	27.1089	27.0748	39.3224	52.3536	49.1406
671.995	31.3723	31.8721	31.2354	11.1813	12.8178	14.887	11.8007	12.3331	14.5954	27.8692	27.1472	27.1127	39.3586	52.3827	49.1697
672.326	31.4092	31.9039	31.2657	11.2127	12.8524	14.9213	11.8324	12.3651	14.6289	27.8471	27.1267	27.0897	39.4915	52.5345	49.4337
672.657	31.4445	31.9398	31.3011	11.244	12.887	14.9601	11.8632	12.3964	14.663	27.8844	27.1633	27.1255	39.5227	52.5657	49.4626
672.988	31.4743	31.9695	31.3319	11.2743	12.9187	15.0011	11.8967	12.4308	14.7008	27.9236	27.2042	27.1639	39.5531	52.5953	49.4887
673.319	31.5093	32.0063	31.3667	11.3057	12.9504	15.0382	11.9286	12.4634	14.7366	27.9641	27.2453	27.2059	39.5849	52.6281	49.5176
673.65	31.5514	32.0434	31.4065	11.3388	12.9873	15.0802	11.9603	12.4966	14.7715	28.0036	27.2867	27.247	39.6164	52.6588	49.5443
673.981	31.5956	32.0812	31.4459	11.3678	13.0184	15.1176	11.9912	12.53	14.8111	28.0459	27.3277	27.2866	39.6522	52.7238	49.7124
674.312	31.6294	32.1172	31.4781	11.398	13.0525	15.1544	12.0221	12.5667	14.8475	28.0899	27.3691	27.3282	39.684	52.7576	49.743
674.643	31.6666	32.1545	31.5166	11.4277	13.0869	15.1919	12.0491	12.6006	14.8817	28.1364	27.4148	27.3711	39.7145	52.7892	49.7696
674.974	31.7039	32.1883	31.5508	11.4561	13.1221	15.2304	12.0807	12.6335	14.9192	28.182	27.4589	27.4122	39.7479	52.8239	49.8021
675.305	31.743	32.2271	31.5879	11.4824	13.153	15.2651	12.1129	12.6692	14.9564	28.2271	27.5036	27.4558	39.7788	52.8573	49.8318
675.635	31.7788	32.2611	31.6211	11.5115	13.1869	15.3027	12.1441	12.7045	14.9947	28.2688	27.546	27.4991	39.8087	52.8884	49.8617
675.966	31.8163	32.2951	31.6566	11.5364	13.2203	15.3344	12.1721	12.7363	15.0301	28.3114	27.5901	27.5421	39.9322	53.0323	50.1017
676.297	31.8537	32.3329	31.6891	11.56	13.2523	15.3682	12.2029	12.7678	15.0646	28.354	27.6353	27.5857	39.9641	53.0655	50.1342
676.627	31.8974	32.3721	31.7228	11.5871	13.2873	15.4073	12.231	12.7977	15.0966	28.3947	27.6743	27.6252	39.9934	53.0989	50.1643
676.958	31.934	32.4088	31.7588	11.6069	13.3147	15.4407	12.2574	12.8249	15.1266	28.4394	27.7164	27.6671	40.0245	53.1307	50.1919
677.288	31.9691	32.4456	31.7958	11.6279	13.3454	15.4755	12.2854	12.8568	15.1586	28.4845	27.7613	27.71	40.0505	53.1603	50.2231
677.619	31.9979	32.4812	31.8283	11.6501	13.3776	15.5103	12.3143	12.8851	15.1916	28.5288	27.8044	27.754	40.0772	53.1892	50.253
677.949	32.0369	32.5208	31.8617	11.6718	13.4011	15.5435	12.339	12.9124	15.2235	28.576	27.8491	27.7984	40.1052	53.2212	50.2835
678.279	32.0714	32.5521	31.8944	11.7032	13.4324	15.584	12.3664	12.9404	15.2556	28.6226	27.894	27.84	40.1284	53.2496	50.3073
678.61	32.1091	32.5864	31.9243	11.7266	13.4608	15.6174	12.3928	12.9709	15.2866	28.665	27.9374	27.8791	40.154	53.279	50.3337
678.94	32.1443	32.623	31.9569	11.7481	13.4863	15.6457	12.4151	12.9946	15.314	28.7078	27.9802	27.9177	40.1795	53.3119	50.3643
679.27	32.1784	32.6547	31.993	11.7713	13.5132	15.677	12.4388	13.0225	15.3435	28.7512	28.0258	27.9612	40.2027	53.3379	50.3887
679.6	32.2121	32.6918	32.0273	11.7942	13.5432	15.7078	12.4627	13.0498	15.3725	28.793	28.0688	28.0027	40.1352	53.2537	50.1941
679.93	32.2433	32.7224	32.0603	11.8134	13.5712	15.7395	12.4865	13.0765	15.4027	28.8377	28.1142	28.0447	40.1586	53.2821	50.2209
680.26	32.2776	32.7598	32.0976	11.835	13.5946	15.7717	12.5109	13.1056	15.4351	28.8819	28.1567	28.089	40.1826	53.3138	50.2489
680.59	32.3125	32.795	32.1316	11.858	13.626	15.8066	12.5354	13.1308	15.4674	28.9242	28.1973	28.1302	40.2069	53.3429	50.2728
680.92	32.3398	32.8216	32.1604	11.8781	13.6519	15.8393	12.5551	13.1528	15.4957	28.9685	28.2383	28.171	40.2292	53.3726	50.2983
681.25	32.3696	32.852	32.1921	11.9045	13.6779	15.8757	12.5788	13.1802	15.526	29.0124	28.2817	28.2136	40.2529	53.4018	50.325
681.579	32.4081	32.8893	32.2305	11.9301	13.7076	15.9145	12.6001	13.2063	15.5558	29.0583	28.3271	28.2578	40.2799	53.4344	50.352
681.909	32.4432	32.9241	32.266	11.951	13.7368	15.9489	12.6266	13.2353	15.5902	29.1056	28.3725	28.3045	40.402	53.5823	50.6058
682.239	32.4825	32.9623	32.2975	11.9762	13.7684	15.9874	12.6491	13.2604	15.6189	29.1483	28.4185	28.3453	40.4262	53.6109	50.6329
682.569	32.5176	32.9951	32.3306	12.0048	13.8035	16.0302	12.6753	13.2906	15.6521	29.1955	28.4631	28.3903	40.4518	53.6426	50.6639
682.898	32.5514	33.0356	32.3696	12.0307	13.8273	16.0632	12.6966	13.3158	15.6844	29.2409	28.5089	28.4369	40.48	53.6774	50.6958
683.228	32.589	33.0729	32.404	12.0533	13.8563	16.0958	12.7205	13.3407	15.7141	29.2895	28.5557	28.4849	40.5043	53.7092	50.7236
683.557	32.6243	33.1121	32.4379	12.0756	13.8844	16.1319	12.7444	13.3689	15.7473	29.3364	28.6025	28.5291	40.5347	53.743	50.7536
683.887	32.6605	33.1477	32.4702	12.0936	13.9075	16.1644	12.7676	13.3972	15.782	29.3874	28.6524	28.5759	40.5596	53.7737	50.7764
684.216	32.6961	33.1837	32.5035	12.1156	13.9368	16.1961	12.7917	13.4268	15.8157	29.4378	28.7005	28.6241	40.5843	53.8059	50.8054
684.545	32.7367	33.2231	32.5458	12.1372	13.9646	16.2333	12.8182	13.4533	15.8501	29.4889	28.7501	28.6727	40.6113	53.8389	50.834
684.875	32.7785	33.2673	32.5875	12.1658	13.9989	16.2752	12.8465	13.4825	15.889	29.54	28.801	28.723	40.6434	53.873	50.8646
685.204	32.8158	33.3072	32.6251	12.1863	14.0274	16.3076	12.8736	13.5148	15.9242	29.5899	28.8513	28.7718	40.6735	53.91	50.8977
685.533	32.8588	33.3523	32.6713	12.2145	14.0618	16.3476	12.9017	13.5466	15.9608	29.6457	28.9056	28.8257	40.7055	53.949	50.9313
685.862	32.8998	33.401	32.7081	12.242	14.0949	16.3877	12.9297	13.5776	15.9971	29.7036	28.9618	28.8802	40.7398	53.9883	50.9675
686.191	32.9407	33.4451	32.7481	12.2661	14.1264	16.43	12.9606	13.6091	16.0346	29.7617	29.022	28.9347	40.7721	54.0293	51.0019
686.52	32.9823	33.4825	32.787	12.2901	14.1551	16.4669	12.9919	13.6444	16.0733	29.82	29.0799	28.9921	40.808	54.0718	51.0399
686.849	33.0304	33.5277	32.8313	12.3203	14.1898	16.5125	13.0215	13.6792	16.1132	29.8785	29.1388	29.0457	40.8409	54.1121	51.0758
687.178	33.0711	33.5715	32.8736	12.3444	14.2188	16.5465	13.0528	13.7131	16.1497	29.9391	29.2002	29.1011	40.8716	54.1505	51.1073
687.507	33.111	33.6173	32.9132	12.3732	14.2536	16.5887	13.0838	13.7462	16.1871	29.9968	29.2569	29.1548	40.9026	54.1886	51.1425
687.835	33.1542	33.6657	32.9569	12.3993	14.2958	16.6329	13.1109	13.7753	16.2215	30.056	29.3158	29.212	40.9318	54.2267	51.1775
688.164	33.1946	33.706	32.9948	12.4252	14.3263	16.6671	13.1349	13.8043	16.2555	30.1099	29.3693	29.2648	40.9604	54.2601	51.2079
688.493	33.2355	33.7478	33.0355	12.4562	14.3644	16.7098	13.1608	13.8348	16.2883	30.1644	29.4218	29.3182	40.9912	54.2929	51.2356
688.821	33.2765	33.7884	33.075	12.4842	14.3956	16.7489	13.1881	13.8641	16.3209	30.2205	29.4792	29.3715	41.0176	54.3258	51.2663
689.15	33.3139	33.8302	33.11	12.5138	14.4273	16.7871	13.2189	13.8951	16.357	30.2752	29.5309	29.4237	41.0493	54.3591	51.299
689.478	33.3525	33.8709	33.1527	12.5365	14.4573	16.8248	13.2463	13.9256	16.3905	30.3308	29.5849	29.478	41.0753	54.3946	51.3305
689.807	33.3937	33.9076	33.1906	12.5667	14.4887	16.8714	13.2702	13.9546	16.4202	30.3849	29.6372	29.5273	41.1048	54.4286	51.3643
690.135	33.4292	33.9412	33.2272	12.5893	14.5179	16.9034	13.2963	13.9851	16.4551	30.4384	29.6887	29.5767	41.1313	54.4629	51.3955
690.464	33.4708	33.9802	33.2668	12.6127	14.5503	16.9417	13.3246	14.0167	16.4922	30.4874	29.7386	29.625	41.1625	54.4979	51.4278
690.792	33.5059	34.0152	33.2986	12.6309	14.5798	16.978	13.3507	14.0463	16.5269	30.5425	29.7914	29.6773	41.1923	54.5328	51.4568
691.12	33.5494	34.0581	33.3366	12.6533	14.6105	17.0122	13.3726	14.0739	16.5616	30.5945	29.8456	29.7277	41.2213	54.5698	51.4892
691.448	33.589	34.0962	33.3757	12.6807	14.6395	17.0489	13.3956	14.1038	16.5942	30.7176	29.967	29.8469	41.2508	54.6051	51.5226
691.777	33.6255	34.1406	33.4141	12.7053	14.6729	17.0887	13.4246	14.1342	16.6324	30.7735	30.0195	29.8973	41.2821	54.6409	51.5557
692.105	33.6577	34.1756	33.4472	12.7329	14.7002	17.1261	13.446	14.1616	16.663	30.8239	30.0718	29.9482	41.3072	54.6734	51.584
692.433	33.6951	34.2104	33.4806	12.7532	14.7256	17.1617	13.4709	14.1913	16.6991	30.88	30.128	30.0029	41.2152	54.605	51.5066
692.761	33.7365	34.2532	33.5249	12.7797	14.7592	17.1976	13.4966	14.219	16.7331	30.9351	30.1814	30.0545	41.2434	54.6411	51.5417
693.089	33.7784	34.2967	33.5647	12.8005	14.7868	17.2346	13.5212	14.2482	16.7646	30.9883	30.2365	30.1049	41.2725	54.6759	51.5722
693.417	33.819	34.3447	33.6061	12.8253	14.8208	17.2751	13.5439	14.2795	16.7962	31.0437	30.292	30.1555	41.306	54.7147	51.608
693.744	33.855	34.3894	33.6476	12.8529	14.8564	17.3224	13.5663	14.3083	16.8326	31.0992	30.3479	30.2099	41.3361	54.7504	51.6397
694.072	33.8954	34.4353	33.686	12.8775	14.8901	17.365	13.589	14.3377	16.868	31.1548	30.4067	30.266	41.4572	54.8998	51.9063
694.4	33.9337	34.4697	33.7198	12.9	14.9244	17.405	13.6117	14.3656	16.9024	31.212	30.4646	30.3224	41.3965	54.8303	51.7145
694.728	33.9788	34.5206	33.7654	12.9255	14.9613	17.4497	13.6383	14.3977	16.9405	31.2694	30.5235	30.3784	41.4296	54.8766	51.7514
695.055	34.0228	34.5631	33.809	12.9486	14.9921	17.4896	13.6591	14.4237	16.9773	31.3293	30.5832	30.4377	41.4592	54.9162	51.7872
695.383	34.0607	34.6041	33.8484	12.9785	15.0293	17.5366	13.6831	14.4542	17.0152	31.3866	30.6432	30.4948	41.4917	54.9552	51.8199
695.71	34.1067	34.6461	33.8921	13.0053	15.0601	17.5783	13.7088	14.4881	17.0518	31.4449	30.7022	30.5512	41.5298	55.0006	51.8604
696.038	34.1561	34.6958	33.9377	13.0327	15.0946	17.6221	13.7381	14.5245	17.0913	31.5029	30.7603	30.6075	41.5638	55.0414	51.8985
696.365	34.202	34.7428	33.983	13.0621	15.1274	17.6653	13.7628	14.5541	17.1304	31.5618	30.819	30.6672	41.5989	55.0835	51.9382
696.692	34.2509	34.7983	34.0363	13.0894	15.1643	17.7086	13.7884	14.5843	17.1694	31.6235	30.8805	30.729	41.6333	55.1246	51.975
697.02	34.3019	34.8483	34.0859	13.1116	15.196	17.7553	13.8145	14.6166	17.2062	31.6851	30.942	30.7885	41.6709	55.1723	52.0151
697.347	34.3488	34.8954	34.1324	13.1372	15.2341	17.8026	13.8435	14.6499	17.2473	31.7463	31.0066	30.8465	41.7057	55.2131	52.0518
697.674	34.3918	34.9404	34.1759	13.1594	15.2665	17.8483	13.8726	14.6846	17.2915	31.8075	31.0663	30.9063	41.7457	55.2596	52.0966
698.001	34.4367	34.9884	34.2229	13.1804	15.3001	17.8887	13.8964	14.7141	17.3262	31.8748	31.1319	30.9707	41.7811	55.302	52.1365
698.328	34.4835	35.0354	34.2711	13.2087	15.342	17.9299	13.9226	14.7448	17.3615	31.9369	31.1962	31.0332	41.8211	55.3485	52.1792
698.655	34.533	35.0858	34.3185	13.2403	15.3845	17.9811	13.9514	14.7763	17.4002	32.0008	31.2597	31.0924	41.8565	55.394	52.2185
698.982	34.58	35.1338	34.3711	13.2711	15.4212	18.0326	13.9819	14.814	17.4421	32.1399	31.3976	31.231	41.8947	55.4388	52.2593
699.309	34.6195	35.1745	34.411	13.2916	15.4501	18.0716	14.0134	14.8527	17.4876	32.2059	31.4653	31.2974	41.9362	55.4855	52.2986
699.636	34.6705	35.2355	34.4585	13.325	15.4921	18.1231	14.0409	14.8862	17.525	32.2685	31.5266	31.3575	41.9785	55.5342	52.344
699.963	34.7115	35.2744	34.4962	13.3477	15.5243	18.1614	14.073	14.9251	17.5686	32.333	31.5919	31.4205	42.0236	55.5833	52.3907
700.29	34.7554	35.3193	34.5345	13.374	15.5541	18.1993	14.1046	14.963	17.6126	32.3991	31.6537	31.483	42.0681	55.6321	52.4371
700.616	34.8047	35.3751	34.5839	13.4065	15.5927	18.2463	14.134	15.0029	17.6538	32.4647	31.7197	31.5466	42.2464	55.8004	52.6072
700.943	34.8506	35.4262	34.6275	13.4302	15.6266	18.2916	14.1613	15.0356	17.6945	32.5296	31.7858	31.608	42.2913	55.8511	52.6553
