# Supplementary material for: No evidence of host-specific egg mimicry in Asian koels
Source: PLoS One. 2021 Jul 9;16(7):e0253985. doi: 10.1371/journal.pone.0253985 (PMC8270166; doi:10.1371/journal.pone.0253985)
Supplement: S5 Data — Asian koel eggs from long-tailed shrike nests, compared to three host species, and Asian koel eggs from common myna nests. Location: Jahangirnagar University campus, Bangladesh. Data collection year: 2015. (CSV) [file pone.0253985.s009.csv]

id	plot	chrom	species	JND	SD	SE	sign
1	B_UVS	Chrom_JND	HC	4.2976270964	0.9619015972	0.2404753993	ab
2	B_UVS	Chrom_JND	CM	5.3792582635	1.2834749877	0.3208687469	a
3	B_UVS	Chrom_JND	LTS	3.3442004104	0.5645065906	0.1411266477	b
4	B_UVS	Chrom_JND	AK_CM	1.9814411392	0.4572168198	0.1143042049	c
5	B_VS	Chrom_JND	HC	3.8819980658	1.1906154607	0.2976538652	a
6	B_VS	Chrom_JND	CM	5.4402187021	1.3215115937	0.3303778984	a
7	B_VS	Chrom_JND	LTS	2.5139174458	0.7611380489	0.1902845122	b
8	B_VS	Chrom_JND	AK_CM	1.6536096752	0.4533515576	0.1133378894	b
9	M_UVS	Chrom_JND	HC	4.2081322477	0.8218023012	0.2054505753	ab
10	M_UVS	Chrom_JND	CM	4.7772311358	1.4294066019	0.3573516505	a
11	M_UVS	Chrom_JND	LTS	3.7421360616	0.5304666138	0.1326166534	b
12	M_UVS	Chrom_JND	AK_CM	2.0441256859	0.6199021794	0.1549755448	c
13	M_VS	Chrom_JND	HC	3.6281387725	1.1168978346	0.2792244587	ab
14	M_VS	Chrom_JND	CM	4.7646668925	1.5934219117	0.3983554779	a
15	M_VS	Chrom_JND	LTS	2.777028062	0.5310512047	0.1327628012	b
16	M_VS	Chrom_JND	AK_CM	1.7143213147	0.7093843982	0.1773460996	c
17	T_UVS	Chrom_JND	HC	3.4864419089	0.6446406209	0.1611601552	a
18	T_UVS	Chrom_JND	CM	3.6814072758	1.2729326566	0.3182331641	a
19	T_UVS	Chrom_JND	LTS	3.2473283849	0.6866753705	0.1716688426	a
20	T_UVS	Chrom_JND	AK_CM	2.0117301515	0.4953773396	0.1238443349	b
21	T_VS	Chrom_JND	HC	2.8147777846	0.8851389378	0.2212847345	ab
22	T_VS	Chrom_JND	CM	3.6352282404	1.4127434649	0.353185866	a
23	T_VS	Chrom_JND	LTS	2.1996216472	0.5186680667	0.1296670167	b
24	T_VS	Chrom_JND	AK_CM	1.5308518257	0.6348970313	0.1587242578	c
25	B_UVS	Achrom_JND	HC	13.720987475	2.2443453404	0.5610863351	a
26	B_UVS	Achrom_JND	CM	14.7723881909	2.244345341	0.5610863352	a
27	B_UVS	Achrom_JND	LTS	13.8399206411	2.2443453399	0.561086335	a
28	B_UVS	Achrom_JND	AK_CM	2.8230740225	0.6934672103	0.1733668026	b
29	B_VS	Achrom_JND	HC	13.4199814604	2.220330358	0.5550825895	a
30	B_VS	Achrom_JND	CM	14.466319171	2.2203303543	0.5550825886	a
31	B_VS	Achrom_JND	LTS	13.6136301098	2.2203303464	0.5550825866	a
32	B_VS	Achrom_JND	AK_CM	2.8124695913	0.6833209745	0.1708302436	b
33	M_UVS	Achrom_JND	HC	12.6589746813	2.0791891917	0.5197972979	b
34	M_UVS	Achrom_JND	CM	13.0966986153	2.0791891909	0.5197972977	b
35	M_UVS	Achrom_JND	LTS	16.176290892	2.0791891919	0.519797298	a
36	M_UVS	Achrom_JND	AK_CM	1.9960145875	0.9951528466	0.2487882116	c
37	M_VS	Achrom_JND	HC	12.3644558854	2.0296912017	0.5074228004	b
38	M_VS	Achrom_JND	CM	12.8065555625	2.0296912049	0.5074228012	b
39	M_VS	Achrom_JND	LTS	15.9335896482	2.0296911999	0.5074228	a
40	M_VS	Achrom_JND	AK_CM	1.9484051175	0.9767077208	0.2441769302	c
41	T_UVS	Achrom_JND	HC	9.6555067896	2.0259165766	0.5064791442	b
42	T_UVS	Achrom_JND	CM	10.0970580591	2.0259165734	0.5064791434	b
43	T_UVS	Achrom_JND	LTS	12.625629358	2.0259165713	0.5064791428	a
44	T_UVS	Achrom_JND	AK_CM	1.6582385875	1.2321730205	0.3080432551	c
45	T_VS	Achrom_JND	HC	9.406303825	1.9867505659	0.4966876415	b
46	T_VS	Achrom_JND	CM	9.8682177551	1.9867505618	0.4966876404	b
47	T_VS	Achrom_JND	LTS	12.4305068321	1.9867505608	0.4966876402	a
48	T_VS	Achrom_JND	AK_CM	1.6315821175	1.2155177359	0.303879434	c
